# Supplementary material for: Metatranscriptomics Supports the Mechanism for Biocathode Electroautotrophy by “Candidatus Tenderia electrophaga”
Source: mSystems. 2017 Mar 28;2(2):e00002-17. doi: 10.1128/mSystems.00002-17 (PMC5371394; doi:10.1128/mSystems.00002-17)
Supplement: TABLE S1 [file sys002172100st2.xlsx]

## Sheet: EET&ETC
	Start	End	Strand	GenbankProteinID	Gene name/function	Name in Figure 3	logFC	logCPM	LR	PValue	FDR	Log2 normalized expression	O1A	O1B	O2A	O2B	S1A	S1B	S2A	S2B	ΔLog2 expresssion by inoculum	O1A	O1B	O2A	O2B	S1A	S1B	S2A	S2B	Mean complex ΔLog2 expresssion for clustering
Tel_00405	84335	85078	+	ALP51722.1	hypothetical protein	Cyc1	0.154266	12.355	0.251768	0.615833	0.811684		12.7334	12.6505	11.77	11.4983	12.6743	13.1379	11.7334	11.7		-0.0656501	-0.148505	0.0945513	-0.177137	-0.124728	0.338883	0.057967	0.0246185		-0.0656501	-0.148505	0.0945513	-0.177137	-0.124728	0.338883	0.057967	0.0246185
Tel_00410	85208	85780	+	ALP51723.1	hypothetical protein	Complex IV (1)	-0.234435	9.27416	0.752669	0.385633	0.637313		9.72849	9.42045	8.915	8.8876	10.0458	9.73432	8.15217	8.07436		-0.00376942	-0.311804	0.407719	0.380316	0.313505	0.00206847	-0.35511	-0.432926		0.0653037	-0.295837	0.483826	0.262741	0.188578	0.0419544	-0.165398	-0.58117
Tel_00415	85798	86322	+	ALP51724.1	cytochrome oxidase CcoN		-0.268153	8.70702	1.0762	0.299549	0.555234		9.18723	8.77299	8.72656	8.31179	9.11651	9.13469	8.19094	7.43722		0.134377	-0.279869	0.559933	0.145166	0.0636517	0.0818403	0.0243146	-0.729414
Tel_00440	88299	89705	+	ALP51729.1	cytochrome C oxidase	Complex IV (2)	0.146487	13.7439	0.168276	0.681648	0.849348		13.889	13.749	13.403	13.2703	14.1797	14.5795	13.1827	12.9221		-0.210321	-0.350325	0.208419	0.0757863	0.0804117	0.480234	-0.0118023	-0.272403		-0.169581	-0.380981	0.13766	-0.0414565	0.0684253	0.482136	0.150196	-0.246399
Tel_00445	89733	90683	+	ALP51730.1	cytochrome oxidase (complex IV subunit 3)		0.23003	12.8394	0.492457	0.482833	0.719488		13.0987	12.8388	12.4157	12.1578	13.3153	13.6132	12.4067	12.0857		-0.11779	-0.377728	0.149242	-0.10865	0.0988298	0.396689	0.140187	-0.180779
Tel_00450	90699	91322	+	ALP51731.1	hypothetical protein		0.341306	11.9648	1.14291	0.285038	0.544767		12.1344	11.9002	11.4512	11.3043	12.3411	12.8846	11.718	11.1098		-0.18063	-0.41489	0.0553184	-0.0915058	0.0260344	0.569485	0.322203	-0.286016
Tel_00495	97739	99055	+	ALP51739.1	hypothetical protein - Type cbb3 cytochrome oxidase biogenesis protein CcoG, involved in Cu oxidation	Polyferredoxin	-0.895379	10.745	7.02072	0.00805718	0.0639173		11.4869	10.9556	11.0088	10.5984	11.2589	10.5967	9.11678	9.47479		0.412314	-0.118898	0.959074	0.548726	0.184392	-0.477808	-0.932904	-0.574896		0.667236	-0.0624841	0.762732	0.432591	-0.0741389	-0.530613	-0.70001	-0.495312
Tel_00500	99052	99486	+	ALP51740.1	hypothetical protein - Two transmembrane domains		-1.01887	9.67032	14.4497	0.000143956	0.004274		10.7129	9.89839	9.79932	9.55156	9.75118	9.49119	8.28158	8.46783		0.74952	-0.0650333	0.774243	0.526489	-0.212247	-0.472241	-0.743489	-0.557242
Tel_00505	99503	99772	+	ALP51741.1	hypothetical protein - one heme		-0.916429	8.44139	14.9464	0.000110607	0.00356011		9.52492	8.6297	8.49536	8.26416	8.5799	8.11399	7.25002	7.40558		0.812793	-0.0824236	0.64158	0.41038	-0.132229	-0.598141	-0.603759	-0.448201
Tel_00510	99776	100168	+	ALP51742.1	hypothetical protein -		-0.832751	7.95698	13.8205	0.000201129	0.00524765		8.91004	8.23214	8.12023	7.68897	8.07925	7.64146	6.92431	7.04329		0.694316	0.0164179	0.67603	0.244768	-0.136473	-0.574262	-0.519888	-0.40091
Tel_00520	100664	101182	-	ALP51744.1	cytochrome oxidase	ccoN	-0.492241	8.35291	1.83679	0.175327	0.425212		8.4396	8.46614	8.55903	8.45684	9.37885	7.89699	6.84614	7.40771		-0.105796	-0.0792543	0.741603	0.639406	0.833456	-0.648406	-0.971289	-0.409721		-0.105796	-0.0792543	0.741603	0.639406	0.833456	-0.648406	-0.971289	-0.409721
Tel_01340	285508	285843	+	ALP51888.1	methylamine utilization protein - plastocyanin	Putative electron transfer complex	0.722733	6.70476	2.1076	0.146569	0.38651		6.8879	5.17299	4.19398	4.66382	8.03281	8.41615	4.19788	3.46563		-0.239564	-1.95447	0.0636506	0.533497	0.905347	1.28869	0.0675505	-0.664698		-0.249139	-1.45973	-0.437386	0.0852022	0.603949	1.10492	0.458345	-0.106161
Tel_01345	285870	286523	+	ALP51889.1	hypothetical protein - two hemes		1.20448	6.81298	10.5568	0.00115761	0.016822		6.76775	5.4952	4.77344	5.27963	7.90274	8.43214	5.84395	5.05965		-0.381707	-1.65426	-0.465728	0.0404651	0.753278	1.28269	0.604784	-0.179522
Tel_01350	286671	287888	+	ALP51890.1	hypothetical protein - four hemes		1.24381	7.17146	15.7158	7.3605e-05	0.00272576		7.14157	5.95848	5.36532	6.33842	7.80229	8.49442	7.14329	6.60832		-0.207622	-1.39071	-0.998519	-0.0254137	0.453104	1.14523	0.77945	0.244483
Tel_01355	287967	288668	+	ALP51891.1	hypothetical protein - two hemes		0.774958	7.02838	10.2685	0.00135319	0.0184936		7.19656	6.52472	5.98952	6.13073	7.66829	8.06731	6.72006	6.51356		-0.167662	-0.839496	-0.348948	-0.207739	0.304068	0.70309	0.381595	0.175093
Tel_01550	331470	332870	+	ALP51925.1	cytochrome D ubiquinol oxidase subunit I	Cytochrome bd oxidase	0.870359	6.78643	12.3675	0.000436862	0.00895567		5.6157	5.52226	6.39306	6.99129	6.58444	6.10784	7.88495	7.41461		-0.341861	-0.4353	-0.777922	-0.179688	0.626877	0.150283	0.713973	0.243637		-0.410349	-0.446024	-1.06174	0.0168025	0.629273	0.2271	0.725564	0.319375
Tel_01555	332870	333889	+	ALP51926.1	ubiquinol oxidase subunit II		0.938147	6.34446	9.63043	0.0019138	0.0232082		5.00739	5.02948	5.30056	6.85941	6.1179	5.79015	7.38327	7.04123		-0.478836	-0.456749	-1.34556	0.213293	0.631668	0.303917	0.737154	0.395113
Tel_03480	752271	753758	+	ALP52279.1	hypothetical protein	Cyc2	0.694063	8.24789	9.40729	0.00216125	0.0252524		7.69845	7.78329	7.99962	7.89547	9.02102	8.51353	8.482	8.05137		-0.555622	-0.470783	-0.107495	-0.211646	0.766947	0.259458	0.374883	-0.0557422		-0.555622	-0.470783	-0.107495	-0.211646	0.766947	0.259458	0.374883	-0.0557422
Tel_04230	901447	903105	+	ALP52412.1	hypothetical protein	Hexaheme lipoprotein	0.44095	7.51377	3.97122	0.0462842	0.199005		6.66426	7.04671	7.28926	7.76114	7.35492	6.89825	8.16476	8.13991		-0.326775	0.0556742	-0.549509	-0.0776315	0.363884	-0.092783	0.325996	0.301144		-0.326775	0.0556742	-0.549509	-0.0776315	0.363884	-0.092783	0.325996	0.301144
Tel_04655	1000474	1001175	-	ALP52495.1	electron transport complex RsxE subunit	Rnf complex	-0.220052	7.05911	0.84454	0.358102	0.616035		6.6247	7.00072	7.00758	7.80618	6.64077	6.9318	7.09796	7.02328		-0.174794	0.201222	-0.226171	0.572434	-0.158731	0.132303	-0.135793	-0.21047		-0.248588	0.0533894	0.0897589	0.443804	0.29079	-0.0955914	-0.332091	-0.201472
Tel_04660	1001168	1001821	-	ALP54736.1	hypothetical protein		0.0722438	7.04591	0.0994688	0.752468	0.883868		6.65643	6.69747	6.84301	7.63237	6.85937	6.86638	7.2937	7.2198		-0.113481	-0.0724459	-0.404213	0.385149	0.0894601	0.0964672	0.0464854	-0.0274219
Tel_04665	1001839	1002873	-	ALP52496.1	electron transporter RnfD		-0.208945	8.13107	1.03503	0.30898	0.565794		7.71456	8.00023	8.3589	8.72569	7.94673	7.83754	8.06931	8.14822		-0.160207	0.125465	0.0333735	0.400163	0.0719681	-0.0372263	-0.256225	-0.177311
Tel_04670	1002988	1004511	-	pseudo	electron transporter RnfC		-0.29395	9.12182	1.25645	0.262323	0.52222		8.81878	9.1488	9.44463	9.54749	9.40791	8.8062	8.63098	8.88502		-0.226638	0.103375	0.317605	0.420459	0.362488	-0.239225	-0.496052	-0.242012
Tel_04675	1004508	1005074	-	ALP52497.1	electron transporter RnfB		-0.129573	8.19587	0.18665	0.66572	0.838691		7.78263	8.13719	8.3589	8.58862	8.93899	7.8146	7.54491	7.84829		-0.385719	-0.0311645	0.273723	0.50344	0.770639	-0.353755	-0.540274	-0.236889
Tel_04680	1005078	1005659	-	ALP52498.1	electron transporter RsxA		-0.220694	7.71949	0.570573	0.450031	0.69069		7.40588	7.83045	7.99962	7.83656	8.44548	7.66446	6.8447	7.14066		-0.430688	-0.00611582	0.544236	0.381177	0.608916	-0.172112	-0.610687	-0.314726
Tel_05960	1278695	1279174	+	ALP52732.1	hypothetical protein	Monoheme cytochrome c Tel_05960	-0.6923	8.34263	7.48949	0.00620602	0.0534338		8.27816	8.91903	8.87849	8.41383	7.83923	8.23315	8.26675	7.30228		-0.0392341	0.601638	0.663156	0.19849	-0.47816	-0.0842438	0.0514093	-0.913056		-0.0392341	0.601638	0.663156	0.19849	-0.47816	-0.0842438	0.0514093	-0.913056
Tel_06270	1349373	1349729	+	ALP52790.1	hypothetical protein	NUOR	0.0678437	8.2485	0.102919	0.748355	0.882277		8.6468	8.55633	7.71075	7.5894	8.32824	9.03733	7.49209	7.81416		0.0046296	-0.0858464	0.0591509	-0.0621991	-0.313935	0.395152	-0.159509	0.162558		0.0828671	-0.129515	0.00594291	-0.170824	-0.126808	0.173456	-0.0450314	0.209913
Tel_06275	1349835	1350311	+	ALP52791.1	NADH dehydrogenase		-0.00079634	8.96713	1.32606e-05	0.997095	0.998045		9.46403	9.2369	8.50737	8.29852	9.29144	9.52377	8.17686	8.49789		0.0849927	-0.142133	0.137206	-0.0716422	-0.0875922	0.144732	-0.193298	0.127734
Tel_06280	1350323	1350943	+	ALP52792.1	NADH dehydrogenase		0.25748	9.07954	1.33992	0.247049	0.508207		9.43116	9.13321	8.63979	8.30698	9.50191	9.6243	8.64611	8.79306		0.00851394	-0.289435	0.043302	-0.289503	0.0792681	0.201653	0.0496272	0.196573
Tel_06285	1350936	1352189	+	ALP52793.1	NADH dehydrogenase		0.0203226	9.40163	0.00684636	0.934056	0.970697		9.89297	9.83081	8.87664	8.7275	9.43664	9.72615	8.8414	9.35306		0.171328	0.109169	-0.0730068	-0.222155	-0.285005	0.00450858	-0.108246	0.403408
Tel_06290	1352189	1352695	+	ALP52794.1	NADH dehydrogenase		-0.07125	8.25006	0.101152	0.750451	0.882402		8.91497	8.5493	7.98252	7.35066	8.4184	8.47097	7.60043	8.07369		0.326561	-0.0391104	0.230697	-0.401163	-0.170012	-0.117439	-0.151398	0.321864
Tel_06295	1352701	1353966	+	ALP52795.1	NADH dehydrogenase		-0.0244346	9.77863	0.0100257	0.920243	0.963904		10.2489	10.162	9.36901	9.13377	9.95375	10.1449	9.06689	9.60538		0.121538	0.0345632	0.0752479	-0.159991	-0.173642	0.0175404	-0.226875	0.311618
Tel_06300	1354021	1356384	+	ALP52796.1	NADH dehydrogenase		-0.0174763	10.7596	0.00423315	0.948124	0.976111		11.0721	11.0426	10.4851	10.2792	10.9703	11.2258	10.064	10.5103		-0.00554037	-0.0351204	0.150403	-0.0554704	-0.107419	0.14808	-0.270625	0.175692
Tel_06305	1356406	1357458	+	ALP52797.1	hypothetical protein		0.197331	8.5875	0.901818	0.342295	0.603912		8.83274	8.57998	8.29939	8.09296	8.76215	9.15868	8.32933	8.33138		-0.000647655	-0.253407	0.0361205	-0.170306	-0.0712355	0.32529	0.0660685	0.0681166
Tel_06310	1357473	1357961	+	ALP52798.1	NADH-quinone oxidoreductase subunit I		0.0950099	7.35957	0.199572	0.655066	0.831263		7.74347	7.42305	7.05415	6.8725	7.44107	7.85263	7.07721	7.09379		0.128412	-0.192003	0.0297399	-0.151909	-0.173985	0.237576	0.0527923	0.0693763
Tel_06315	1357983	1358594	+	ALP52799.1	NADH:ubiquinone oxidoreductase subunit J		0.209472	7.69844	1.1186	0.290221	0.54735		7.99607	7.61304	7.24978	7.31274	8.03281	8.25604	7.3213	7.4109		0.0215845	-0.361449	-0.0738978	-0.0109399	0.0583192	0.281546	-0.00238023	0.087218
Tel_06320	1358626	1358931	+	ALP52800.1	NADH-quinone oxidoreductase subunit K		0.435115	6.46143	3.50817	0.0610669	0.23636		6.73655	6.40314	5.54379	5.95725	6.89209	6.95995	6.26537	6.3381		-0.0113825	-0.344796	-0.482342	-0.0688762	0.14416	0.212019	0.239243	0.311975
Tel_06325	1358944	1360899	+	ALP52801.1	NADH:ubiquinone oxidoreductase subunit L		0.0938122	9.48584	0.156978	0.691954	0.8541		9.92792	9.81194	8.99563	8.74273	9.61061	10.0249	8.95381	9.23473		0.0840848	-0.0318952	0.0139044	-0.238996	-0.233229	0.18104	-0.0279112	0.253003
Tel_06330	1360921	1362435	+	ALP52802.1	NADH:ubiquinone oxidoreductase subunit M		0.133913	9.02538	0.343251	0.557959	0.774039		9.503	9.22077	8.51927	8.32852	9.10987	9.60994	8.57548	8.78242		0.142107	-0.140124	-0.0321514	-0.222906	-0.251024	0.249042	0.0240589	0.230999
Tel_06335	1362499	1363929	+	ALP54755.1	NADH:ubiquinone oxidoreductase subunit N		0.129536	8.82469	0.361005	0.547949	0.766744		9.20645	9.08087	8.39554	8.16123	8.93251	9.27014	8.50473	8.64536		0.0839583	-0.0416241	-0.0311737	-0.265482	-0.18998	0.147646	0.0780131	0.218643
Tel_07425	1615978	1616832	-	ALP52999.1	cytochrome C oxidase subunit III	Cbb3 Oxidase	-0.331944	7.27529	1.47713	0.224224	0.484142		6.85751	7.53357	7.76776	7.41247	7.44395	7.32353	7.08701	6.39398		-0.432134	0.243933	0.602456	0.247166	0.154311	0.0338893	-0.0782993	-0.771322		-0.468012	0.127737	0.717427	0.00500083	0.326717	0.0135575	-0.00200953	-0.720418
Tel_07430	1616836	1617030	-	ALP53000.1	hypothetical protein		-0.0573462	5.33622	0.025752	0.872507	0.946582		4.9763	5.08239	6.19351	4.96209	5.74381	5.24397	5.42423	4.62307		-0.285314	-0.179228	0.892784	-0.338632	0.482192	-0.0176505	0.123506	-0.677658
Tel_07435	1617027	1617671	-	ALP53001.1	cytochrome oxidase subunit II		-0.146641	6.75309	0.225064	0.635209	0.822537		6.00578	6.716	7.53893	6.76779	7.02501	6.54881	6.76807	6.17129		-0.568119	0.142102	0.72741	-0.0437315	0.451107	-0.0250906	-0.0434496	-0.640229
Tel_07440	1617686	1619110	-	ALP53002.1	cytochrome oxidase		-0.275327	7.83106	0.963473	0.326313	0.585629		7.12465	8.01527	8.47594	7.98408	7.93039	7.77421	7.81909	7.03642		-0.586481	0.304141	0.647057	0.155201	0.219258	0.0630817	-0.00979504	-0.792464
Tel_07500	1631301	1631687	+	ALP53014.1	hypothetical protein	Succinate dehydrogenase	-0.285681	7.53585	1.26409	0.260879	0.521454		7.85193	7.73619	7.74361	7.02099	7.89644	7.97837	6.93385	6.42271		-0.013802	-0.12954	0.713317	-0.00930123	0.0307078	0.112634	-0.0964411	-0.607574		-0.0118098	-0.139623	0.360202	0.038813	0.0366513	0.114781	0.0344645	-0.433479
Tel_07505	1631684	1632031	+	ALP53015.1	succinate dehydrogenase		-0.173502	6.96818	0.472896	0.491658	0.72362		7.15551	6.79579	7.28926	6.90472	7.10485	7.11194	6.93611	6.24941		0.113489	-0.246231	0.444385	0.0598492	0.0628225	0.0699192	0.0912345	-0.595469
Tel_07510	1632028	1633797	+	ALP53016.1	succinate dehydrogenase		-0.0973186	8.9711	0.18077	0.670712	0.842119		8.93573	8.97991	9.1445	8.98876	8.92049	9.2692	8.90015	8.52685		-0.0906059	-0.0464245	0.254434	0.0986932	-0.105837	0.242867	0.0100852	-0.363212
Tel_07515	1633808	1634500	+	ALP53017.1	succinate dehydrogenase		0.0847404	7.68235	0.185927	0.666328	0.838876		7.75634	7.67636	7.55753	7.53486	7.97157	7.84636	7.66183	7.36119		-0.0563203	-0.136297	0.0286725	0.00601062	0.158912	0.0337048	0.13298	-0.167663
Tel_08920	1943045	1945942	+	ALP53266.1	hypothetical protein	Cbb3 oxidase (bifunctional)	-0.190238	8.40202	0.714585	0.397926	0.646442		8.30531	8.51651	8.49536	8.50387	7.69352	7.89212	8.8722	8.59295		0.203443	0.414644	-0.120735	-0.112225	-0.408344	-0.209743	0.256104	-0.0231446		0.203443	0.414644	-0.120735	-0.112225	-0.408344	-0.209743	0.256104	-0.0231446
Tel_12370	2707754	2709205	+	ALP53865.1	ATP synthase subunit beta	ATP synthase (I)	-0.7349	8.10993	9.01286	0.00268087	0.0295927		8.71007	8.27823	8.37995	8.22387	7.20787	7.30353	8.21889	7.94683		0.835141	0.403304	0.18757	0.0314828	-0.667052	-0.571393	0.0265044	-0.245557		0.717007	0.307778	0.0354493	0.0316903	-0.653152	-0.371632	0.0882367	-0.155376
Tel_12375	2709209	2709604	+	ALP53866.1	ATP synthase F0F1 subunit epsilon		-0.503478	6.04999	2.15477	0.142128	0.380628		6.55907	5.97816	6.08233	6.10323	4.8828	5.02163	6.55567	6.30305		0.948657	0.367745	-0.178735	-0.157842	-0.727617	-0.588786	0.2946	0.0419778
Tel_12380	2709607	2709912	+	ALP53867.1	ATPase F0F1		-0.927791	6.1459	8.11877	0.00438093	0.0420277		6.78759	6.08314	6.75713	6.19988	4.68918	5.06547	6.31278	6.1587		1.13124	0.426791	0.400008	-0.157245	-0.967161	-0.590874	-0.0443389	-0.198424
Tel_12385	2709905	2711131	+	ALP53868.1	hypothetical protein		-0.808399	7.63084	9.9148	0.00163955	0.0210937		8.13558	7.5849	8.16639	7.79075	6.50021	6.5824	7.77556	7.6569		0.93481	0.384125	0.318993	-0.05665	-0.700558	-0.618376	-0.0718426	-0.1905
Tel_12390	2711128	2711433	+	ALP53869.1	hypothetical protein		-0.755136	6.52288	10.9344	0.000943936	0.0154023		6.67978	6.40521	7.05415	7.14755	5.56834	5.8109	6.53732	6.35917		0.563721	0.289154	0.279604	0.373001	-0.547718	-0.305157	-0.237232	-0.415373
Tel_12395	2711430	2712167	+	ALP53870.1	ATP synthase F0F1 subunit A		-0.259949	6.55916	0.87519	0.349523	0.607033		6.85067	6.2404	6.75713	6.60868	5.59278	5.98538	7.03437	6.84528		0.683362	0.0730927	-0.0542361	-0.202683	-0.574527	-0.181928	0.223001	0.0339184
Tel_12400	2712160	2712435	+	ALP53871.1	ATP synthase F0F1 subunit C		-0.440657	5.48435	2.47524	0.115652	0.336975		5.64763	5.3474	5.44737	6.13073	4.6498	5.14935	5.70128	5.38572		0.449081	0.148858	-0.218903	0.464453	-0.548745	-0.0491937	0.0350033	-0.280554
Tel_12405	2712438	2713196	+	ALP53872.1	hypothetical protein		-0.584006	6.66918	4.60104	0.0319526	0.15985		7.01878	6.64743	7.03438	6.83287	5.60312	5.88128	7.10159	6.58591		0.731122	0.359778	0.145691	-0.0558187	-0.684529	-0.406371	0.212901	-0.302773
Tel_12410	2713220	2714752	+	ALP54860.1	ATP synthase subunit alpha		-0.408721	7.95251	3.19424	0.0738981	0.259556		8.04334	7.83277	8.11396	8.3474	6.94049	7.24754	8.36368	8.14822		0.527306	0.316735	-0.129351	0.104082	-0.575542	-0.268499	0.120363	-0.0950933
Tel_12415	2714739	2715632	+	ALP53873.1	ATP synthase subunit gamma		-0.12459	6.68483	0.214719	0.643093	0.825338		6.39243	6.335	6.6913	7.06157	5.48874	5.89106	7.41085	7.18606		0.365621	0.308195	-0.396147	-0.0258771	-0.538071	-0.135745	0.323409	0.098615
Tel_14555	3206478	3207320	+	ALP54265.1	ATP synthase F0F1 subunit A	ATP synthase (II)	-0.570493	8.96372	5.22727	0.0222353	0.125738		9.78945	9.68875	8.72451	8.28267	8.82501	8.94352	7.81393	8.561		0.477769	0.377069	0.37898	-0.062859	-0.486674	-0.368164	-0.531593	0.215472		0.510929	0.319284	0.327209	0.0672357	-0.465228	-0.364985	-0.601751	0.207306
Tel_14560	3207390	3207680	+	ALP54266.1	ATP synthase subunit C		-0.530531	8.135	6.09785	0.0135346	0.0912197		8.95379	8.84824	7.69824	7.52246	8.14564	8.29983	6.82238	7.55099		0.391919	0.286362	0.299722	0.123941	-0.416232	-0.26205	-0.576138	0.152475
Tel_14565	3207734	3208204	+	ALP54267.1	ATP synthase subunit B		-0.725614	8.80004	8.93972	0.00279035	0.030275		9.82871	9.55406	8.37472	8.17715	8.58947	8.76757	7.43087	8.17098		0.643761	0.369105	0.33629	0.138717	-0.59548	-0.417386	-0.607556	0.132549
Tel_14570	3208213	3208749	+	ALP54268.1	ATP synthase F0F1 subunit delta		-0.588087	8.97274	5.06297	0.0244423	0.134015		9.988	9.73224	8.42369	8.22131	8.91497	8.8663	7.64783	8.48761		0.61262	0.356862	0.228578	0.0262014	-0.460408	-0.509073	-0.547279	0.292499
Tel_14575	3208771	3210312	+	ALP54269.1	ATP synthase subunit alpha		-0.585438	10.6483	4.07178	0.0436053	0.194781		11.4961	11.433	10.3049	9.94536	10.6369	10.5811	9.35335	10.1743		0.459278	0.396256	0.36041	0.000894867	-0.399898	-0.455637	-0.591109	0.229804
Tel_14580	3210325	3211188	+	ALP54270.1	ATP F0F1 synthase subunit gamma		-0.659868	9.43032	6.64461	0.0099456	0.0751822		10.3638	10.0253	9.21208	8.91712	9.33503	9.34986	8.16419	8.95826		0.59528	0.256776	0.399168	0.104211	-0.433443	-0.418613	-0.648726	0.145347
Tel_14585	3211253	3212638	+	ALP54271.1	ATP synthase subunit beta		-0.55815	10.5121	3.73597	0.0532529	0.217403		11.3609	11.1798	10.1874	9.92665	10.4674	10.5531	9.16982	10.1011		0.470602	0.289513	0.341162	0.0804044	-0.422905	-0.33721	-0.676424	0.254858
Tel_14590	3212659	3213084	+	ALP54272.1	ATP synthase F0F1 subunit epsilon		-0.495089	8.958	4.03376	0.0445984	0.19627		9.79392	9.58004	8.54279	8.39581	8.85093	9.20596	7.63424	8.50488		0.436204	0.22233	0.273364	0.126375	-0.506785	-0.15175	-0.635186	0.235447
Tel_15060	3319030	3319542	+	ALP54360.1	ubiquinol-cytochrome c reductase iron-sulfur subunit	Cytochome bc1 complex	-0.414447	7.29723	2.30618	0.128861	0.358478		6.98949	7.41894	7.86427	7.55733	7.60019	7.10356	6.89066	6.55356		-0.288555	0.1409	0.647816	0.340876	0.322144	-0.174489	-0.325796	-0.662896		-0.22082	0.184043	0.411845	0.374365	0.146329	-0.109553	-0.262276	-0.523934
Tel_15065	3319555	3320706	+	pseudo	ubiquinol cytochrome C oxidoreductase		-0.195414	7.73967	0.870581	0.350795	0.608327		7.29937	7.70025	8.07254	8.17583	7.68462	7.49525	7.80678	7.48441		-0.245503	0.15538	0.187651	0.290935	0.139746	-0.0496228	-0.0781081	-0.400478
Tel_15070	3320859	3321524	+	ALP54361.1	hypothetical protein		-0.515989	6.93659	4.56261	0.0326772	0.162162		6.59431	6.97856	7.46206	7.55327	6.69981	6.61816	6.67907	6.55356		-0.128401	0.25585	0.400068	0.491284	-0.0229028	-0.104546	-0.382923	-0.508429
Tel_15450	3388562	3389572	+	ALP54428.1	copper oxidase	Nitrite reductase	1.31894	5.97434	11.3959	0.000736047	0.0129334		4.40549	3.61904	5.52501	6.32896	6.50574	4.89127	7.04739	6.41849		-0.449896	-1.23634	-0.804952	-0.00100826	1.65036	0.0358833	0.71743	0.0885306		-0.377859	-0.993732	-1.15149	0.140584	1.31937	0.0522202	0.807494	0.203408
Tel_15455	3389575	3390291	+	ALP54429.1	hypothetical protein		1.35904	5.48178	11.1853	0.000824459	0.0141266		4.23734	3.04629	3.99006	5.86201	5.7027	4.64767	6.69838	6.07938		-0.171163	-1.36221	-1.6674	0.20455	1.2942	0.239171	1.04092	0.421926
Tel_15460	3390288	3390635	+	ALP54430.1	hypothetical protein		1.06585	4.03671	4.60009	0.0319703	0.15985		2.6103	2.54124	2.14756	4.76558	4.64313	3.17461	4.84727	4.32689		-0.632021	-0.701081	-1.87426	0.743752	1.40081	-0.0677101	0.825444	0.305067
Tel_15465	3390723	3391685	+	ALP54431.1	nitrite reductase		0.842315	6.47419	9.2419	0.0023654	0.0268859		6.13246	5.71552	6.09512	5.96949	7.32293	6.39235	7.00062	6.35255		-0.258355	-0.675295	-0.259328	-0.384957	0.932114	0.00153616	0.646178	-0.00189228
Tel_16340	3566076	3566702	+	ALP54593.1	hypothetical protein	ACIII	0.0206696	10.0991	0.00549427	0.940912	0.973475		10.8586	10.6228	9.15827	9.07623	10.2487	10.668	8.97475	9.77941		0.259074	0.0232703	-0.0888943	-0.170934	-0.350791	0.0684473	-0.272414	0.532243		0.121544	-0.217897	0.0853762	-0.145386	-0.0469716	0.143324	-0.172329	0.232339
Tel_16345	3566772	3568991	+	ALP54594.1	hypothetical protein		-0.104172	11.8283	0.1222	0.726661	0.874267		12.4743	12.1142	11.3831	11.1076	12.19	12.2863	10.8876	11.3026		0.208062	-0.151963	0.212849	-0.0625772	-0.0762003	0.0201016	-0.282649	0.132377
Tel_16350	3569132	3570859	+	ALP54595.1	hypothetical protein		-0.0780251	11.2629	0.0755428	0.783431	0.901482		11.8158	11.5069	10.8982	10.5828	11.6564	11.7588	10.3802	10.7088		0.131312	-0.177547	0.255702	-0.0596968	-0.0280952	0.0743305	-0.262273	0.0662683
Tel_16355	3570849	3571694	+	ALP54596.1	4Fe-4S ferredoxin		0.179372	8.7715	0.689784	0.406238	0.655615		9.21779	8.76694	8.31039	8.13295	9.23462	9.25696	8.15897	8.51034		0.0987131	-0.352141	0.0322294	-0.145213	0.115546	0.137883	-0.119195	0.232179
Tel_16360	3571749	3573158	+	ALP54597.1	polysulfide reductase		0.185597	9.43812	0.61156	0.434201	0.679722		9.73663	9.4672	8.9802	8.90363	9.81674	10.128	8.75566	9.10302		-0.0505102	-0.319932	0.0445732	-0.0319975	0.0296	0.340843	-0.179967	0.167392
Tel_16365	3573161	3573688	+	ALP54598.1	hypothetical protein		0.184612	8.24074	0.801283	0.37071	0.624927		8.85556	8.35011	7.50101	7.43029	8.68997	8.76424	7.49578	7.93801		0.190587	-0.31486	-0.0902635	-0.160981	0.0249977	0.0992753	-0.095492	0.346736
Tel_16370	3573685	3574230	+	ALP54599.1	hypothetical protein		0.184788	8.06433	0.802593	0.370319	0.624574		8.48669	8.21151	7.59851	7.19522	8.41889	8.74954	7.4076	7.65511		0.0200342	-0.255145	0.134401	-0.268887	-0.0477703	0.282881	-0.0565121	0.190998
Tel_16375	3574273	3575304	+	ALP54600.1	hypothetical protein		0.073865	8.7097	0.116311	0.733071	0.87724		9.21912	8.90918	8.32131	7.8761	9.06098	9.22687	8.02877	8.32942		0.115083	-0.194856	0.182413	-0.2628	-0.0430588	0.122832	-0.110129	0.190516
Tel_16500	3597800	3598588	+	ALP54622.1	hypothetical protein	Tetraheme cytochrome	-0.098899	9.56537	0.147379	0.701053	0.859532		9.69426	9.818	9.59846	9.07411	9.81005	10.1728	8.97376	8.85293		-0.179506	-0.0557707	0.47365	-0.0507067	-0.0637173	0.298994	-0.151054	-0.271889		-0.179506	-0.0557707	0.47365	-0.0507067	-0.0637173	0.298994	-0.151054	-0.271889
Tel_16515	3601563	3601985	+	ALP54625.1	hypothetical protein - triheme cytochrome	Tri-Heme Cytochromes	-0.259324	10.2527	0.955895	0.328223	0.587527		10.7353	10.5892	10.0862	9.83641	10.2789	10.7844	9.32878	9.75587		0.138342	-0.00770116	0.334373	0.0845983	-0.318061	0.187421	-0.423031	0.00405995		0.193926	-0.0587439	0.323611	0.107733	-0.198295	0.0631129	-0.441624	0.0102792
Tel_16520	3602039	3602737	+	ALP54626.1	hypothetical protein - triheme cytochrome		-0.216918	10.8507	0.616593	0.432316	0.677918		11.298	11.1411	10.688	10.4488	10.9541	11.3614	10.0199	10.34		0.109317	-0.0475595	0.313834	0.0746412	-0.234543	0.172785	-0.354263	-0.0342119
Tel_16530	3604500	3605099	+	ALP54628.1	hypothetical protein - triheme cytochrome		-0.342944	9.53458	1.91498	0.166411	0.41621		10.2115	9.75645	9.34647	9.1878	9.83514	9.70656	8.47626	9.08483		0.33412	-0.120971	0.322627	0.163959	-0.042282	-0.170867	-0.547576	0.0609894
Tel_16545	3607505	3610150	+	Undecaheme	hypothetical protein - undecaheme cytochrome	Undecaheme cytochrome	0.0838351	10.0596	0.105331	0.745523	0.882277		10.0144	10.0505	10.0315	9.88809	10.183	10.6169	9.72752	9.76213		-0.201782	-0.165697	0.179215	0.0357727	-0.0332348	0.400714	-0.124801	-0.0901867		-0.201782	-0.165697	0.179215	0.0357727	-0.0332348	0.400714	-0.124801	-0.0901867
Tel_12755	2789505	2789873	-	ALP53934.1	hypothetical protein	Monoheme Cyt-c Tel_12755	-1.62016	8.62414	54.7135	1.39448e-13	2.40129e-10		9.40688	9.74952	8.79084	8.63449	7.90483	8.08765	7.28805	6.80058		0.61966	0.962298	0.91235	0.756003	-0.88239	-0.699568	-0.59044	-1.07791		0.61966	0.962298	0.91235	0.756003	-0.88239	-0.699568	-0.59044	-1.07791
