# Supplementary material for: Metatranscriptomics Supports the Mechanism for Biocathode Electroautotrophy by “Candidatus Tenderia electrophaga”
Source: mSystems. 2017 Mar 28;2(2):e00002-17. doi: 10.1128/mSystems.00002-17 (PMC5371394; doi:10.1128/mSystems.00002-17)
Supplement: TABLE S2 [file sys002172100st4.xlsx]

## Sheet: CO2 fixation
	Start	End	Strand	GenbankProteinID	Gene name/function	logFC	logCPM	LR	PValue	FDR	Log2 normalized expression	O1A	O1B	O2A	O2B	S1A	S1B	S2A	S2B	ΔLog2 expresssion by inoculum	O1A	O1B	O2A	O2B	S1A	S1B	S2A	S2B
Form IAq Rubisco
Tel_01105	230762	232180	+	ALP51847.1	ribulose 1,5-bisphosphate carboxylase	-0.261038	11.2009	0.649836	0.420171	0.66932		11.589	11.8319	11.0126	10.5396	10.6758	11.9361	10.6909	10.3923		0.0807791	0.323673	0.353712	-0.119235	-0.832395	0.427943	0.0320651	-0.266543
Tel_01110	232332	232688	+	ALP51848.1	ribulose 1,5-bisphosphate carboxylase small subunit	-0.305823	9.19883	0.958163	0.32765	0.587111		9.53349	9.87628	9.02097	8.64502	8.29139	10.0218	8.67035	8.41161		0.102745	0.445534	0.333983	-0.0419671	-1.13935	0.591075	-0.0166348	-0.275381
Form IAc Rubisco
Tel_03295	716482	717894	+	ALP52248.1	ribulose 1,5-bisphosphate carboxylase	0.446006	9.15702	0.378345	0.53849	0.759754		10.9466	6.63154	6.85057	7.3247	10.4165	7.08024	9.0214	7.55099		2.1779	-2.13719	-0.836347	-0.362214	1.64778	-1.6885	1.33448	-0.135921
Tel_03300	717925	718275	+	ALP52249.1	ribulose 1,5-bisphosphate carboxylase small subunit	0.605501	7.27879	0.576469	0.4477	0.688069		9.02046	4.33748	4.95271	5.23977	8.63808	4.36849	7.26844	5.68704		2.42933	-2.25365	-0.834278	-0.547219	2.04695	-2.22264	1.48145	-0.0999549
Carbon Concentrating Mechanism
Tel_01390	298390	301461	-	ALP54689.1	hypothetical protein	0.453053	8.25391	1.67106	0.196117	0.448216		8.11717	6.59741	7.68138	8.63161	8.15564	6.81079	9.11738	8.9874		0.696918	-0.82284	-0.92306	0.027166	0.735383	-0.60946	0.512938	0.382956
Tel_03310	720409	721818	+	ALP54718.1	carboxysome shell protein	0.654713	8.4765	0.858662	0.354113	0.61254		9.93238	5.781	6.28562	7.18476	9.91708	5.91522	8.528	7.55628		2.04596	-2.10542	-1.10305	-0.203904	2.03065	-1.9712	1.13933	0.167618
Tel_03315	721818	722072	+	ALP52251.1	carboxysome shell protein	0.599988	6.46	0.734363	0.391473	0.641901		7.87824	3.9617	4.56868	5.10206	7.91939	3.79081	6.46273	5.42622		1.9907	-1.92584	-0.821241	-0.287867	2.03186	-2.09673	1.07281	0.0362995
Tel_03320	722072	722326	+	ALP52252.1	carboxysome shell protein	0.691917	5.81317	0.8933	0.344584	0.603912		7.22461	2.91243	3.81565	4.38196	7.22584	3.26763	5.94891	4.8374		2.06698	-2.2452	-0.930329	-0.364022	2.06821	-1.89	1.20293	0.0914235
Tel_03325	722377	722685	+	ALP52253.1	carbon dioxide-concentrating protein CcmK	0.536204	6.98857	0.5759	0.447924	0.688069		8.57598	4.6424	4.64021	5.26977	8.55879	4.60077	6.71164	4.9528		1.9815	-1.95209	-0.753393	-0.123836	1.96431	-1.99372	1.31803	-0.440806
Tel_03330	722719	723015	+	ALP52254.1	carbon dioxide-concentrating protein CcmK	0.592994	7.14772	0.73717	0.390569	0.641319		8.62291	4.50187	4.95271	5.42889	8.84295	5.03933	6.79024	5.01002		1.87115	-2.2499	-0.592752	-0.116575	2.09118	-1.71244	1.24477	-0.535447
Tel_03335	723127	723567	+	ALP54719.1	bacterioferritin	0.699679	7.24901	1.04656	0.306302	0.562615		8.55457	4.56271	5.11215	5.98765	8.88454	5.05681	7.26161	5.67647		1.78991	-2.20194	-0.897317	-0.0218197	2.11988	-1.70785	1.25214	-0.332999
Tel_03340	723596	723856	+	ALP54720.1	pterin-4-alpha-carbinolamine dehydratase	0.593286	6.51356	0.833312	0.361317	0.618324		7.92377	4.17159	4.64021	5.27963	7.72229	4.74795	6.78573	5.63342		1.78237	-1.96981	-0.944537	-0.305118	1.58089	-1.39345	1.20098	0.0486712
Tel_03345	724224	725264	+	ALP52255.1	sodium-dependent bicarbonate transporter	0.43901	7.23749	0.648824	0.420534	0.669453		8.3767	5.63988	6.03003	6.39395	8.55524	5.32556	7.28699	6.58873		1.40235	-1.33446	-0.544896	-0.180972	1.5809	-1.64878	0.712062	0.0138057
Glycogen
Tel_04440	951280	952746	-	ALP52453.1	glycogen synthase	-0.0630588	8.19794	0.102547	0.748794	0.882277		8.4413	8.44458	8.1171	7.86304	8.06747	8.3253	8.10592	8.11633		0.121643	0.124914	0.0665012	-0.187556	-0.252191	0.00563422	0.0553239	0.0657314
Tel_05090	1098634	1100817	-	ALP52571.1	glycogen branching protein	-0.260698	9.23764	1.3016	0.253921	0.514915		9.49068	9.62108	9.31129	8.96451	9.0029	9.36222	8.90293	9.07296		0.121458	0.251859	0.248366	-0.0984123	-0.366316	-0.00699997	-0.159993	0.0100395
Tel_05095	1100955	1102220	+	ALP52572.1	glucose-1-phosphate adenylyltransferase	-0.215399	8.98525	0.808868	0.368455	0.623741		9.55101	9.52497	8.54745	8.48481	9.00421	9.17778	8.10893	8.85897		0.236517	0.210478	0.0474102	-0.0152284	-0.310283	-0.136711	-0.391111	0.35893
Tel_05100	1102210	1103922	+	ALP52573.1	glycoside hydrolase	-0.124246	9.21213	0.305021	0.580752	0.790008		9.49342	9.55452	8.9802	9.00148	9.21227	9.26685	8.82417	9.20655		0.111657	0.172757	-0.0228965	-0.00162193	-0.1695	-0.114914	-0.17893	0.203448
Tel_05105	1103923	1105398	+	ALP52574.1	4-alpha-glucanotransferase	-0.127049	8.74874	0.359228	0.548936	0.767262		8.86365	8.86683	8.99221	8.47626	8.6737	8.76225	8.56017	8.73038		0.0720432	0.0752249	0.302456	-0.213494	-0.11791	-0.0293583	-0.129588	0.0406251
TCA cycle
Tel_04480	963681	965435	+	ALP52461.1	dihydrolipoamide dehydrogenase	-0.194673	9.02603	0.769465	0.380383	0.632868		9.41705	9.37664	8.90959	8.6947	9.02006	9.0196	8.63724	8.93629		0.208709	0.168303	0.115132	-0.0997524	-0.188279	-0.188733	-0.157211	0.141831
Tel_04770	1023149	1024525	+	ALP54738.1	aspartate ammonia-lyase	-0.0189049	8.50133	0.00968657	0.921598	0.964737		8.48559	8.56006	8.53108	8.46226	8.55658	8.57094	8.39771	8.43791		-0.0577046	0.0167734	0.0738407	0.00501954	0.0132841	0.027647	-0.0595295	-0.0193308
Tel_04810	1033916	1036720	-	ALP52520.1	aconitate hydratase	0.0773254	9.05644	0.128804	0.719676	0.870917		8.98966	8.98998	9.07844	9.00965	9.19042	8.94763	9.18663	9.03797		-0.0397642	-0.0394401	0.000264121	-0.0685225	0.160998	-0.0817935	0.108462	-0.0402039
Tel_04835	1040791	1043355	-	ALP52525.1	aconitate hydratase B	-0.0369972	9.41439	0.0233767	0.878482	0.946945		9.84257	9.80468	8.9802	8.96451	9.43326	9.50279	9.02862	9.45136		0.196746	0.158853	-0.125968	-0.141663	-0.212566	-0.143032	-0.0775532	0.345184
Tel_06925	1502709	1503878	+	ALP54764.1	succinyl-CoA synthetase subunit beta	-0.127935	9.06324	0.321973	0.570424	0.782997		9.27608	9.37027	9.00582	8.68546	9.32595	9.40806	8.38038	8.707		-0.0690115	0.0251803	0.311156	-0.00920548	-0.0191409	0.0629722	-0.314285	0.0123349
Tel_06930	1503878	1504750	+	ALP52908.1	succinyl-CoA synthetase subunit alpha	-0.112783	8.76907	0.274286	0.600471	0.800628		9.20946	8.95139	8.71418	8.22642	9.04968	9.00673	8.18943	8.43999		0.155146	-0.102923	0.321679	-0.166089	-0.00463933	-0.0475835	-0.203078	0.0474878
Tel_06945	1506973	1509852	+	ALP52911.1	2-oxoglutarate dehydrogenase subunit E1	0.081382	9.31568	0.136179	0.712109	0.866675		9.60333	9.46696	9.03265	8.8174	9.63812	9.75589	8.94295	8.91491		-0.0127473	-0.149119	0.105672	-0.109573	0.0220476	0.139818	0.0159683	-0.0120679
Tel_06950	1509910	1511160	+	ALP52912.1	dihydrolipoamide succinyltransferase	-0.044705	8.39562	0.0519424	0.819717	0.921379		8.83187	8.62926	8.20228	7.82482	8.66508	8.6166	7.94973	8.10061		0.146168	-0.0564416	0.182923	-0.194537	-0.0206219	-0.069104	-0.0696344	0.0812486
Tel_06955	1511169	1512605	+	ALP52913.1	dihydrolipoamide dehydrogenase	-0.00991216	8.54099	0.00231956	0.961587	0.982802		8.83577	8.78859	8.11396	8.33563	8.50095	8.94704	8.22037	8.3434		0.0676843	0.0205038	-0.139378	0.0822863	-0.267142	0.178954	-0.0329674	0.0900588
Tel_07510	1632028	1633797	+	ALP53016.1	succinate dehydrogenase	-0.0973186	8.9711	0.18077	0.670712	0.842119		8.93573	8.97991	9.1445	8.98876	8.92049	9.2692	8.90015	8.52685		-0.0906059	-0.0464245	0.254434	0.0986932	-0.105837	0.242867	0.0100852	-0.363212
Tel_07515	1633808	1634500	+	ALP53017.1	succinate dehydrogenase	0.0847404	7.68235	0.185927	0.666328	0.838876		7.75634	7.67636	7.55753	7.53486	7.97157	7.84636	7.66183	7.36119		-0.0563203	-0.136297	0.0286725	0.00601062	0.158912	0.0337048	0.13298	-0.167663
Tel_08950	1951361	1952707	+	ALP53272.1	malate:quinone oxidoreductase	-0.0177829	7.58537	0.0073366	0.931741	0.969755		8.00842	7.99472	6.96642	7.21077	7.66747	7.75694	7.32648	7.38788		0.151535	0.137834	-0.256466	-0.0121207	-0.18942	-0.0999488	0.103595	0.164992
Tel_10120	2198107	2199363	-	ALP53473.1	isocitrate dehydrogenase	-0.36092	8.75035	3.06696	0.0798987	0.271105		9.14487	9.18886	8.62223	8.63161	8.81281	8.72514	8.12389	8.46272		0.176949	0.220939	0.162117	0.171499	-0.155112	-0.242776	-0.336223	0.00260624
Tel_14205	3125831	3127138	-	ALP54197.1	type II citrate synthase	-0.252286	8.90526	1.439	0.230301	0.490512		9.12161	9.10184	9.05899	8.79437	8.97993	8.82609	8.5609	8.70288		0.114244	0.0944732	0.279703	0.0150854	-0.0274379	-0.18128	-0.218384	-0.0764044
Tel_14320	3153882	3154727	-	ALP54219.1	hypothetical protein	-0.199496	6.25178	0.628791	0.427799	0.674606		6.66231	6.33718	6.19351	6.0581	6.23119	6.77163	5.78896	5.61325		0.16173	-0.163395	0.280054	0.144644	-0.269385	0.271051	-0.124493	-0.300205
Tel_14325	3154699	3155526	-	ALP54220.1	citrate synthase	-0.0831846	7.16701	0.133549	0.71478	0.868325		7.56481	7.18497	7.28369	6.66995	7.07418	7.49845	6.98934	6.85077		0.234202	-0.145632	0.335247	-0.278487	-0.25642	0.16785	0.0409045	-0.0976647
CO2Fixation anaplerotic
Tel_01130	236796	237965	+	pseudo	hypothetical protein	-0.107222	8.74209	0.276502	0.599003	0.799928		8.64532	8.8263	8.90051	8.79952	8.6659	8.74685	8.58402	8.74668		-0.075771	0.10521	0.142829	0.0418414	-0.0551912	0.0257523	-0.173666	-0.0110047
Tel_01735	378164	378826	-	ALP51959.1	ribose 5-phosphate isomerase	-0.457835	8.42311	4.75523	0.0292093	0.150594		8.79046	8.98165	8.53578	8.11378	8.13677	8.51906	7.8095	8.11958		0.183478	0.374663	0.391117	-0.0308783	-0.470218	-0.0879232	-0.335161	-0.0250781
Tel_06255	1347848	1348603	+	ALP52788.1	triosephosphate isomerase	-0.339307	9.93599	1.71617	0.190187	0.441377		10.3846	10.4853	9.84639	9.38169	9.86965	10.3792	8.95971	9.47885		0.104924	0.205577	0.429729	-0.0349736	-0.410047	0.0995456	-0.456946	0.0621903
Tel_13805	3029596	3030633	-	ALP54121.1	fructose-1,6-bisphosphate aldolase	-0.386667	11.1622	1.81555	0.177844	0.427612		11.7216	11.6128	11.0397	10.6953	11.3167	11.4844	10.0642	10.6213		0.187732	0.0789508	0.434565	0.0901948	-0.217228	-0.0494548	-0.540933	0.0161733
Tel_13815	3032223	3033401	-	ALP54123.1	phosphoglycerate kinase	-0.355649	9.46569	2.26751	0.132112	0.363994		10.1249	9.87665	9.31402	8.9297	9.58343	9.67471	8.57287	8.9945		0.309969	0.0617331	0.361249	-0.0230726	-0.23149	-0.140211	-0.379906	0.0417296
Tel_13820	3033571	3034578	-	ALP54124.1	glyceraldehyde-3-phosphate dehydrogenase	-0.270428	10.5347	1.02189	0.312072	0.568664		11.1494	10.9483	10.2286	9.97031	10.8262	10.8474	9.47825	10.0287		0.206553	0.00546427	0.302135	0.0438426	-0.116631	-0.0953863	-0.448221	0.102243
Tel_13825	3034658	3036652	-	ALP54125.1	transketolase	-0.381078	11.5023	1.67098	0.196127	0.448216		11.9491	11.9749	11.4018	11.1291	11.8446	11.6631	10.4278	10.9543		0.0911874	0.11696	0.423588	0.150855	-0.0132816	-0.194866	-0.550482	-0.0239608
Tel_14015	3081294	3082166	-	ALP54161.1	phosphoribulokinase	-0.37107	9.51879	2.4374	0.118472	0.340919		10.1229	9.90502	9.38341	9.17663	9.63413	9.56521	8.66696	9.20272		0.316114	0.0981941	0.275986	0.0691973	-0.172691	-0.241617	-0.440473	0.0952903
Tel_16385	3576437	3577123	+	ALP54602.1	ribulose phosphate epimerase	-0.352147	8.08956	2.45774	0.116947	0.339416		8.83491	8.75313	7.7066	7.32945	7.98152	8.24368	7.26016	7.71613		0.381595	0.299824	0.20351	-0.17363	-0.471793	-0.209626	-0.242921	0.213041
Tel_14345	3162320	3163324	-	ALP54224.1	fructose 1,6-bisphosphatase	-0.42238	9.36418	3.20427	0.0734461	0.259342		9.89733	9.93697	9.30305	8.8876	9.34842	9.45662	8.49156	9.01858		0.237499	0.277136	0.377848	-0.0375967	-0.311416	-0.203218	-0.433633	0.093382
Pentose Phosphate
Tel_04455	954898	955812	+	ALP52456.1	6-phosphogluconate dehydrogenase	-0.604229	8.80071	6.45038	0.0110929	0.0805435		9.16913	9.01469	9.27383	8.6836	8.82538	8.87002	8.12349	7.9585		0.199324	0.0448874	0.763971	0.173748	-0.144424	-0.0997874	-0.386364	-0.551355
Tel_04460	955812	957326	+	ALP52457.1	glucose-6-phosphate dehydrogenase	-0.408914	8.69153	3.83343	0.05024	0.210611		9.0063	8.8736	8.94709	8.68267	8.3803	8.69196	8.45182	8.34534		0.268257	0.135561	0.34036	0.0759422	-0.357737	-0.0460808	-0.154915	-0.261386
Tel_14375	3168386	3169120	+	ALP54230.1	hypothetical protein	-0.383849	8.66937	2.75812	0.0967622	0.300224		8.59811	9.044	9.0092	8.63353	8.69158	8.83308	8.24356	8.02316		-0.193584	0.252304	0.531836	0.156168	-0.100108	0.0413875	-0.233801	-0.454203
Tel_15200	3345258	3346199	+	ALP54384.1	ribose-phosphate pyrophosphokinase	-0.458036	9.14409	3.91443	0.0478731	0.204306		9.44201	9.76396	9.13679	8.95915	9.19213	9.02183	8.33825	8.88463		0.0870253	0.408978	0.307085	0.129443	-0.162851	-0.333152	-0.491454	0.0549261
Glucose-6-phosphate (G6P) isomerase
Tel_04465	957364	958998	+	ALP52458.1	glucose-6-phosphate isomerase	-0.382026	8.67627	3.24926	0.0714555	0.257433		8.94378	9.00855	8.85426	8.58465	8.32095	8.76624	8.43928	8.31274		0.183904	0.248673	0.306526	0.0369182	-0.438935	0.0063578	-0.108455	-0.234989
