# Supplementary material for: Metatranscriptomics Supports the Mechanism for Biocathode Electroautotrophy by “Candidatus Tenderia electrophaga”
Source: mSystems. 2017 Mar 28;2(2):e00002-17. doi: 10.1128/mSystems.00002-17 (PMC5371394; doi:10.1128/mSystems.00002-17)
Supplement: TABLE S3 [file sys002172100st5.xlsx]

## Sheet: Sheet1
	Start	End	Strand	GenbankProteinID	Gene name/function	logFC	logCPM	LR	PValue	FDR	Length adjusted Expression	Log2 normalized expression	O1A	O1B	O2A	O2B	S1A	S1B	S2A	S2B	ΔLog2 expresssion by inoculum	O1A	O1B	O2A	O2B	S1A	S1B	S2A	S2B
Tel_00005	3656411	253	+	ALP54668.1	hypothetical protein	0.525752	5.79256	3.8048	0.0511059	0.212314	6.1181		4.91859	5.04022	5.7192	6.15236	5.80185	5.91042	6.29949	5.93764		-0.499179	-0.377553	-0.307974	0.125187	0.384081	0.492651	0.272321	-0.0895338
Tel_00010	339	414	+	anticodon=TGT	tRNA-Thr	1.46174	3.06119	11.1374	0.000846027	0.0143533	6.79816		1.96788	1.64934	1.68909	2.52759	3.0148	3.04044	4.24241	3.35514		-0.450235	-0.768773	-1.26447	-0.425971	0.596683	0.622325	1.28885	0.401584
Tel_00015	846	1058	-	ALP51651.1	hypothetical protein	0.593208	3.09375	1.78384	0.181679	0.430934	5.33161		0.994109	1.70439	3.0089	3.83128	1.92537	2.38418	4.31371	3.3284		-0.757902	-0.0476259	-0.611671	0.210706	0.173356	0.632171	0.69314	-0.292175
Tel_00020	1196	1465	+	ALP51652.1	hypothetical protein	0.181962	5.87196	0.536597	0.463846	0.704981	7.76628		5.87704	6.07793	5.58062	5.46391	6.07146	6.36103	5.7627	5.50197		-0.219829	-0.0189307	0.00331444	-0.11339	-0.0254061	0.264166	0.185402	-0.0753268
Tel_00025	1578	2999	+	ALP51653.1	hypothetical protein	-0.207621	8.76591	0.780092	0.377113	0.629891	8.259		9.44116	9.34451	8.00302	8.34622	8.68389	8.89514	8.22777	8.51034		0.349982	0.253339	-0.268822	0.0743835	-0.407287	-0.196034	-0.0440643	0.238502
Tel_00030	3024	3305	+	ALP51654.1	peptidylprolyl isomerase	-0.233868	8.33659	0.893923	0.344416	0.603912	10.1679		9.26261	8.98095	7.47679	7.48672	8.19721	8.56255	7.48994	7.98835		0.511783	0.230122	-0.133662	-0.123729	-0.553622	-0.188283	-0.120508	0.377899
Tel_00035	3358	4191	-	ALP51655.1	hypothetical protein	0.384546	6.21391	2.28576	0.130567	0.361182	6.47752		5.26578	5.62213	6.3722	6.2559	5.3926	5.72603	7.13937	6.77357		-0.23585	0.120492	-0.26306	-0.379357	-0.109035	0.224393	0.504107	0.138311
Tel_00040	4191	6074	-	ALP51656.1	hypothetical protein	0.182539	7.63355	0.745109	0.388029	0.638496	6.72052		6.92419	7.21015	7.81875	7.79419	6.91026	7.02579	8.37122	8.17474		-0.0934061	0.192553	-0.220971	-0.245532	-0.10734	0.00819284	0.331492	0.135012
Tel_00045	6198	6689	-	ALP51657.1	hypothetical protein	-0.0491516	12.0218	0.0245372	0.875526	0.946929	13.048		12.4297	12.5294	11.7436	11.1012	12.0459	12.6102	11.6048	11.3529		0.0259039	0.125582	0.29293	-0.349392	-0.357935	0.206449	0.154166	-0.0977046
Tel_00050	6911	7096	+	ALP51658.1	ABC transporter permease	-0.145095	5.24618	0.26596	0.606055	0.80468	7.68059		5.79389	5.62925	5.03464	4.5705	5.13179	5.53965	4.88334	4.91435		0.270241	0.10561	0.183928	-0.280205	-0.391852	0.0160009	0.0326325	0.0636446
Tel_00055	7121	7474	-	ALP51659.1	hypothetical protein	-0.109177	6.53565	0.209457	0.647193	0.826446	8.03791		6.91438	6.88784	6.46377	5.91358	6.50574	6.87872	6.31765	6.0442		0.117712	0.0911694	0.278966	-0.271216	-0.290932	0.0820505	0.132846	-0.140597
Tel_00060	8131	8934	+	ALP51660.1	hypothetical protein	0.302904	6.22115	1.02404	0.311562	0.568336	6.53768		6.26958	5.80008	5.76792	6.17895	5.36854	6.35044	6.85812	6.56602		0.322416	-0.147075	-0.574832	-0.1638	-0.578619	0.403278	0.515367	0.223266
Tel_00065	11675	12919	+	ALP51661.1	cell filamentation protein Fic	0.199674	7.06086	0.830599	0.362099	0.618587	6.74587		6.7384	6.77666	6.97336	7.18738	6.69981	6.75298	7.68407	7.33176		-0.00355859	0.0346957	-0.32078	-0.106759	-0.0421535	0.0110163	0.389925	0.0376134
Tel_00070	13078	13266	-	ALP51662.1	hypothetical protein	0.0501755	4.66026	0.0250308	0.87429	0.946729	7.07145		3.93501	4.48625	4.67469	5.23977	4.70848	4.36849	4.89268	4.66286		-0.439549	0.11169	-0.192812	0.372271	0.333923	-0.00606357	0.0251819	-0.204641
Tel_00075	13524	13599	-	anticodon=GAA	tRNA-Phe	-0.643192	4.89496	3.55873	0.0592329	0.23221	8.63193		4.10562	5.08757	5.61653	5.69519	4.33087	4.73714	4.47419	4.55933		-0.459683	0.522273	0.53022	0.608877	-0.234431	0.171841	-0.612115	-0.526982
Tel_00080	13744	14769	+	ALP51663.1	hypothetical protein	0.0760902	7.97778	0.163834	0.685651	0.851869	7.94216		7.87656	7.92691	7.91923	8.02863	7.99271	7.99547	8.04897	8.02247		-0.0713535	-0.0210036	-0.0855958	0.0238025	0.0448002	0.0475568	0.0441493	0.017644
Tel_00085	14772	15713	+	ALP51664.1	hypothetical protein	0.25614	7.50936	1.71013	0.190969	0.441786	7.59709		7.16244	7.3548	7.46698	7.49097	7.49947	7.52382	7.73067	7.75221		-0.222697	-0.0303308	-0.143223	-0.119236	0.11434	0.138687	0.12046	0.142
Tel_00090	15865	16425	-	ALP51665.1	hypothetical protein	-0.205959	8.33451	0.938532	0.332656	0.592382	9.17101		8.88975	8.76734	8.05302	7.73986	8.16556	8.8921	7.69639	7.79841		0.21106	0.0886543	0.231096	-0.0820594	-0.513126	0.213412	-0.125528	-0.023509
Tel_00095	16514	16786	-	ALP51666.1	hypothetical protein	-0.192544	6.53453	0.561715	0.45357	0.694294	8.41285		6.45916	6.39897	7.13066	6.43865	6.68039	6.51443	6.35396	6.15363		-0.0540745	-0.114269	0.611433	-0.0805704	0.167156	0.00118702	-0.165267	-0.365596
Tel_00100	16868	17935	-	ALP51667.1	A/G-specific adenine glycosylase	-0.00987597	7.3143	0.00240094	0.96092	0.982802	7.22074		6.93717	6.80212	7.5895	7.70552	6.8111	6.78742	7.74389	7.65824		0.102717	-0.0323356	-0.0847884	0.0312336	-0.0233508	-0.0470302	0.0696039	-0.0160491
Tel_00105	17940	20162	-	ALP51668.1	hypothetical protein	0.188606	8.54298	0.842018	0.35882	0.616152	7.39112		8.0328	8.36086	8.43379	8.8174	8.36265	8.29339	8.88817	8.90212		-0.229621	0.0984324	-0.326584	0.0570343	0.100225	0.0309636	0.127801	0.141749
Tel_00110	20259	20663	+	ALP51669.1	hypothetical protein	0.0430862	7.42502	0.0336457	0.854462	0.940186	8.73259		7.44046	7.53547	7.14302	7.4325	7.1408	8.0401	7.22212	7.20456		-0.0987454	-0.00373667	-0.107529	0.18195	-0.398408	0.50089	-0.0284276	-0.0459926
Tel_00115	20792	23353	-	ALP51670.1	hypothetical protein	0.573587	8.56338	6.06871	0.0137598	0.0921957	7.20667		7.85364	7.8962	8.37995	8.76132	8.89721	8.8731	8.76001	8.6786		-0.526398	-0.483836	-0.265019	0.11635	0.51717	0.493064	0.115038	0.0336318
Tel_00120	23541	23614	-	anticodon=CCC	tRNA-Gly	0.130661	4.67235	0.164961	0.68463	0.851032	8.44831		3.7562	4.23839	5.30056	4.96209	4.57468	4.61264	4.90012	4.7257		-0.539276	-0.0570893	0.328442	-0.0100229	0.279204	0.317162	-0.0720004	-0.246419
Tel_00125	23753	23953	+	ALP51671.1	thiamine biosynthesis protein ThiS	-0.0930032	5.99658	0.128785	0.719695	0.870917	8.31851		5.75777	6.10887	5.91937	6.3242	5.73756	6.26276	5.8801	5.87588		-0.208967	0.142126	-0.0805186	0.324312	-0.229179	0.296021	-0.119782	-0.124011
Tel_00130	24019	24822	+	ALP51672.1	thiazole synthase	-0.539725	8.59878	5.30735	0.0212357	0.122711	8.91531		8.58992	8.80836	9.16131	8.73379	8.57859	8.53474	7.87036	8.17035		-0.0379858	0.180455	0.677361	0.249834	-0.0493122	-0.0931571	-0.613592	-0.313602
Tel_00135	24915	25604	+	ALP51673.1	tRNA (guanine-N7)-methyltransferase	-0.101477	6.83871	0.161468	0.687808	0.85223	7.37614		6.79473	6.9518	6.6913	7.07861	7.14553	6.24762	6.71322	6.89549		0.0098159	0.166877	-0.153361	0.233956	0.360609	-0.537302	-0.131433	0.0508371
Tel_00140	25674	26516	-	ALP51674.1	phosphoserine phosphatase	-0.479752	7.57801	4.39877	0.0359649	0.171794	7.82612		7.96156	8.18575	7.45711	7.48459	7.08653	7.22452	7.40499	7.47225		0.346975	0.571161	0.0023797	0.0298553	-0.528062	-0.390074	-0.0497493	0.0175144
Tel_00145	26573	27730	-	ALP51675.1	coproporphyrinogen III oxidase	0.346465	7.35621	2.0839	0.14886	0.389865	7.14583		6.53793	6.8699	7.26117	7.78384	7.53233	6.761	7.80654	7.70361		-0.387356	-0.0553935	-0.377614	0.145047	0.607039	-0.16429	0.167749	0.0648183
Tel_00150	27802	28563	+	ALP51676.1	hypothetical protein	0.268035	7.01078	1.43257	0.231345	0.490611	7.40481		6.84895	6.76376	6.86557	6.98527	7.46868	7.00568	7.03942	6.98026		-0.172816	-0.25801	-0.102064	0.0176439	0.446915	-0.0160891	0.0717915	0.0126281
Tel_00155	29028	29975	+	ALP54669.1	LysR family transcriptional regulator	0.605997	6.61431	6.36097	0.0116657	0.08301	6.69287		6.33231	6.32625	5.81505	6.50321	6.7142	6.84641	7.11722	6.8143		-0.222485	-0.22854	-0.747395	-0.0592346	0.159404	0.291621	0.554775	0.251855
Tel_00160	29969	32440	-	ALP51677.1	ATP-dependent helicase	0.638183	8.15636	8.76438	0.00307171	0.0323516	6.85126		6.65447	6.7343	8.03654	8.77097	7.59588	7.19915	9.04254	8.98187		-0.391481	-0.311648	-0.671436	0.0629883	0.549926	0.153203	0.334559	0.273889
Tel_00165	32572	34362	+	ALP51678.1	type II secretion system protein E	0.870581	7.47303	14.9864	0.000108288	0.00355143	6.63307		6.66231	6.36521	7.09291	7.59139	7.76822	7.53634	8.05793	7.87626		-0.420711	-0.71781	-0.56171	-0.0632359	0.685201	0.453319	0.403308	0.221637
Tel_00170	34376	35233	-	ALP51679.1	universal stress protein UspA	0.105392	7.00915	0.219037	0.639774	0.824003	7.23178		6.81421	6.73761	7.02772	7.13402	6.92408	6.41625	7.39811	7.35568		0.0911698	0.0145692	-0.201163	-0.0948623	0.201043	-0.306782	0.169227	0.126798
Tel_00175	35247	36737	-	ALP51680.1	sulfate transporter	0.531836	6.69138	2.60504	0.106525	0.319959	6.11607		5.74676	5.9183	6.28562	7.10658	6.87369	5.05681	7.50068	7.32951		-0.152129	0.0194109	-0.769978	0.0509863	0.9748	-0.842082	0.445078	0.273913
Tel_00180	37055	37315	-	ALP51681.1	hypothetical protein	0.11098	5.1942	0.170763	0.679435	0.847382	7.13762		4.46045	4.55525	5.44737	5.60394	4.41158	4.51483	5.84876	5.74042		-0.0250787	0.0697232	-0.212751	-0.0561858	-0.0739464	0.0293019	0.188637	0.0802997
Tel_00185	37395	37598	+	ALP51682.1	hypothetical protein	0.0880312	4.97149	0.0803164	0.776869	0.897229	7.27194		4.58933	4.83969	5.08677	4.8737	4.41158	4.267	5.67661	5.38356		0.0624268	0.312794	-0.168386	-0.381457	-0.115321	-0.2599	0.421446	0.128397
Tel_00190	37647	38624	-	ALP51683.1	hypothetical protein	0.200401	6.85578	0.613828	0.43335	0.678699	6.88935		6.31998	6.4522	6.50267	7.28118	6.20199	6.3218	7.56813	7.37922		-0.00401447	0.128211	-0.680131	0.0983822	-0.122003	-0.0021931	0.38533	0.196419
Tel_00195	38627	41362	-	ALP51684.1	carbonate dehydratase	0.348477	8.58118	1.92492	0.165315	0.414693	7.12963		7.86387	7.93196	8.4363	9.05126	8.72946	7.67298	9.16549	8.98079		-0.185698	-0.11761	-0.472162	0.1428	0.679895	-0.376586	0.25703	0.0723326
Tel_00200	41438	43144	-	ALP51685.1	sodium:proton exchanger	0.362331	7.97184	3.21837	0.0728163	0.258959	7.20122		7.01419	7.19582	8.10134	8.44484	7.54132	7.75426	8.53935	8.39075		-0.362207	-0.180581	-0.267727	0.0757651	0.164926	0.377863	0.170278	0.0216839
Tel_00205	43331	45604	-	ALP51686.1	hypothetical protein	0.24771	7.52964	1.4472	0.228978	0.488902	6.34504		6.95163	6.98691	7.47679	7.93501	7.26002	7.13064	8.09301	7.89042		-0.130673	-0.0953898	-0.372019	0.0862015	0.177725	0.048338	0.244202	0.0416156
Tel_00210	45929	47116	-	ALP51687.1	2-amino-3-ketobutyrate CoA ligase	-0.26642	7.39253	1.56785	0.210519	0.468364	7.14521		7.48532	7.48036	7.51058	7.60321	7.47995	6.89582	7.34906	7.22826		0.149959	0.144993	0.0878021	0.180435	0.14459	-0.439541	-0.0737186	-0.194518
Tel_00215	47121	48146	-	ALP51688.1	L-threonine 3-dehydrogenase	-0.824817	8.72201	10.8296	0.00099892	0.0155669	8.68638		9.00399	8.90588	9.21355	9.14999	8.81874	8.0346	7.77429	8.20935		0.313187	0.215083	0.62675	0.563197	0.127936	-0.656205	-0.812503	-0.377444
Tel_00220	48201	48440	-	ALP51689.1	hypothetical protein	-0.950535	8.13835	9.53551	0.00201534	0.024184	10.2033		8.0328	8.38264	8.82001	8.82416	7.54759	7.72995	6.39662	8.11763		0.109558	0.459397	0.780407	0.784554	-0.375657	-0.193298	-1.64299	0.0780264
Tel_00225	48564	49208	-	ALP51690.1	hypothetical protein	-1.58586	10.82	29.2708	6.29385e-08	1.20422e-05	11.4549		11.4726	12.0613	11.074	10.7102	9.82946	10.1189	9.67284	9.41037		0.602014	1.19075	0.85714	0.49335	-1.0411	-0.75166	-0.544012	-0.806478
Tel_00230	49377	50732	-	ALP51691.1	protease	0.306916	7.67323	1.37942	0.2402	0.501781	7.23494		6.93878	7.26267	7.63399	8.06472	8.1644	7.01241	7.92853	7.84594		-0.405785	-0.0818924	-0.234308	0.196427	0.81983	-0.332153	0.0602382	-0.0223566
Tel_00235	50794	51390	-	ALP51692.1	non-canonical purine NTP pyrophosphatase	0.0451451	6.88689	0.0330134	0.855821	0.940475	7.63351		6.41579	6.3843	7.041	7.43912	6.9952	6.21684	7.09957	7.0738		-0.0872423	-0.118737	-0.122373	0.275745	0.49217	-0.286191	-0.0638012	-0.0895706
Tel_00240	51387	51743	-	ALP51693.1	hypothetical protein	0.114573	5.92315	0.201997	0.653114	0.830048	7.4132		5.56226	5.48345	5.94784	6.29045	5.82561	5.32556	6.41554	6.14471		0.0130426	-0.0657747	-0.251797	0.0908171	0.276391	-0.223659	0.215904	-0.0549244
Tel_00245	51749	52462	-	ALP51694.1	ribonuclease PH	-0.153679	7.10309	0.539644	0.46258	0.7043	7.59111		6.71787	6.80212	7.32226	7.69082	6.79615	6.57938	7.27846	7.28789		-0.00600472	0.0782379	-0.0726002	0.29596	0.0722693	-0.144503	-0.116398	-0.106962
Tel_00250	52922	53788	+	ALP51695.1	hypothetical protein	-0.319146	8.17151	2.79759	0.094406	0.296273	8.37907		8.3539	8.42934	8.35093	8.14379	8.19948	7.95641	7.87296	7.96575		0.119113	0.194557	0.267574	0.0604315	-0.035299	-0.278371	-0.210397	-0.117608
Tel_00255	53807	54457	+	ALP51696.1	guanylate kinase	-0.208938	7.04325	0.886079	0.346542	0.604299	7.66474		6.9012	7.19582	7.19145	7.25643	7.08653	7.14705	6.65181	6.83027		-0.181448	0.113167	0.208961	0.273938	0.00387672	0.0644045	-0.330679	-0.15222
Tel_00260	54522	54809	+	ALP51697.1	DNA-directed RNA polymerase subunit omega	-0.311655	9.01125	1.5381	0.2149	0.472616	10.8121		9.22475	9.32982	8.97848	8.8038	9.35098	9.51114	7.92671	8.27764		-0.12942	-0.0243553	0.481822	0.307142	-0.00319324	0.156968	-0.569945	-0.219019
Tel_00265	54881	57064	+	ALP54670.1	(p)ppGpp synthetase	-0.124271	9.47165	0.28301	0.594735	0.797612	8.34534		9.24967	9.45497	9.71071	9.68416	9.50283	9.46932	9.29412	9.3421		-0.169528	0.0357692	0.202941	0.176391	0.0836359	0.0501232	-0.213657	-0.165674
Tel_00270	57135	57521	+	ALP51698.1	reactive intermediate/imine deaminase	-0.11297	7.06267	0.200106	0.654635	0.831022	8.436		6.63469	6.96171	7.57132	7.20042	7.17357	7.22645	6.78573	6.75946		-0.364412	-0.0373921	0.492084	0.121189	0.174463	0.227341	-0.293498	-0.319776
Tel_00275	57662	59737	+	ALP51699.1	ATP-dependent DNA helicase RecG	0.157965	8.44799	0.587069	0.443555	0.68625	7.39488		7.55537	7.99885	8.6764	8.93517	8.19036	8.01796	8.80796	8.8237		-0.385266	0.0582187	-0.134408	0.124363	0.249727	0.07732	-0.00284566	0.0128911
Tel_00280	60107	60610	+	ALP51700.1	hypothetical protein	-0.306692	7.50469	1.80256	0.179404	0.428113	8.49606		7.35482	7.44645	8.03654	7.711	7.209	7.66873	7.20947	7.21311		-0.0649316	0.0267016	0.494013	0.16847	-0.210747	0.248977	-0.333064	-0.329418
Tel_00285	60671	61495	+	ALP54671.1	4-hydroxybenzoate octaprenyltransferase	0.239952	6.68325	1.0159	0.313493	0.570048	6.96254		6.28488	6.33936	6.77313	6.80241	7.04285	6.32541	6.86952	6.8231		-0.213244	-0.15877	-0.043912	-0.0146331	0.544729	-0.172715	0.0524814	0.00606366
Tel_00290	61532	62500	+	ALP51701.1	calcium:proton antiporter	-0.078802	7.51162	0.155057	0.693748	0.854837	7.55854		7.33657	7.31446	7.72727	7.79591	7.48089	7.36271	7.49639	7.51587		-0.0370874	-0.0592008	0.0934128	0.16205	0.107232	-0.0109435	-0.137469	-0.117994
Tel_00295	62517	62720	+	ALP51702.1	hypothetical protein	-0.363685	7.11453	2.99855	0.0833388	0.276778	9.41498		7.26376	7.34833	7.26117	7.24892	7.01858	7.23415	6.61953	6.78181		0.0475552	0.132127	0.283317	0.27106	-0.197626	0.0179443	-0.358326	-0.19605
Tel_00300	62730	63737	+	ALP51703.1	D-arabinose 5-phosphate isomerase	-0.277725	8.95136	1.47359	0.22478	0.484142	8.94129		8.97558	8.99275	9.35446	8.95685	8.98455	9.03402	8.53219	8.63902		-0.0211482	-0.0039767	0.483832	0.0862157	-0.0121712	0.0372961	-0.338439	-0.231609
Tel_00305	63761	64288	+	ALP51704.1	hypothetical protein	-0.239768	7.72077	1.16192	0.281067	0.54162	8.64489		7.78891	7.81803	8.06281	7.64578	7.25893	8.06299	7.49578	7.45329		0.056695	0.0858109	0.398399	-0.0186396	-0.473281	0.330775	-0.168637	-0.211123
Tel_00310	64523	65101	+	ALP51705.1	hypothetical protein	-0.0855568	7.5162	0.161075	0.688168	0.85223	8.30706		7.21798	7.51637	7.69404	7.76991	7.39715	7.68709	7.41572	7.35679		-0.236667	0.0617252	0.134929	0.210794	-0.0574966	0.232438	-0.143394	-0.202329
Tel_00315	65124	65621	+	ALP51706.1	hypothetical protein	0.0473737	7.04719	0.052761	0.818327	0.920581	8.05587		6.93393	6.90557	7.14302	7.09267	6.96477	6.89825	7.26916	7.12715		0.00830496	-0.0200633	-0.0149768	-0.0653331	0.0391381	-0.0273797	0.111162	-0.0308524
Tel_00320	65621	66346	+	ALP51707.1	LPS export ABC transporter ATP-binding protein	0.0652135	7.31041	0.0977426	0.754556	0.885179	7.77436		6.8812	7.13325	7.52009	7.52038	7.15494	7.29619	7.51587	7.35015		-0.235195	0.0168584	0.043468	0.0437556	0.0385418	0.179795	0.0392477	-0.126471
Tel_00325	66451	67992	+	ALP51708.1	RNA polymerase sigma-54 factor	-0.680008	9.24715	6.8231	0.00899861	0.0696432	8.62328		9.14766	9.49698	9.97645	9.44331	9.09467	9.09241	8.62874	8.59646		-0.0602703	0.289053	0.815215	0.282067	-0.113258	-0.115525	-0.5325	-0.564782
Tel_00330	68035	68520	+	ALP51709.1	PTS sugar transporter subunit IIA	-0.512922	8.02343	4.55827	0.0327601	0.162339	9.06738		8.14959	8.20317	8.56134	7.97501	8.04424	8.21672	7.38195	7.23488		-0.00384491	0.0497433	0.773047	0.186716	-0.109186	0.0632876	-0.406347	-0.553416
Tel_00335	68534	69067	+	ALP51710.1	hypothetical protein	-0.366082	7.59097	3.16309	0.0753206	0.262821	8.49876		7.65002	7.47443	8.12647	7.76114	7.3902	7.41618	7.44967	7.30914		0.167313	-0.0082769	0.464866	0.0995324	-0.0925109	-0.0665253	-0.211932	-0.352467
Tel_00340	69064	69918	+	ALP51711.1	hypothetical protein	-0.12596	7.65315	0.426207	0.513856	0.740469	7.88084		7.63815	7.60673	7.84548	7.76641	7.43626	7.65588	7.62222	7.63069		0.0538972	0.0224786	0.129284	0.0502089	-0.147998	0.0716226	-0.0939805	-0.0855121
Tel_00345	69915	70313	+	ALP51712.1	PTS fructose transporter subunit IIA	0.0824492	6.62559	0.135503	0.712794	0.866829	7.95475		6.66426	6.3437	6.68285	6.62424	6.52763	6.70389	6.84229	6.56792		0.10439	-0.216172	0.00352365	-0.0550827	-0.0322362	0.144019	0.162963	-0.111404
Tel_00350	70310	70579	+	ALP51713.1	phosphocarrier protein HPr	0.041233	6.39065	0.0230327	0.879372	0.947312	8.28497		6.1409	6.15158	6.51223	6.65108	5.81971	6.8439	6.57146	6.19122		-0.0981235	-0.0874408	0.030733	0.169582	-0.419313	0.604877	0.089964	-0.290279
Tel_00355	70759	72510	+	ALP51714.1	phosphoenolpyruvate-protein phosphotransferase	0.109985	8.23078	0.312406	0.576207	0.787314	7.4226		7.67153	7.937	8.51214	8.45575	7.81125	8.21087	8.54662	8.43086		-0.23613	0.0293343	0.0257989	-0.0305906	-0.0964163	0.303212	0.0602775	-0.0554858
Tel_00360	72601	73959	+	ALP51715.1	magnesium transporter	-0.282556	8.24161	2.1576	0.141866	0.380223	7.80012		8.28007	8.4716	8.52873	8.20588	8.08665	8.13163	8.12468	8.03182		0.0375849	0.229115	0.305951	-0.0169004	-0.15584	-0.110861	-0.0980959	-0.190954
Tel_00365	74073	75278	+	ALP51716.1	hypothetical protein	0.807826	7.03136	10.981	0.00092053	0.0151689	6.76233		6.51864	6.01128	6.74906	6.91108	7.03268	7.56411	7.60014	7.1904		-0.263038	-0.770398	-0.363609	-0.201588	0.251005	0.782431	0.487471	0.0777255
Tel_00370	75458	77431	-	ALP51717.1	hydantoinase	0.148938	8.19567	0.585347	0.444224	0.686365	7.21528		7.51483	7.74031	8.50258	8.51956	8.04298	7.75961	8.58055	8.48155		-0.2496	-0.0241193	-0.0184838	-0.00149926	0.278545	-0.00482483	0.0594915	-0.0395085
Tel_00375	77564	78526	+	ALP51718.1	ABC transporter ATP-binding protein	-0.181327	8.32842	0.898067	0.343301	0.603912	8.38431		8.20696	8.40929	8.57737	8.45901	8.09522	8.3307	8.20976	8.28953		-0.0535831	0.148747	0.193456	0.0750911	-0.165318	0.0701539	-0.174161	-0.0943862
Tel_00380	78523	79281	+	ALP51719.1	ABC transporter permease	0.0458442	7.77328	0.0609034	0.805074	0.913399	8.17301		7.58143	7.77126	7.8379	7.80106	7.73567	7.78081	7.80654	7.85651		-0.135861	0.0539677	0.012397	-0.0244426	0.0183797	0.0635139	-0.0189614	0.031007
Tel_00385	79376	80668	+	ALP54672.1	ABC transporter	0.113332	8.2414	0.356155	0.550649	0.769034	7.87179		7.98284	8.20437	8.29108	8.22642	8.08234	8.20501	8.41386	8.46348		-0.135799	0.0857303	-0.0576342	-0.122294	-0.0362986	0.0863676	0.065154	0.114774
Tel_00390	80668	81543	+	ALP51720.1	hypothetical protein	0.00992404	7.59152	0.00245821	0.960457	0.982713	7.78417		7.13313	7.31335	7.83027	7.97349	7.46679	7.39228	7.70331	7.73661		-0.193256	-0.0130392	0.0193473	0.162569	0.140404	0.0658908	-0.107607	-0.0743093
Tel_00395	81547	82362	+	ALP54673.1	hypothetical protein	-0.0913228	7.57312	0.208762	0.647739	0.826446	7.86825		7.21931	7.53832	7.79544	7.86304	7.48742	7.30353	7.68353	7.5867		-0.167835	0.151172	0.063265	0.130864	0.100276	-0.0836133	-0.0486469	-0.145482
Tel_00400	82359	83774	-	ALP51721.1	hypothetical protein	-0.177403	8.83121	0.630667	0.427111	0.674138	8.33041		8.72042	9.00992	8.93825	8.96909	9.07808	8.70172	8.38187	8.73357		-0.157112	0.132385	0.182554	0.213392	0.200544	-0.175818	-0.373823	-0.0221235
Tel_00405	84335	85078	+	ALP51722.1	hypothetical protein	0.154266	12.355	0.251768	0.615833	0.811684	12.7835		12.7334	12.6505	11.77	11.4983	12.6743	13.1379	11.7334	11.7		-0.0656501	-0.148505	0.0945513	-0.177137	-0.124728	0.338883	0.057967	0.0246185
Tel_00410	85208	85780	+	ALP51723.1	hypothetical protein	-0.234435	9.27416	0.752669	0.385633	0.637313	10.0801		9.72849	9.42045	8.915	8.8876	10.0458	9.73432	8.15217	8.07436		-0.00376942	-0.311804	0.407719	0.380316	0.313505	0.00206847	-0.35511	-0.432926
Tel_00415	85798	86322	+	ALP51724.1	cytochrome oxidase CcoN	-0.268153	8.70702	1.0762	0.299549	0.555234	9.63938		9.18723	8.77299	8.72656	8.31179	9.11651	9.13469	8.19094	7.43722		0.134377	-0.279869	0.559933	0.145166	0.0636517	0.0818403	0.0243146	-0.729414
Tel_00420	86334	86828	+	ALP51725.1	hypothetical protein - Thiol-disulfide isomerase and thioredoxins	-0.287503	9.59754	1.25784	0.26206	0.52222	10.615		9.95249	9.8035	9.62736	9.30831	9.8589	10.0398	9.04212	8.57552		0.0388223	-0.110173	0.489028	0.169985	-0.0547688	0.12612	-0.0962093	-0.562804
Tel_00425	86837	87292	+	ALP51726.1	hypothetical protein	-0.319306	8.90667	1.87648	0.170735	0.421193	10.0427		9.16189	9.09735	9.00073	8.80124	9.24347	9.15918	8.27069	8.10685		-0.00358041	-0.0681249	0.455854	0.256357	0.077997	-0.0062917	-0.274184	-0.438026
Tel_00430	87301	87498	-	ALP51727.1	hypothetical protein	0.0293808	6.82498	0.0160543	0.899173	0.954904	9.16872		7.08002	6.9518	6.53117	6.43865	7.38021	7.22258	6.33352	6.1549		-0.0786338	-0.206853	0.166614	0.0740932	0.221556	0.063931	-0.0310439	-0.209663
Tel_00435	87809	88090	+	ALP51728.1	hypothetical protein	-0.0668952	10.5619	0.0369125	0.847643	0.935068	12.3933		10.4217	10.6637	10.4494	10.5239	10.7199	11.4498	10.159	9.23608		-0.392063	-0.150078	0.357314	0.43179	-0.0938543	0.635996	0.0669096	-0.856013
Tel_00440	88299	89705	+	ALP51729.1	cytochrome C oxidase	0.146487	13.7439	0.168276	0.681648	0.849348	13.2523		13.889	13.749	13.403	13.2703	14.1797	14.5795	13.1827	12.9221		-0.210321	-0.350325	0.208419	0.0757863	0.0804117	0.480234	-0.0118023	-0.272403
Tel_00445	89733	90683	+	ALP51730.1	cytochrome oxidase (complex IV-3)	0.23003	12.8394	0.492457	0.482833	0.719488	12.9134		13.0987	12.8388	12.4157	12.1578	13.3153	13.6132	12.4067	12.0857		-0.11779	-0.377728	0.149242	-0.10865	0.0988298	0.396689	0.140187	-0.180779
Tel_00450	90699	91322	+	ALP51731.1	hypothetical protein	0.341306	11.9648	1.14291	0.285038	0.544767	12.6475		12.1344	11.9002	11.4512	11.3043	12.3411	12.8846	11.718	11.1098		-0.18063	-0.41489	0.0553184	-0.0915058	0.0260344	0.569485	0.322203	-0.286016
Tel_00455	91746	92069	+	ALP51732.1	hypothetical protein	-0.259654	8.58071	1.51294	0.218691	0.476692	10.2111		8.96334	9.10472	7.95122	8.36834	8.96262	9.01793	7.70225	7.70013		-0.0488137	0.0925666	0.0207345	0.437854	-0.0495313	0.00577847	-0.228235	-0.230354
Tel_00460	92081	92359	+	ALP51733.1	hypothetical protein	-0.279127	8.87906	1.45249	0.228129	0.487695	10.7259		9.60917	9.13697	8.12023	8.66209	9.40914	9.10033	7.91484	8.05919		0.295265	-0.176934	-0.0688565	0.473001	0.0952383	-0.213569	-0.274248	-0.129896
Tel_00465	92367	92864	+	ALP51734.1	hypothetical protein	-0.379895	9.46324	2.22309	0.13596	0.371047	10.4719		10.01	9.80566	9.12281	9.21182	10.1266	9.55563	8.30574	8.57978		0.135561	-0.0688163	0.317774	0.406779	0.252103	-0.318848	-0.499296	-0.225257
Tel_00470	92857	93321	+	ALP51735.1	hypothetical protein	-0.213841	8.84619	0.897851	0.343359	0.603912	9.954		9.40367	9.1285	8.59098	8.34035	9.47047	8.88966	8.08997	8.11796		0.180595	-0.0945752	0.306166	0.0555339	0.247394	-0.333413	-0.194846	-0.166854
Tel_00475	93322	94395	+	ALP51736.1	serine/threonine protein kinase	-0.282063	9.72248	1.14355	0.284904	0.544767	9.62083		10.1272	9.99193	9.57242	9.45423	10.4418	9.65619	8.82612	8.98615		0.0729034	-0.0623542	0.362684	0.244503	0.387548	-0.398097	-0.383608	-0.223579
Tel_00480	94397	94624	+	ALP51737.1	hypothetical protein	-0.343179	7.25376	2.34408	0.12576	0.353854	9.393		7.81901	7.41586	6.99399	7.20042	7.68705	7.3017	6.63242	6.43321		0.263108	-0.14005	0.178979	0.385412	0.131148	-0.254206	-0.182592	-0.381798
Tel_00485	94714	95016	+	ALP51738.1	hypothetical protein	-0.349984	7.7263	2.61336	0.105967	0.319097	9.45368		8.08109	7.92546	7.81102	7.58742	8.18233	7.7435	7.08741	6.95353		0.0979964	-0.0576395	0.451178	0.227574	0.199236	-0.239593	-0.272432	-0.40632
Tel_00490	95088	97706	+	ALP54674.1	hypothetical protein - Spermidine Synthase	-0.046641	9.54688	0.0289236	0.864955	0.946008	8.15842		9.60154	9.26635	9.67603	9.66124	10.1462	9.27947	9.29218	9.18807		0.0281583	-0.307032	0.221652	0.206863	0.572786	-0.293913	-0.162206	-0.266309
Tel_00495	97739	99055	+	ALP51739.1	hypothetical protein - Type cbb3 cytochrome oxidase biogenesis protein CcoG, involved in Cu oxidation	-0.895379	10.745	7.02072	0.00805718	0.0639173	10.3488		11.4869	10.9556	11.0088	10.5984	11.2589	10.5967	9.11678	9.47479		0.412314	-0.118898	0.959074	0.548726	0.184392	-0.477808	-0.932904	-0.574896
Tel_00500	99052	99486	+	ALP51740.1	hypothetical protein - Two transmembrane domains	-1.01887	9.67032	14.4497	0.000143956	0.004274	10.8746		10.7129	9.89839	9.79932	9.55156	9.75118	9.49119	8.28158	8.46783		0.74952	-0.0650333	0.774243	0.526489	-0.212247	-0.472241	-0.743489	-0.557242
Tel_00505	99503	99772	+	ALP51741.1	hypothetical protein - Nitrate/TMAO reductase (partial) - one heme	-0.916429	8.44139	14.9464	0.000110607	0.00356011	10.3357		9.52492	8.6297	8.49536	8.26416	8.5799	8.11399	7.25002	7.40558		0.812793	-0.0824236	0.64158	0.41038	-0.132229	-0.598141	-0.603759	-0.448201
Tel_00510	99776	100168	+	ALP51742.1	hypothetical protein -	-0.832751	7.95698	13.8205	0.000201129	0.00524765	9.30805		8.91004	8.23214	8.12023	7.68897	8.07925	7.64146	6.92431	7.04329		0.694316	0.0164179	0.67603	0.244768	-0.136473	-0.574262	-0.519888	-0.40091
Tel_00515	100158	100667	-	ALP51743.1	hypothetical protein	-0.678478	8.16453	5.75923	0.0164022	0.103083	9.13879		8.7176	8.23857	8.57281	8.10133	8.75017	7.61368	7.12952	7.27044		0.387598	-0.0914376	0.804288	0.332802	0.420167	-0.716328	-0.639004	-0.498086
Tel_00520	100664	101182	-	ALP51744.1	cytochrome oxidase	-0.492241	8.35291	1.83679	0.175327	0.425212	9.30189		8.4396	8.46614	8.55903	8.45684	9.37885	7.89699	6.84614	7.40771		-0.105796	-0.0792543	0.741603	0.639406	0.833456	-0.648406	-0.971289	-0.409721
Tel_00525	101306	101521	-	ALP51745.1	hypothetical protein	0.111713	7.61829	0.246445	0.61959	0.814371	9.83588		7.57729	7.84813	6.88778	7.67222	7.88022	8.14803	7.21283	7.30629		-0.286127	-0.0152907	-0.381998	0.402442	0.0168057	0.284612	-0.0569505	0.0365067
Tel_00530	101530	103239	-	ALP51746.1	gamma-glutamyltransferase	-0.150962	9.25996	0.398416	0.527908	0.750357	8.48681		9.39517	9.25775	9.29614	9.33929	9.67925	9.12851	8.84742	8.97596		0.0300025	-0.107416	0.181439	0.224587	0.314077	-0.236664	-0.267279	-0.138747
Tel_00535	103251	103502	-	ALP51747.1	ferredoxin	-0.302522	7.23186	1.8111	0.178377	0.427612	9.2261		7.34268	7.48822	7.22091	7.34127	7.54669	7.37322	6.52295	6.72655		-0.0950247	0.0505179	0.267992	0.388355	0.108991	-0.0644841	-0.429975	-0.226372
Tel_00540	103565	104050	-	ALP51748.1	phosphopantetheine adenylyltransferase	-0.101728	7.21786	0.206493	0.64953	0.826981	8.2618		7.25083	7.17648	7.38607	7.21077	7.57062	7.29619	6.80566	6.92108		-0.0726989	-0.147049	0.305176	0.129875	0.247088	-0.0273395	-0.275235	-0.159816
Tel_00545	104107	104655	-	ALP54675.1	16S rRNA (guanine(966)-N(2))-methyltransferase RsmD	-0.366108	7.95954	1.67286	0.195876	0.448216	8.82729		7.4416	7.89177	8.54513	8.4655	8.31204	7.49204	7.43791	7.55292		-0.342759	0.107403	0.544761	0.465139	0.527676	-0.29232	-0.562453	-0.447446
Tel_00550	104667	105938	-	ALP54676.1	zinc protease	0.000464592	8.78925	3.2093e-06	0.998571	0.998861	8.44329		8.49274	8.83481	8.74696	9.01704	9.38085	8.39311	8.45403	8.71885		-0.282633	0.0594313	0.0127414	0.28282	0.605475	-0.382273	-0.28019	-0.0153714
Tel_00555	106022	107395	-	ALP51749.1	peptidase M16	0.0711551	8.94024	0.044715	0.832529	0.926642	8.4829		8.4143	8.91794	8.77702	9.23798	9.94378	8.58983	8.30382	8.55548		-0.552162	-0.0485211	0.0584465	0.519402	0.97732	-0.376636	-0.414757	-0.163091
Tel_00560	107684	108679	+	ALP54677.1	cell division protein FtsY	-0.288471	8.76152	1.69005	0.193594	0.444456	8.76875		8.66934	8.95281	9.13834	8.77533	8.78278	8.82609	8.33123	8.47064		-0.138418	0.14506	0.459455	0.0964483	-0.0249758	0.0183336	-0.347657	-0.208246
Tel_00565	108713	109402	+	ALP51750.1	cell division ATP-binding protein FtsE	0.070591	7.77722	0.129894	0.718541	0.870917	8.31464		7.38354	7.41173	7.96522	8.12613	7.77967	7.57931	7.97414	7.82934		-0.155021	-0.126834	-0.00849147	0.152425	0.241105	0.0407502	0.000432402	-0.144366
Tel_00570	109383	110420	+	ALP51751.1	hypothetical protein	0.254272	7.60028	1.24084	0.265309	0.526018	7.54786		6.5984	6.95606	7.87913	8.13567	7.56092	7.27767	7.95129	7.81537		-0.499861	-0.142206	-0.0662306	0.190302	0.462657	0.179409	0.00592788	-0.129999
Tel_00575	110606	111472	+	ALP51752.1	RNA polymerase factor sigma-32	-0.447608	10.7628	2.20989	0.137129	0.372748	10.9703		10.7455	11.1017	11.1154	10.7258	11.079	10.8737	10.042	9.94132		-0.204505	0.151776	0.659224	0.269695	0.129001	-0.0762716	-0.414098	-0.514821
Tel_00580	111597	112439	+	ALP51753.1	hypothetical protein	0.314843	6.60314	1.55233	0.212792	0.469805	6.85125		6.23847	6.19787	6.19351	6.85941	6.42445	6.15731	7.36526	6.83265		-0.0160563	-0.0566508	-0.619198	0.0467034	0.169923	-0.0972159	0.552553	0.0199416
Tel_00585	112501	113523	+	ALP51754.1	hypothetical protein	0.205415	7.5364	0.99448	0.31865	0.576684	7.50501		7.27786	7.42305	7.57588	7.37156	7.36812	7.32894	7.94097	7.84003		-0.0716353	0.0735608	-0.106228	-0.310551	0.0186302	-0.0205557	0.258859	0.15792
Tel_00590	113554	114141	+	ALP51755.1	hypothetical protein	1.0392	5.81648	14.1453	0.000169216	0.00477689	6.58505		4.58933	4.72458	5.03464	5.97557	5.88335	5.58252	6.72006	6.43947		-0.605619	-0.470365	-1.0078	-0.066867	0.688406	0.387579	0.677628	0.397039
Tel_00595	114206	114553	-	ALP51756.1	hypothetical protein	0.0184813	5.51603	0.00481824	0.94466	0.973752	7.04302		4.56445	4.82735	6.22874	5.9262	4.93288	4.80078	6.17712	5.68352		-0.21691	0.0459819	0.224849	-0.0776994	0.151511	0.0194171	0.173222	-0.320371
Tel_00600	114563	115609	-	ALP51757.1	hypothetical protein	0.0419647	7.27453	0.0411195	0.839308	0.929445	7.20965		6.5358	6.716	7.77969	7.66283	6.68365	6.89096	7.76058	7.51784		-0.170801	0.00940071	0.0994552	-0.0174038	-0.0229547	0.184355	0.0803423	-0.162394
Tel_00605	115673	118771	-	ALP51758.1	acriflavin resistance protein	0.6674	8.83644	7.89427	0.00495916	0.0462527	7.2051		7.36805	7.73454	8.83343	9.35103	8.68145	8.3758	9.50895	9.44553		-0.671907	-0.305418	-0.45131	0.0662946	0.641488	0.335837	0.224216	0.160799
Tel_00610	118768	119946	-	ALP51759.1	RND transporter	0.294967	8.28623	2.15357	0.142239	0.38063	8.04989		7.61815	7.84813	8.36947	8.57867	8.34221	8.23315	8.50975	8.52391		-0.392259	-0.16228	-0.125981	0.0832222	0.331797	0.222742	0.0142972	0.028462
Tel_00615	120134	123424	-	ALP51760.1	IMP dehydrogenase	0.0238251	9.64288	0.00859308	0.926143	0.967142	7.9248		8.84913	9.17126	10.217	10.0434	9.41551	9.50836	9.7903	9.68121		-0.386933	-0.0648101	0.283987	0.110436	0.179445	0.272297	-0.142669	-0.251753
Tel_00620	123437	124219	-	ALP51761.1	peptidase	-0.0424259	7.85122	0.0453552	0.831352	0.926377	8.20598		7.70605	7.98364	8.06931	7.69635	7.74738	8.06191	7.82227	7.66226		-0.16869	0.108892	0.25676	-0.116198	-0.127366	0.187164	0.00972328	-0.150285
Tel_00625	124504	124713	+	ALP51762.1	hypothetical protein	-0.348884	6.95474	1.85435	0.173278	0.422941	9.21317		6.8929	7.02119	7.29481	7.24892	6.45713	7.2925	6.47087	6.71713		-0.0230314	0.105257	0.361881	0.315986	-0.458798	0.376572	-0.462065	-0.215802
Tel_00630	124831	125706	+	ALP51763.1	hypothetical protein	-0.0343687	7.11283	0.0283979	0.866177	0.946391	7.30548		6.86601	6.88338	7.23831	7.46528	6.91995	6.90067	7.31019	7.19595		-0.0264892	-0.00912659	-0.0641257	0.162846	0.0274454	0.00817037	0.00775644	-0.106477
Tel_00635	125703	126407	-	ALP51764.1	hypothetical protein	-0.0963507	7.05319	0.216478	0.641736	0.82511	7.55955		6.6247	6.85325	7.39643	7.38304	6.7142	6.55805	7.33027	7.27278		-0.0628454	0.165697	0.0508034	0.0374107	0.0266487	-0.129501	-0.0153603	-0.0728538
Tel_00640	126408	127295	-	ALP51765.1	malonyl-[acyl-carrier protein] O-methyltransferase BioC	-0.143653	7.18602	0.460672	0.49731	0.727585	7.35902		6.67785	7.1054	7.38607	7.63621	6.66895	6.64153	7.49516	7.47378		-0.0955823	0.331971	-0.111737	0.138407	-0.104483	-0.131906	-0.00264036	-0.0240295
Tel_00645	127445	128221	-	ALP51766.1	hypothetical protein	-0.335281	6.79125	1.93651	0.164048	0.41335	7.15712		5.9903	6.70761	7.13066	7.50575	6.00018	5.91042	7.12596	7.07514		-0.161824	0.55548	-0.0787203	0.296374	-0.151952	-0.241704	-0.0834187	-0.134235
Tel_00650	128372	129520	-	ALP51767.1	8-amino-7-oxononanoate synthase	-0.362382	8.33857	2.99938	0.0832964	0.276778	8.13944		7.92865	8.44811	8.64848	8.89082	8.14623	7.91267	8.132	8.31898		-0.180269	0.339192	0.150913	0.39325	0.0373179	-0.196242	-0.365574	-0.178589
Tel_00655	129680	130717	-	ALP51768.1	hypothetical protein	-0.725362	9.38336	8.49153	0.00356803	0.0361892	9.33094		9.58541	10.0785	9.57356	9.50135	9.02648	9.05375	8.47828	9.2269		0.149383	0.642447	0.378535	0.306327	-0.409548	-0.382281	-0.716742	0.0318809
Tel_00660	130794	131504	+	ALP54678.1	hypothetical protein	0.0975615	6.38461	0.137099	0.711182	0.866675	6.87872		5.70185	5.56006	6.16953	7.09267	5.45486	5.45647	7.1507	7.00931		0.158542	0.0167496	-0.68602	0.237111	-0.0884495	-0.086842	0.29515	0.15376
Tel_00665	131718	132251	+	ALP51769.1	hypothetical protein	-0.322579	9.58801	1.30207	0.253835	0.514915	10.4958		9.63303	9.68897	9.88002	9.53673	9.92483	9.96682	8.8408	8.73123		-0.170378	-0.114445	0.632824	0.289535	0.121419	0.163404	-0.406396	-0.515963
Tel_00670	132299	132673	+	ALP51770.1	hypothetical protein	-0.288913	8.51506	1.55225	0.212804	0.469805	9.93395		8.5026	8.64385	8.81035	8.53714	8.77517	8.72582	7.98314	7.8604		-0.159264	-0.0180078	0.512597	0.239381	0.11331	0.0639624	-0.314621	-0.437357
Tel_00675	132681	133175	+	ALP51771.1	hypothetical protein	-0.275183	7.97468	1.19504	0.274315	0.535263	8.9921		7.77633	8.10878	8.41351	7.98107	8.4086	7.94707	7.46729	7.35734		-0.283863	0.048585	0.608712	0.176263	0.348405	-0.113127	-0.337511	-0.447465
Tel_00680	133361	134302	+	ALP51772.1	thiamine monophosphate synthase	-0.105567	7.53573	0.210399	0.646454	0.825907	7.62346		7.20731	7.55619	7.73546	7.80277	7.84578	7.31266	7.46479	7.2125		-0.273177	0.0757084	0.181583	0.248886	0.365298	-0.16783	-0.0890923	-0.341377
Tel_00685	134499	134696	-	ALP51773.1	hypothetical protein	0.203284	5.76324	0.600221	0.438494	0.682535	8.10698		5.47598	5.5749	5.30056	6.08647	5.47378	5.80056	6.05509	6.04831		-0.105323	-0.00640262	-0.572047	0.213863	-0.107529	0.219255	0.182484	0.1757
Tel_00690	134693	135535	-	ALP51774.1	hypothetical protein	-0.0142275	7.73414	0.00479875	0.944772	0.973752	7.98225		7.70131	7.86106	7.7066	7.66659	7.26655	7.80558	7.92876	7.83766		0.0426862	0.202433	-0.0783078	-0.118309	-0.392074	0.146955	0.143856	0.0527605
Tel_00695	135635	136249	-	ALP51775.1	dephospho-CoA kinase	0.177519	5.86097	0.512321	0.474136	0.714718	6.56466		5.27603	5.4991	5.91937	6.16306	5.52183	5.45647	6.44188	6.1587		-0.162326	0.06074	-0.251381	-0.00769467	0.0834765	0.0181091	0.271129	-0.0120529
Tel_00700	137149	138024	-	ALP51776.1	methyltransferase	0.55461	6.76639	5.93135	0.0148738	0.0972019	6.95904		6.13528	6.16145	6.40337	6.99129	6.80065	6.81337	7.25256	7.11089		-0.342407	-0.316236	-0.536157	0.05176	0.322962	0.335681	0.313035	0.171362
Tel_00705	138040	139266	-	ALP51777.1	type II secretion system protein F	0.345095	8.13707	2.636	0.104466	0.315875	7.84312		8.49055	8.00709	7.32768	7.55327	8.58774	9.00504	7.53986	7.63978		-0.0320573	-0.515516	-0.187466	0.0381251	0.0651327	0.48244	0.0247122	0.124629
Tel_00710	139270	140958	-	ALP54679.1	type IV-A pilus assembly ATPase PilB	1.08414	7.63687	16.3895	5.15705e-05	0.00208952	6.88156		7.46643	6.45622	6.8046	6.87576	8.16032	8.75088	7.71258	7.39595		-0.242032	-1.25224	-0.39262	-0.321464	0.451855	1.04242	0.515355	0.198729
Tel_00715	141624	142577	-	ALP51778.1	hypothetical protein	0.547943	5.23547	3.11628	0.0775138	0.266691	5.30492		5.00123	4.80863	5.18572	4.67881	5.49985	5.87637	5.62147	4.68059		-0.29529	-0.487892	0.144072	-0.362841	0.203334	0.579848	0.579823	-0.361054
Tel_00720	142578	143606	-	ALP51779.1	hypothetical protein	0.885288	3.68	3.76867	0.0522212	0.214852	3.64016		3.77077	2.98091	3.61723	1.21781	4.17314	4.76931	3.47779	3.30115		-0.152765	-0.942621	0.713731	-1.68568	0.249608	0.845778	0.574298	0.397655
Tel_00725	143593	144861	-	ALP51780.1	hypothetical protein	0.364435	4.73809	0.841791	0.358885	0.616152	4.39553		4.68473	3.86837	4.32998	4.82065	5.32336	5.63584	4.40274	3.84477		-0.193345	-1.00971	-0.0195531	0.471118	0.445285	0.757766	0.0532044	-0.504769
Tel_00730	145643	146530	-	ALP51781.1	glycosyl transferase	0.302855	5.23732	0.984761	0.321026	0.579766	5.41032		5.6157	5.05088	4.14564	4.76558	5.83735	6.17743	4.34673	4.50861		-0.0546377	-0.619459	-0.296002	0.323939	0.167009	0.507088	-0.0949108	0.0669737
Tel_00735	147294	149288	-	ALP51782.1	hypothetical protein	0.301342	6.5642	0.884586	0.346949	0.604396	5.56853		6.32739	6.03026	6.78106	6.27081	6.8935	7.33611	6.58536	5.64611		-0.319425	-0.616557	0.460225	-0.0500252	0.246682	0.6893	0.264526	-0.674725
Tel_00740	149332	149763	-	ALP51783.1	hypothetical protein	0.705155	10.7685	3.21505	0.0729639	0.258959	11.9827		10.8959	10.1443	9.55054	8.8292	11.4639	12.4905	9.28048	8.99238		-0.35274	-1.10433	0.387387	-0.333944	0.215225	1.24185	0.117328	-0.170772
Tel_00745	150126	151403	-	ALP54680.1	two-component system response regulator	0.225322	7.368	0.967437	0.32532	0.584456	7.01524		7.20998	7.32108	7.12443	7.28364	6.87226	7.51436	7.73587	7.66494		-0.0194365	0.0916553	-0.327785	-0.168584	-0.357156	0.284937	0.28365	0.212718
Tel_00750	151463	153088	-	ALP51784.1	hypothetical protein	0.429862	7.42224	4.37295	0.0365137	0.173692	6.7218		6.90451	6.89673	7.26684	7.59731	7.48463	7.32894	7.85036	7.73661		-0.249192	-0.256969	-0.345944	-0.0154674	0.330925	0.175236	0.237579	0.123833
Tel_00755	153152	153364	-	ALP51785.1	hypothetical protein	0.0857637	5.49414	0.111992	0.737888	0.879672	7.73201		5.47598	5.54506	5.50599	5.25984	5.34818	5.67033	5.59653	5.50197		-0.0339027	0.0351709	0.0399072	-0.206242	-0.161707	0.160439	0.130443	0.0358921
Tel_00760	153555	154379	+	ALP51786.1	hypothetical protein	0.093406	6.92863	0.167585	0.682267	0.849504	7.20792		6.56535	6.71097	7.041	7.06727	6.29001	6.78742	7.37329	7.27336		-0.0230871	0.122533	-0.147733	-0.121461	-0.298427	0.198981	0.184564	0.0846307
Tel_00765	154420	156237	+	ALP51787.1	hypothetical protein	0.128723	7.75849	0.40876	0.522599	0.747439	6.89693		7.48201	7.53737	7.75975	7.8399	7.4649	7.24563	8.30312	8.1098		0.0495287	0.104891	-0.243389	-0.163244	0.0324266	-0.186846	0.299975	0.106657
Tel_00770	156249	156325	-	anticodon=CGG	tRNA-Pro	-0.133294	5.57932	0.256232	0.612721	0.80966	9.29717		5.80808	5.71217	5.70259	5.29916	5.28959	5.42315	5.67769	5.62612		0.249831	0.153919	0.1262	-0.277232	-0.268655	-0.135096	0.1013	0.0497319
Tel_00775	156333	157262	-	ALP54681.1	octaprenyl diphosphate synthase	-0.468255	8.90134	4.29288	0.0382723	0.178604	9.00759		9.02123	9.3518	9.25258	8.74005	8.79674	8.97605	8.30767	8.46297		-0.015229	0.315349	0.561766	0.0492321	-0.239712	-0.060408	-0.383152	-0.227846
Tel_00780	157532	157843	+	ALP51788.1	50S ribosomal protein L21	-0.388477	9.02111	2.70554	0.1	0.305862	10.7061		9.54413	9.70403	8.81229	8.46118	8.88065	9.29843	8.09685	8.63789		0.187322	0.347219	0.310238	-0.0408753	-0.476161	-0.0583798	-0.405198	0.135836
Tel_00785	157870	158127	+	ALP51789.1	50S ribosomal protein L27	-0.108177	9.19636	0.208159	0.648214	0.826446	11.1565		9.60307	9.86349	8.63542	8.53919	9.23046	9.65188	8.3936	8.87773		0.0158468	0.276263	0.0239301	-0.072294	-0.356767	0.0646572	-0.217883	0.266246
Tel_00790	158285	159310	+	ALP51790.1	GTPase Obg	-0.183962	7.87241	0.501567	0.478812	0.716969	7.83678		8.32395	8.56936	7.32768	7.37386	8.11765	7.26268	7.5455	7.81977		0.255542	0.500949	-0.189022	-0.142841	0.0492384	-0.80573	0.0287954	0.303068
Tel_00795	159350	160477	+	ALP51791.1	gamma-glutamyl kinase	-0.193043	8.22666	1.00135	0.316985	0.574502	8.05417		8.20428	8.41549	8.29939	8.35324	8.27261	7.90786	8.07198	8.22906		0.00421798	0.215428	0.060967	0.114825	0.0725488	-0.292195	-0.166438	-0.00935453
Tel_00800	160715	160978	-	ALP51792.1	30S ribosomal protein S20	-0.791437	8.2053	7.75837	0.00534641	0.0485832	10.1322		8.79582	9.3279	8.05629	7.5634	7.52055	8.05214	6.9771	7.92505		0.371716	0.903801	0.425831	-0.0670578	-0.903551	-0.371966	-0.653363	0.294589
Tel_00805	161204	162703	+	ALP54682.1	murein biosynthesis protein MurJ	0.597189	7.18657	6.18491	0.0128844	0.0883944	6.60257		5.96835	6.29745	6.7968	7.72731	6.9227	6.61226	7.94502	7.85845		-0.481842	-0.15274	-0.785096	0.145412	0.472511	0.162071	0.363124	0.276559
Tel_00810	162753	163682	+	ALP51793.1	bifunctional riboflavin kinase/FMN adenylyltransferase	-0.119059	8.69677	0.236115	0.627026	0.817375	8.80302		8.63391	8.7866	8.85049	8.57967	9.18182	8.98749	8.07711	8.13027		-0.263541	-0.110854	0.441107	0.170283	0.284362	0.0900336	-0.332272	-0.279118
Tel_00815	164088	166919	+	ALP51794.1	isoleucine--tRNA ligase	-0.247268	9.71062	1.07939	0.298835	0.55452	8.20931		9.80524	9.96401	9.76872	9.76668	9.88352	9.41316	9.32818	9.63989		0.0387592	0.197527	0.142853	0.140815	0.117033	-0.353319	-0.297691	0.0140231
Tel_00820	166933	167454	+	ALP51795.1	signal peptidase II	0.0162535	6.96661	0.00491729	0.944095	0.973752	7.90726		6.71222	6.88039	7.07366	7.14755	7.21013	6.53328	7.01439	7.04329		-0.121784	0.0463842	0.00394055	0.0778277	0.376124	-0.300724	-0.0553355	-0.0264328
Tel_00825	167465	168391	+	ALP51796.1	4-hydroxy-3-methylbut-2-enyl diphosphate reductase	-0.0736922	8.14633	0.137645	0.710633	0.866675	8.25725		8.13347	8.16689	8.29662	8.1234	8.41204	8.02352	7.89312	8.0646		-0.0505094	-0.0170909	0.202186	0.0289626	0.228056	-0.160456	-0.201315	-0.0298338
Tel_00830	168412	169443	-	ALP51797.1	hypothetical protein	0.101106	8.46169	0.170983	0.67924	0.847382	8.41765		7.83903	8.24786	8.90415	8.5133	8.69401	8.60773	8.41678	8.23207		-0.50813	-0.0992933	0.38757	-0.00327242	0.34685	0.260573	-0.0997948	-0.284503
Tel_00835	169481	171892	-	ALP51798.1	hypothetical protein	0.0826462	10.1583	0.0894154	0.764922	0.889943	8.88864		9.83717	10.1763	10.2973	10.056	10.2227	10.709	9.95077	9.79872		-0.399114	-0.0599585	0.271591	0.0303122	-0.0136095	0.472682	-0.0749247	-0.226978
Tel_00840	171909	172442	-	ALP51799.1	hypothetical protein	0.183885	8.1679	0.871487	0.350544	0.608198	9.07569		8.07156	8.25479	7.91563	8.00207	8.24149	8.63999	8.09988	7.97476		-0.230393	-0.0471634	-0.0824562	0.00398204	-0.0604717	0.338028	0.101799	-0.0233248
Tel_00845	172439	173458	-	ALP51800.1	hypothetical protein	-0.0320887	9.59457	0.0162874	0.898448	0.954904	9.56741		9.36428	9.75808	9.74559	9.47852	9.65728	10.0332	9.28882	9.25114		-0.338922	0.0548732	0.304578	0.0375026	-0.0459257	0.329975	-0.152199	-0.189881
Tel_00850	173455	173985	-	ALP51801.1	hypothetical protein	0.0205954	9.00854	0.00661319	0.935186	0.971503	9.92447		8.68673	9.16759	9.09762	8.89082	9.19527	9.55063	8.7108	8.48054		-0.463327	0.0175357	0.302676	0.0958755	0.0452181	0.400573	-0.0841437	-0.314407
Tel_00855	174162	174578	-	ALP51802.1	hypothetical protein	0.586684	6.52089	5.28477	0.0215127	0.123102	7.78623		6.22266	6.2612	5.79951	6.35717	6.70942	7.33432	6.58709	6.3381		-0.409242	-0.370701	-0.470961	0.0867037	0.0775187	0.702424	0.316622	0.0676347
Tel_00860	174679	175020	-	ALP51803.1	hypothetical protein	0.892811	5.67532	9.21181	0.00240458	0.0269752	7.22748		5.50677	4.84583	4.67469	5.29916	6.18372	6.56417	5.84202	5.38139		-0.268351	-0.929298	-0.624625	-0.000159375	0.408598	0.789051	0.542708	0.0820764
Tel_00865	175062	178433	-	ALP51804.1	hypothetical protein	0.877444	8.69581	9.78363	0.00176072	0.0220348	6.94264		8.29841	7.72042	8.12647	8.32852	9.32621	9.67648	8.6966	8.29271		-0.456968	-1.03496	-0.234603	-0.0325562	0.57083	0.921096	0.335527	-0.0683679
Tel_00870	178620	179159	-	ALP51805.1	hypothetical protein	1.02782	5.94449	10.902	0.000960625	0.0154023	6.83613		5.74676	4.78328	5.1371	5.38388	6.41077	6.93417	6.2407	5.5984		-0.221984	-1.18546	-0.452926	-0.206137	0.442022	0.965423	0.65068	0.0083831
Tel_00875	179177	180184	-	ALP51806.1	hypothetical protein	1.02849	7.05104	9.75066	0.00179258	0.0221767	7.04098		6.8558	5.69528	6.08233	6.49899	7.63674	8.33876	6.89532	6.50264		-0.275846	-1.43636	-0.412487	0.00417118	0.505095	1.20711	0.400498	0.0078179
Tel_00880	180253	180663	-	pseudo	hypothetical protein	1.16159	5.96719	8.97578	0.00273582	0.0299116	7.25349		6.16592	4.60672	3.75249	5.06832	6.49652	7.48075	5.57579	5.19904		-0.0215611	-1.58076	-1.14642	0.169409	0.309042	1.29327	0.676881	0.300126
Tel_00885	180678	181193	-	ALP51807.1	hypothetical protein	0.897944	6.59191	10.245	0.00137056	0.0185834	7.54926		6.81596	5.84364	5.38627	5.48963	7.16545	7.86757	6.136	6.00252		-0.107192	-1.07951	-0.367334	-0.263976	0.242291	0.944413	0.382399	0.248911
Tel_00890	181342	182421	+	ALP51808.1	D-amino acid oxidase	-0.359736	8.68392	2.26129	0.132643	0.364875	8.57422		8.41082	8.7046	9.30992	8.87952	8.56321	8.68143	8.32382	8.33866		-0.179199	0.114585	0.596939	0.16654	-0.026801	0.0914159	-0.38916	-0.374319
Tel_00895	182502	182930	+	ALP54683.1	Fur family transcriptional regulator	-0.361617	8.51402	2.77735	0.0956065	0.297981	9.73833		8.71666	9.19877	8.3642	8.21104	8.49633	8.87434	7.60441	8.05274		-0.104861	0.377248	0.306099	0.152943	-0.325198	0.0528113	-0.453683	-0.00535904
Tel_00900	183085	183642	+	ALP51809.1	N-acetyl-anhydromuranmyl-L-alanine amidase	0.265166	7.26249	1.56503	0.21093	0.468626	8.10674		7.29308	7.2384	7.19739	6.68487	7.66418	7.46283	7.26053	7.10105		-0.121545	-0.17622	0.136431	-0.376087	0.249555	0.0482096	0.199566	0.0400898
Tel_00905	183645	184553	+	ALP51810.1	hypothetical protein	0.223182	8.40519	1.37575	0.240826	0.501805	8.54442		8.3767	8.23214	8.26868	8.26416	8.65517	8.60921	8.37105	8.39908		-0.0916092	-0.236161	-0.0570617	-0.061582	0.186864	0.140906	0.0453069	0.0733368
Tel_00910	184541	188122	-	ALP51811.1	hypothetical protein	0.235718	9.31852	1.0557	0.304198	0.561446	7.47815		8.86152	9.05562	9.40154	9.42676	9.55773	9.2706	9.48228	9.36627		-0.324845	-0.130749	-0.0176711	0.00755034	0.371358	0.0842358	0.0630647	-0.0529439
Tel_00915	188283	189047	-	ALP51812.1	hypothetical protein	-0.332802	7.96065	2.68915	0.101034	0.306843	8.34901		7.85706	8.14405	8.29939	8.14109	7.89644	7.95058	7.5809	7.69404		-0.104972	0.182017	0.370533	0.212234	-0.0655915	-0.011454	-0.347949	-0.234818
Tel_00920	189186	189749	-	ALP51813.1	cobalamin adenosyltransferase	-0.295188	7.0674	1.74505	0.1865	0.436942	7.8962		6.90616	7.06654	7.45215	7.38304	6.56869	7.14705	6.97885	6.881		-0.0159506	0.144429	0.278393	0.209281	-0.353424	0.224945	-0.194908	-0.292765
Tel_00925	189768	190073	+	ALP51814.1	hypothetical protein	0.0381375	5.72647	0.0213364	0.883866	0.948576	7.43959		6.20935	5.79692	5.48671	5.17784	5.83149	5.86152	5.7224	5.44294		0.284527	-0.127899	0.029241	-0.279632	-0.0933291	-0.0632992	0.264922	-0.0145305
Tel_00930	190066	190731	+	ALP51815.1	hypothetical protein	-0.0338239	8.00054	0.023432	0.878339	0.946945	8.58911		8.46614	8.46315	7.24978	7.50365	7.92284	8.734	7.24054	7.54278		0.0696052	0.0666179	-0.134402	0.119462	-0.473692	0.337468	-0.143649	0.158589
Tel_00935	190774	191058	+	ALP51816.1	hypothetical protein	0.120696	5.82913	0.2457	0.62012	0.814371	7.64516		6.01805	5.89778	5.48671	5.59607	6.01058	5.96237	5.7463	5.77879		0.0458537	-0.074411	-0.165255	-0.0559028	0.0383829	-0.00982566	0.0943338	0.126824
Tel_00940	191065	191967	+	ALP51817.1	aldolase	0.109938	6.72038	0.240246	0.624029	0.815618	6.86918		6.20667	6.2566	6.87301	7.05297	5.9897	6.41964	7.25691	7.14322		-0.0114807	0.0384491	-0.208517	-0.0285614	-0.228453	0.201485	0.175385	0.0616936
Tel_00945	191964	193088	+	ALP51818.1	hypothetical protein	0.328723	7.11392	2.38356	0.122618	0.347283	6.94527		6.2798	6.04632	7.24978	7.54716	6.55454	6.2246	7.87178	7.78986		0.00348318	-0.22999	-0.364863	-0.0674836	0.278224	-0.0517175	0.257132	0.175214
Tel_00950	193094	193693	+	ALP54684.1	phosphoglycerate kinase	0.262985	6.99512	1.3675	0.242242	0.50258	7.73449		6.33476	6.43806	7.22091	7.29826	7.03905	6.75298	7.33508	7.19842		-0.306451	-0.20315	-0.0422552	0.035095	0.397836	0.111765	0.0719097	-0.0647495
Tel_00955	193670	194419	-	ALP51819.1	hypothetical protein	-0.0341652	7.02183	0.023759	0.8775	0.946945	7.43879		6.83342	6.98135	6.7968	7.43029	6.76423	6.90792	7.20497	7.11285		-0.0383097	0.10962	-0.339429	0.294061	-0.107498	0.0361871	0.0687448	-0.0233766
Tel_00960	194504	195409	+	ALP54685.1	ABC transporter substrate-binding protein	0.774348	6.83101	9.82092	0.00172538	0.0218463	6.97502		5.84297	5.71217	6.63987	7.11211	6.70782	7.02579	7.34123	7.36009		-0.479217	-0.610019	-0.473456	-0.00121379	0.385632	0.703604	0.227906	0.246764
Tel_00965	195564	197243	+	ALP51820.1	hypothetical protein	1.06411	7.86225	11.618	0.000653173	0.0119656	7.11465		7.34633	6.54183	6.65722	7.87285	8.34426	8.8694	7.96664	7.80489		-0.429124	-1.23363	-0.918182	0.297448	0.568808	1.09394	0.391239	0.229495
Tel_00970	197272	197862	-	ALP51821.1	hypothetical protein	1.28959	6.21937	15.3389	8.98457e-05	0.00318999	6.98058		5.59538	4.71791	5.36532	5.65028	7.22472	7.09088	6.37611	5.84633		-0.561842	-1.43932	-0.444194	-0.159227	1.0675	0.933659	0.5666	0.0368208
Tel_00975	197895	198128	-	ALP51822.1	hypothetical protein	0.540347	4.71769	2.5965	0.1071	0.320996	6.81929		4.23734	4.09126	4.41401	4.82065	5.00748	5.42315	4.77634	4.48054		-0.452468	-0.598548	-0.208875	0.197764	0.317669	0.733347	0.153456	-0.142345
Tel_00980	198450	198701	+	ALP51823.1	hypothetical protein	-1.12971	8.19289	27.8821	1.28939e-07	2.11791e-05	10.1871		8.70723	8.83904	8.81229	8.13567	7.70077	7.79129	7.44237	7.09511		0.447646	0.579462	0.94093	0.264307	-0.558814	-0.468294	-0.428988	-0.776249
Tel_00985	198726	199385	-	ALP51824.1	hypothetical protein	-0.996013	9.11678	16.2721	5.48661e-05	0.0021972	9.71843		9.36038	9.59309	9.8661	9.20342	8.8849	8.6055	8.32157	8.29559		0.249409	0.482126	0.944433	0.281753	-0.226072	-0.505463	-0.6001	-0.626086
Tel_00990	199458	201281	-	ALP51825.1	hypothetical protein	-0.747502	10.5896	7.47607	0.00625244	0.0535657	9.72333		10.8398	11.2655	10.9204	10.5145	10.5169	10.3338	9.6823	10.0476		0.100803	0.526472	0.62918	0.22331	-0.222068	-0.405207	-0.608908	-0.243582
Tel_00995	201670	202260	-	ALP51826.1	hypothetical protein	0.243121	6.11634	0.670859	0.412752	0.66235	6.87755		5.43083	5.68847	5.38627	6.80241	5.58236	5.76378	6.8007	6.48761		-0.185529	0.0721153	-0.982975	0.433159	-0.0340031	0.147417	0.431456	0.118361
Tel_01000	202322	203125	-	ALP51827.1	inositol monophosphatase	-0.0500594	7.26161	0.0610756	0.804804	0.913399	7.57814		7.06384	7.08351	7.5058	7.41471	7.00434	6.85143	7.42959	7.57442		0.0630587	0.082729	0.0246717	-0.066419	0.00355956	-0.149347	-0.0515405	0.0932878
Tel_01005	203132	203710	-	ALP51828.1	hypothetical protein	-0.0697288	6.42407	0.0943589	0.758707	0.886961	7.21493		6.03625	6.12409	6.76515	6.68858	5.81378	5.88618	6.81306	6.8231		0.0711765	0.159012	-0.00732274	-0.0838943	-0.151293	-0.0788955	0.0405866	0.0506304
Tel_01010	203749	204198	-	ALP51829.1	hypothetical protein	-0.032487	6.01304	0.0181279	0.892897	0.952588	7.16825		5.60761	5.66091	6.29673	6.39395	5.63709	5.58252	6.49192	6.09401		-0.0144248	0.0388773	-0.0224248	0.0747998	0.0150554	-0.0395079	0.172769	-0.225144
Tel_01015	204413	206848	+	ALP51830.1	hypothetical protein	-0.786748	9.94922	8.62738	0.00331147	0.0343515	8.6653		9.55127	10.4296	10.5648	10.4387	9.42963	9.48958	9.40651	9.63672		-0.173745	0.704564	0.553096	0.427024	-0.295383	-0.235435	-0.605164	-0.374957
Tel_01020	207069	207647	+	ALP51831.1	hypothetical protein	-0.7125	8.07501	8.07423	0.00448992	0.0426451	8.86586		7.40471	8.20854	8.97503	8.6602	7.48742	7.68146	7.6281	7.72341		-0.290821	0.513006	0.728339	0.413515	-0.208113	-0.014072	-0.618583	-0.523271
Tel_01025	207662	210679	+	ALP51832.1	hypothetical protein	-0.578736	9.45064	5.89737	0.0151635	0.0979797	7.85752		9.06363	9.56502	10.0307	10.0369	8.96229	8.97547	9.20119	9.28529		-0.0779739	0.423418	0.392188	0.398362	-0.179314	-0.166129	-0.437327	-0.353223
Tel_01030	210734	212158	-	ALP51833.1	glutamate dehydrogenase	-0.112791	8.47666	0.308318	0.578714	0.788406	7.96671		8.42355	8.34687	8.56823	8.76834	8.22036	8.57777	8.50914	8.3311		0.0314144	-0.0452667	0.0240295	0.224139	-0.171778	0.18563	-0.0350661	-0.213103
Tel_01035	212255	212893	-	ALP51834.1	hypothetical protein	-0.957255	8.29213	15.1429	9.96738e-05	0.00339288	8.9405		8.64186	8.6368	8.74493	8.72027	6.77495	7.927	7.8987	8.0907		0.646707	0.641645	0.381282	0.356623	-1.2202	-0.0681478	-0.464953	-0.272952
Tel_01040	212893	213567	-	ALP51835.1	glycosyl transferase	-1.39583	9.84304	20.1628	7.11221e-06	0.000532488	10.4122		10.4112	10.5674	10.3688	10.1403	7.97556	9.44878	8.88642	9.22826		0.81045	0.966655	0.712846	0.484349	-1.62516	-0.151943	-0.769519	-0.427676
Tel_01045	213704	214663	-	ALP51836.1	radical SAM protein	-1.33014	11.346	11.039	0.000892141	0.0149777	11.4064		12.2189	12.2124	11.3444	11.5208	9.2965	11.1224	9.94478	10.9155		1.00633	0.999862	0.413063	0.589409	-1.91605	-0.0901449	-0.986608	-0.0158646
Tel_01050	215318	215899	+	ALP51837.1	hypothetical protein	-1.04343	8.08242	23.0364	1.5896e-06	0.0001766	8.86581		8.90262	8.84518	8.29662	7.80959	7.39219	7.71351	7.27239	7.32895		0.689247	0.631806	0.619735	0.132703	-0.821186	-0.499868	-0.4045	-0.347938
Tel_01055	215966	216505	+	ALP51838.1	bacterioferritin	-1.08812	8.81559	22.4438	2.16379e-06	0.000201408	9.70724		9.67164	9.48549	9.12125	8.55349	8.17253	8.58456	7.72231	8.01759		0.693083	0.506936	0.767592	0.199829	-0.806028	-0.393991	-0.631353	-0.336067
Tel_01060	216543	218657	+	ALP51839.1	hypothetical protein	-0.742613	9.18841	11.646	0.000643409	0.0118497	8.10843		9.48572	9.49039	9.62515	9.4444	8.65268	8.73671	8.80426	8.8854		0.394342	0.399015	0.435352	0.254601	-0.438694	-0.354663	-0.385548	-0.304405
Tel_01065	218654	219346	+	ALP51840.1	hypothetical protein	-0.701353	7.12435	10.6807	0.00108257	0.0165705	7.65551		7.46307	7.22081	7.69404	7.30793	6.40092	6.59142	6.93701	6.97954		0.544014	0.301756	0.464411	0.0782992	-0.518138	-0.327632	-0.29262	-0.25009
Tel_01070	219390	221210	+	ALP51841.1	sodium:proton exchanger	-0.179528	8.64677	0.793691	0.372987	0.625993	7.78283		8.81088	8.78859	8.6764	8.65358	8.55702	8.44548	8.56704	8.64016		0.160384	0.138101	0.0421061	0.0192847	-0.0934725	-0.205012	-0.0672509	0.00586011
Tel_01075	221226	221810	-	ALP51842.1	hypothetical protein	-0.127381	8.10229	0.290103	0.590155	0.795185	8.87825		8.7806	8.60867	7.44218	7.52868	7.85519	8.31534	7.7511	7.91235		0.390649	0.218716	-0.216395	-0.129902	-0.534758	-0.0746076	0.0925266	0.253771
Tel_01080	222275	225946	+	ALP51843.1	hypothetical protein	0.625806	8.12837	9.37365	0.00220126	0.0254401	6.2522		7.32798	7.26382	7.81102	8.33326	7.74582	7.81203	8.99137	8.73145		-0.209436	-0.273592	-0.655752	-0.133516	0.208412	0.274615	0.524598	0.26467
Tel_01085	225943	226296	-	ALP51844.1	hypothetical protein	-0.381866	6.1359	1.88142	0.170173	0.420427	7.63816		6.21735	6.44414	5.90492	6.54877	5.22853	6.00352	6.22451	6.14216		0.243963	0.470756	-0.300171	0.343684	-0.744855	0.0301361	0.0194212	-0.0629346
Tel_01090	226697	228460	-	ALP51845.1	hypothetical protein	0.113413	7.66997	0.276063	0.599293	0.799928	6.85193		7.0279	7.45851	7.61191	8.09016	7.36812	7.16329	8.28194	7.8697		-0.226553	0.204054	-0.351515	0.126731	0.113668	-0.0911682	0.318509	-0.0937255
Tel_01095	228460	229296	-	ALP51846.1	hypothetical protein	0.00215934	7.1107	8.72427e-05	0.992548	0.996579	7.36913		6.42273	7.09385	7.17949	7.52868	6.76577	6.82362	7.59471	7.11481		-0.353765	0.317363	-0.174928	0.174252	-0.0107238	0.0471259	0.240289	-0.239614
Tel_01100	229689	230564	-	pseudo	LysR family transcriptional regulator	0.190738	6.07245	0.527288	0.467749	0.708881	6.26509		5.43997	5.9414	6.22874	5.98765	5.47378	5.65892	6.67691	6.59622		-0.188544	0.312879	-0.143638	-0.38473	-0.154741	0.0304052	0.304524	0.223843
Tel_01105	230762	232180	+	ALP51847.1	ribulose 1,5-bisphosphate carboxylase	-0.261038	11.2009	0.649836	0.420171	0.66932	10.697		11.589	11.8319	11.0126	10.5396	10.6758	11.9361	10.6909	10.3923		0.0807791	0.323673	0.353712	-0.119235	-0.832395	0.427943	0.0320651	-0.266543
Tel_01110	232332	232688	+	ALP51848.1	ribulose 1,5-bisphosphate carboxylase small subunit	-0.305823	9.19883	0.958163	0.32765	0.587111	10.6889		9.53349	9.87628	9.02097	8.64502	8.29139	10.0218	8.67035	8.41161		0.102745	0.445534	0.333983	-0.0419671	-1.13935	0.591075	-0.0166348	-0.275381
Tel_01115	232791	233621	+	ALP51849.1	AAA family ATPase	-0.258188	8.19621	1.49	0.222217	0.48224	8.46502		8.57339	8.76046	7.87543	7.93501	7.86812	8.39224	7.98182	7.83489		0.174836	0.361905	-0.0313562	0.0282184	-0.530432	-0.0063086	0.0750329	-0.071895
Tel_01120	233770	236100	+	ALP51850.1	hypothetical protein	-0.25469	9.25116	1.16923	0.27956	0.540384	8.03083		9.42599	9.56362	9.28084	9.20472	8.75559	9.41486	9.15718	9.05829		0.135973	0.273607	0.105581	0.0294635	-0.534423	0.124842	-0.0180751	-0.11697
Tel_01125	236372	236746	+	ALP51851.1	hypothetical protein	-0.212415	7.28544	0.88721	0.346234	0.604299	8.70433		7.19115	7.46848	7.56673	7.30793	6.85649	7.54565	7.16389	7.05761		-0.0742929	0.203036	0.292695	0.0338921	-0.408951	0.280208	-0.110155	-0.216432
Tel_01130	236796	237965	+	pseudo	hypothetical protein	-0.107222	8.74209	0.276502	0.599003	0.799928	8.51682		8.64532	8.8263	8.90051	8.79952	8.6659	8.74685	8.58402	8.74668		-0.075771	0.10521	0.142829	0.0418414	-0.0551912	0.0257523	-0.173666	-0.0110047
Tel_01135	238025	240925	-	ALP51852.1	hypothetical protein	-0.0750845	9.2212	0.106116	0.74461	0.882277	7.68514		8.47005	8.75109	9.63394	9.84391	8.90559	8.52221	9.48991	9.47746		-0.19219	0.0888564	0.0226372	0.232601	0.243357	-0.140024	-0.12139	-0.133848
Tel_01140	241083	241748	+	ALP51853.1	SAM-dependent methyltransferase	-0.397208	7.25961	3.35855	0.066857	0.249909	7.84818		7.48753	7.41276	7.6296	7.20302	6.75033	6.92705	7.16966	7.31879		0.34311	0.268341	0.299331	-0.127252	-0.394086	-0.217365	-0.160605	-0.0114733
Tel_01145	241756	242829	-	ALP51854.1	hypothetical protein	-0.749879	9.21083	7.45761	0.00631689	0.0539835	9.10918		9.74079	9.71055	9.23536	9.41339	8.02321	9.06729	8.73347	9.08066		0.605333	0.575093	0.119643	0.297665	-1.11225	-0.0681744	-0.382248	-0.0350603
Tel_01150	242901	243122	-	ALP51855.1	hypothetical protein	-0.839586	9.20782	4.83276	0.0279239	0.145053	11.3857		9.97075	9.95747	8.95588	9.19888	7.21238	9.30393	8.27087	9.12715		0.859614	0.84634	0.0676833	0.310688	-1.89875	0.192796	-0.617322	0.23895
Tel_01155	243157	243732	-	ALP51856.1	hypothetical protein	-0.6144	8.08054	7.44927	0.00634622	0.0540999	8.87891		8.97243	8.29008	8.05629	7.89387	8.06809	7.75694	7.23944	7.72042		0.700542	0.0181988	0.328787	0.166363	-0.203793	-0.514948	-0.488064	-0.00708569
Tel_01160	243837	245651	+	ALP51857.1	hypothetical protein	-0.345395	9.29751	1.69697	0.192685	0.4427	8.43833		9.51873	9.36067	9.46201	9.39138	9.85313	9.04227	8.59393	8.74773		0.0750303	-0.0830348	0.413246	0.34262	0.409433	-0.401428	-0.454832	-0.301035
Tel_01165	245881	247026	+	pseudo	hypothetical protein	-0.478686	9.14844	3.77634	0.0519822	0.214644	8.95309		9.28974	9.46247	9.5342	9.05772	9.11801	9.39137	8.46769	8.48003		-0.0256579	0.147075	0.649287	0.172813	-0.197387	0.0759692	-0.417221	-0.404879
Tel_01170	247225	248538	-	ALP51858.1	hypothetical protein	0.0202356	7.98552	0.0104976	0.918393	0.963477	7.59265		8.07156	8.07001	7.66003	8.05039	7.99599	8.20304	7.9962	7.75388		-0.0135853	-0.0151436	-0.205095	0.185265	-0.0891648	0.117894	0.131073	-0.111243
Tel_01175	248984	250240	+	ALP51859.1	serine hydroxymethyltransferase	-0.443087	9.80561	3.28998	0.0697039	0.254571	9.47677		10.1692	10.1505	9.99363	9.63363	9.8589	9.83053	8.99148	9.47454		0.166914	0.14825	0.470306	0.110314	-0.143395	-0.171769	-0.531837	-0.0487826
Tel_01180	250279	250797	+	ALP51860.1	NrdR family transcriptional regulator	-0.267428	8.39306	1.80525	0.179079	0.427791	9.34203		8.56558	8.6337	8.54978	8.28756	8.55658	8.38448	7.84483	8.16532		0.0304951	0.0986167	0.337903	0.0756894	0.0214932	-0.150605	-0.367041	-0.0465515
Tel_01185	250843	251931	+	ALP51861.1	bifunctional diaminohydroxyphosphoribosylaminopyrimidine deaminase/5-amino-6-(5-phosphoribosylamino)uracil reductase	-0.1664	8.48464	0.591616	0.441795	0.685071	8.36296		8.1989	8.47655	8.82769	8.71665	8.65434	8.0993	8.33928	8.41902		-0.158372	0.119278	0.252033	0.140987	0.297068	-0.257974	-0.236381	-0.156639
Tel_01190	251949	252611	+	ALP51862.1	riboflavin synthase subunit alpha	-0.102248	7.5679	0.247491	0.618848	0.814371	8.16299		7.43361	7.49799	7.99962	7.49732	7.53683	7.45955	7.53599	7.51833		-0.0483831	0.0159945	0.361804	-0.140494	0.0548365	-0.0224479	-0.101827	-0.119483
Tel_01195	252622	253725	+	ALP51863.1	3,4-dihydroxy-2-butanone 4-phosphate synthase	-0.0902997	7.93816	0.195751	0.658173	0.833669	7.79673		7.56376	7.74442	8.27431	8.28267	7.95214	7.73403	7.93939	7.87241		-0.184828	-0.0041634	0.182117	0.190473	0.203551	-0.0145605	-0.152801	-0.219788
Tel_01200	253767	254246	+	ALP51864.1	6,7-dimethyl-8-ribityllumazine synthase	-0.316378	7.65711	2.50652	0.113376	0.332596	8.71902		8.01685	8.05486	7.61636	7.44351	7.75359	7.71213	6.95942	7.40877		0.132493	0.170507	0.259341	0.0864945	-0.130771	-0.172229	-0.397596	0.0517599
Tel_01205	254268	254699	+	ALP51865.1	N utilization substance protein B	-0.446839	7.49686	4.70467	0.0300807	0.153025	8.7111		7.749	7.94488	7.7066	7.34363	7.41781	7.52382	6.86763	7.15405		0.0901212	0.285999	0.43862	0.0756526	-0.241063	-0.135058	-0.400348	-0.113925
Tel_01210	254850	255815	+	ALP51866.1	hypothetical protein	-0.0692014	7.53949	0.107896	0.742552	0.881931	7.59089		7.2804	7.6013	7.68984	7.68341	7.59328	7.05218	7.63591	7.66182		-0.101389	0.219511	0.0220927	0.0156634	0.211491	-0.329613	-0.0318287	-0.00592749
Tel_01215	255799	256287	+	ALP54686.1	phosphatidylglycerophosphatase	0.206552	6.2571	0.624218	0.429484	0.675716	7.29214		5.77594	6.0701	5.81505	6.61648	5.80485	5.95772	6.77617	6.71283		-0.12621	0.167945	-0.665087	0.136351	-0.0973064	0.0555711	0.296041	0.232695
Tel_01220	256264	258690	-	ALP51867.1	hypothetical protein	0.0519031	8.57389	0.0589533	0.808158	0.914956	7.29531		8.32642	8.68506	8.48325	8.61418	8.18922	8.43131	8.85378	8.8617		-0.0815808	0.27706	-0.219972	-0.0890483	-0.218784	0.0233044	0.150551	0.158469
Tel_01225	258812	259606	-	ALP51868.1	GTP cyclohydrolase	-0.139897	7.84879	0.35723	0.550048	0.768506	8.18157		7.91969	7.99196	7.82644	7.82145	8.5106	7.68989	7.16195	7.49497		-0.108346	-0.0360754	0.250235	0.245247	0.482564	-0.338143	-0.414251	-0.0812307
Tel_01230	259774	260154	-	ALP51869.1	6-pyruvoyl tetrahydrobiopterin synthase	-0.292427	6.87646	1.40661	0.235621	0.497097	8.27239		6.784	7.21134	6.96642	7.01805	7.23585	6.77691	6.26177	6.51257		-0.218023	0.209315	0.27672	0.328343	0.233822	-0.225115	-0.427933	-0.17713
Tel_01235	260179	262074	-	ALP51870.1	1-deoxy-D-xylulose-5-phosphate synthase	-0.269017	9.27851	1.41038	0.234994	0.496515	8.35631		9.43973	9.64897	9.28363	9.22973	9.13683	9.19318	8.92678	9.25883		0.0850562	0.294293	0.108889	0.0549916	-0.217849	-0.1615	-0.247966	0.0840857
Tel_01240	262153	263052	-	ALP51871.1	geranyl transferase	-0.105607	7.61565	0.280448	0.596408	0.799233	7.76926		7.19386	7.56366	7.99281	7.80618	7.23585	7.31447	7.80357	7.80691		-0.133101	0.236698	0.140439	-0.0461855	-0.0911116	-0.0124851	-0.0487999	-0.0454533
Tel_01245	263045	263281	-	ALP51872.1	exodeoxyribonuclease VII small subunit	-0.19535	5.74847	0.48447	0.486404	0.720196	7.83161		5.50677	6.19066	6.03003	5.53973	5.23741	5.87144	5.83719	5.57774		-0.194797	0.48909	0.283858	-0.20644	-0.464158	0.169865	0.0910188	-0.168437
Tel_01250	263457	265349	+	ALP51873.1	DNA topoisomerase IV subunit B	-0.0516852	8.58438	0.0659559	0.797319	0.910768	7.66447		8.55615	8.64913	8.57509	8.63929	8.32876	8.46934	8.73983	8.67595		0.0553034	0.148283	-0.0824473	-0.0182526	-0.172082	-0.0315036	0.0822873	0.0184126
Tel_01255	265465	266292	-	ALP51874.1	hypothetical protein	0.0193975	7.81145	0.00698845	0.933377	0.970666	8.08549		6.98168	7.12192	8.29385	8.4655	7.7827	7.07381	8.02304	7.98371		-0.258347	-0.118106	0.102324	0.273977	0.542673	-0.16622	-0.168488	-0.207813
Tel_01260	266292	266702	-	ALP51875.1	hypothetical protein	0.351913	6.32023	1.18148	0.277055	0.537439	7.60653		5.48926	5.20675	6.39306	6.98828	6.60174	5.0305	6.80021	6.71541		-0.0928025	-0.375317	-0.331184	0.264046	1.01968	-0.551559	0.0759674	-0.00882909
Tel_01265	266699	267118	-	ALP51876.1	hypothetical protein	0.655815	6.00995	2.16795	0.140914	0.379741	7.26493		4.83094	4.4302	5.61653	6.87576	6.57571	4.022	6.57088	6.49163		-0.133776	-0.534511	-0.772171	0.487058	1.611	-0.942709	0.182182	0.102931
Tel_01270	267081	267815	-	ALP51877.1	flagellar motor protein MotA	0.675887	6.83362	3.0125	0.0826248	0.275736	7.27977		5.50677	5.19238	6.9024	7.54103	7.3072	5.13296	7.38394	7.35458		-0.278054	-0.59245	-0.393084	0.245541	1.52237	-0.651866	0.08845	0.0590932
Tel_01275	267830	268939	-	ALP51878.1	hypothetical protein	0.528148	7.6507	1.83477	0.175565	0.425212	7.50144		6.50998	6.34586	7.93709	8.22387	8.32251	5.9437	8.00096	7.99155		-0.270531	-0.434651	-0.101276	0.1855	1.542	-0.836818	-0.0374065	-0.0468171
Tel_01280	268966	271149	-	ALP51879.1	hypothetical protein	0.759344	8.40299	3.75139	0.0527635	0.216073	7.27668		7.31685	7.22317	8.21698	8.84838	9.38085	7.03243	8.76676	8.6633		-0.421477	-0.515158	-0.406876	0.224526	1.64253	-0.705892	0.142903	0.0394468
Tel_01285	271471	272136	-	ALP51880.1	hypothetical protein	-0.766242	8.83504	5.8488	0.0155877	0.0999704	9.42361		8.99238	9.59423	8.751	9.19953	7.27304	8.80878	8.26405	8.79061		0.325271	0.927124	-0.000295769	0.448234	-1.39406	0.14167	-0.48725	0.0393108
Tel_01290	272670	273464	-	ALP54687.1	phosphate import ATP-binding protein PstB	-0.197526	6.94026	0.343768	0.557662	0.774039	7.27305		6.95482	6.84867	6.61345	7.43691	5.22407	6.93417	7.14446	7.40558		0.464388	0.358241	-0.536647	0.286812	-1.26636	0.443736	-0.00564228	0.255477
Tel_01295	273500	274331	-	pseudo	phosphate ABC transporter permease	-0.570708	8.64404	3.37912	0.0660273	0.24798	8.91112		8.8594	8.96343	8.55903	9.11255	7.01729	8.58607	8.33311	8.87792		0.502849	0.606884	-0.161621	0.391893	-1.33925	0.229522	-0.387541	0.157269
Tel_01300	274324	275193	-	ALP51881.1	phosphate ABC transporter permease	-1.08101	9.86496	7.67282	0.00560588	0.0497594	10.0675		10.4249	10.3219	10.0481	10.38	7.45351	9.69718	8.94789	9.84259		0.950532	0.847527	0.24342	0.575387	-2.02086	0.222804	-0.856758	0.0379507
Tel_01305	275150	275959	-	ALP51882.1	ABC transporter substrate-binding protein	-0.89132	9.69854	5.01808	0.025084	0.135832	10.0043		10.293	10.196	9.68874	10.0307	7.49021	9.55563	8.75771	9.94334		0.909276	0.812273	0.0836224	0.425564	-1.89348	0.171936	-0.847408	0.338222
Tel_01310	275950	276465	-	ALP51883.1	hypothetical protein	-0.824975	9.1042	4.45883	0.0347212	0.168185	10.0616		9.85288	9.54325	8.77106	9.42676	7.13606	8.81586	8.34882	9.42767		1.01587	0.706236	-0.222516	0.433186	-1.70095	-0.0211544	-0.64476	0.43409
Tel_01315	276456	277499	-	ALP51884.1	methyltransferase type 11	-0.908574	10.558	4.46105	0.0346762	0.168185	10.4973		11.139	11.1336	10.4394	10.921	8.23928	10.3881	9.61607	10.8177		0.914031	0.908584	-0.00913261	0.472448	-1.98573	0.163116	-0.832474	0.369159
Tel_01320	277576	279738	-	ALP51885.1	pyridine nucleotide-disulfide oxidoreductase	-1.09387	11.065	5.4694	0.0193523	0.114987	9.95267		11.8734	11.875	10.8358	11.2458	8.561	10.8566	9.79976	11.1372		1.08185	1.08351	0.0811582	0.491169	-2.2305	0.0651437	-0.954868	0.382541
Tel_01325	280319	282481	+	ALP54688.1	glycogen debranching protein	-0.179172	8.68013	0.745111	0.388029	0.638496	7.56777		8.73024	8.74372	8.67214	8.89243	8.32095	8.50161	8.69607	8.80786		0.156109	0.169591	-0.0949819	0.125306	-0.253185	-0.0725158	-0.0710559	0.0407318
Tel_01330	282737	284368	+	ALP51886.1	hypothetical protein	1.42041	8.25892	18.2997	1.88736e-05	0.00114036	7.55317		8.02599	6.74911	6.1574	6.90153	9.39977	9.80036	7.43504	7.19534		-0.467818	-1.7447	-0.764931	-0.0207919	0.905966	1.30655	0.512711	0.273012
Tel_01335	284421	285473	+	ALP51887.1	tryptophan tryptophylquinone biosynthesis enzyme MauG	1.26391	8.4032	12.5421	0.000397882	0.00856442	8.33007		8.49768	7.00484	5.46718	6.21023	9.762	10.0428	6.66387	6.14216		-0.32915	-1.82199	-0.653679	0.0893689	0.935165	1.21598	0.543011	0.0212992
Tel_01340	285508	285843	+	ALP51888.1	methylamine utilization protein	0.722733	6.70476	2.1076	0.146569	0.38651	8.28253		6.8879	5.17299	4.19398	4.66382	8.03281	8.41615	4.19788	3.46563		-0.239564	-1.95447	0.0636506	0.533497	0.905347	1.28869	0.0675505	-0.664698
Tel_01345	285870	286523	+	ALP51889.1	hypothetical protein	1.20448	6.81298	10.5568	0.00115761	0.016822	7.42782		6.76775	5.4952	4.77344	5.27963	7.90274	8.43214	5.84395	5.05965		-0.381707	-1.65426	-0.465728	0.0404651	0.753278	1.28269	0.604784	-0.179522
Tel_01350	286671	287888	+	ALP51890.1	hypothetical protein	1.24381	7.17146	15.7158	7.3605e-05	0.00272576	6.88813		7.14157	5.95848	5.36532	6.33842	7.80229	8.49442	7.14329	6.60832		-0.207622	-1.39071	-0.998519	-0.0254137	0.453104	1.14523	0.77945	0.244483
Tel_01355	287967	288668	+	ALP51891.1	hypothetical protein	0.774958	7.02838	10.2685	0.00135319	0.0184936	7.54089		7.19656	6.52472	5.98952	6.13073	7.66829	8.06731	6.72006	6.51356		-0.167662	-0.839496	-0.348948	-0.207739	0.304068	0.70309	0.381595	0.175093
Tel_01360	288859	290136	-	ALP51892.1	dihydroorotase	0.130413	8.23329	0.374829	0.540384	0.761179	7.88053		7.60194	7.94987	8.58872	8.4071	7.7993	8.39826	8.4124	8.42324		-0.335397	0.0125253	0.130854	-0.0507688	-0.138045	0.460916	-0.0454609	-0.0346245
Tel_01365	290136	291122	-	ALP51893.1	hypothetical protein	0.00792896	7.47579	0.00156652	0.968429	0.985599	7.49613		7.23778	7.34292	7.75573	7.51204	7.19311	7.45131	7.60782	7.62474		-0.0685003	0.0366438	0.130649	-0.113045	-0.113173	0.145029	-0.0172638	-0.000340276
Tel_01370	291146	291658	-	ALP51894.1	hypothetical protein	-0.308499	8.02264	2.13849	0.143643	0.382604	8.98842		8.12994	8.34741	8.30215	7.8399	7.74349	8.23699	7.5884	7.80651		0.0154855	0.232952	0.417907	-0.0443393	-0.37097	0.122533	-0.295839	-0.0777284
Tel_01375	291816	296663	+	ALP51895.1	NAD-glutamate dehydrogenase	-0.164142	10.0806	0.457806	0.498651	0.728011	7.80355		9.84171	10.0581	10.3062	10.386	9.76469	9.91982	10.1443	10.112		-0.0543808	0.162056	0.069099	0.148884	-0.131404	0.0237291	-0.0928416	-0.125142
Tel_01380	296715	297938	-	ALP51896.1	hypothetical protein	-0.000736236	8.04561	1.2229e-05	0.99721	0.998045	7.75519		7.93108	8.24322	7.94417	8.00355	7.7286	7.88847	8.37639	8.13478		-0.0167619	0.29538	-0.17055	-0.111168	-0.219243	-0.0593754	0.261665	0.0200536
Tel_01385	298062	298388	-	ALP51897.1	transcriptional regulator	0.38522	5.24579	0.925196	0.336114	0.596997	6.86285		5.18106	3.63329	5.1371	5.55605	5.60998	3.87206	5.9878	5.44502		0.606959	-0.940804	-0.394396	0.0245627	1.03588	-0.702038	0.456305	-0.0864717
Tel_01390	298390	301461	-	ALP54689.1	hypothetical protein	0.453053	8.25391	1.67106	0.196117	0.448216	6.6352		8.11717	6.59741	7.68138	8.63161	8.15564	6.81079	9.11738	8.9874		0.696918	-0.82284	-0.92306	0.027166	0.735383	-0.60946	0.512938	0.382956
Tel_01395	301497	302255	-	ALP51898.1	hypothetical protein	0.56409	6.60126	1.84345	0.174547	0.424535	7.00099		6.15485	4.88209	6.38266	7.05584	7.09998	4.56456	7.24492	7.16983		0.47948	-0.793282	-0.580649	0.0925245	1.42461	-1.11081	0.281609	0.206515
Tel_01400	302257	303936	-	ALP51899.1	oxidoreductase	0.391852	6.86976	0.988536	0.3201	0.578701	6.12216		6.90945	5.33873	6.42379	6.97317	6.70302	5.15748	7.84073	7.56108		0.882285	-0.68844	-0.775907	-0.226521	0.675848	-0.869693	0.641042	0.361386
Tel_01405	304472	304918	-	ALP51900.1	hypothetical protein	-0.182214	5.73204	0.506324	0.476734	0.715933	6.89693		5.43997	5.3474	6.09512	6.13617	5.25938	4.74795	6.20439	6.02073		0.241297	0.148726	-0.0189833	0.0220661	0.060708	-0.450731	0.0902889	-0.0933717
Tel_01410	304915	305475	-	ALP54690.1	hypothetical protein	-0.495065	7.29616	6.08367	0.0136437	0.0917754	8.13266		7.48422	7.55057	7.60299	7.46095	7.01729	7.03905	7.03479	7.0309		0.211436	0.27779	0.320584	0.178542	-0.25549	-0.233736	-0.24762	-0.251506
Tel_01415	305534	306418	-	ALP51901.1	hypothetical protein	0.639729	6.67465	8.01786	0.00463182	0.0438242	6.85253		6.02414	6.2612	6.2403	6.65108	6.60518	6.95762	7.1212	7.08183		-0.437894	-0.200837	-0.533302	-0.122519	0.143142	0.495589	0.347594	0.308227
Tel_01420	306415	306930	-	ALP51902.1	heptaprenyl diphosphate synthase	0.605468	5.70009	4.33257	0.0373898	0.176398	6.65745		4.77422	4.96332	5.58062	5.9262	6.09364	5.00371	6.3051	6.06865		-0.434504	-0.245403	-0.389525	-0.043945	0.88492	-0.205013	0.334963	0.0985076
Tel_01425	306956	307315	-	ALP51903.1	hypothetical protein	0.56756	5.68459	3.69369	0.0546188	0.219751	7.16253		3.85522	4.39717	6.12035	6.14159	5.38862	4.38243	6.55567	6.31445		-0.650635	-0.10869	-0.162661	-0.141428	0.882757	-0.123432	0.272655	0.0314346
Tel_01430	307312	308343	-	ALP54691.1	thiamine biosynthesis protein ApbE	0.705145	7.13259	5.62655	0.0176904	0.108216	7.08855		5.56645	5.95281	7.18548	7.71282	7.44395	6.42301	7.68622	7.58246		-0.780109	-0.393745	-0.356261	0.171075	1.0974	0.0764569	0.144474	0.0407116
Tel_01435	308503	309453	-	ALP51904.1	glutathione synthetase	0.0328879	7.68857	0.0285172	0.865899	0.946391	7.76257		7.34024	7.51637	7.9084	7.87935	7.60449	7.57173	7.72126	7.87741		-0.167969	0.00816583	0.0617979	0.0327423	0.0962794	0.0635233	-0.125347	0.0308073
Tel_01440	309457	310761	-	ALP51905.1	glutamate--cysteine ligase	-0.110526	8.50669	0.313552	0.575509	0.787314	8.12374		8.49604	8.75517	8.56594	8.4071	8.37779	8.4904	8.40361	8.52194		-0.0338142	0.225321	0.091293	-0.0675508	-0.152056	-0.0394508	-0.0710404	0.0472982
Tel_01445	311087	311818	-	ALP54692.1	16S rRNA methyltransferase	-0.234752	7.29231	1.29769	0.254635	0.515317	7.74437		7.04598	7.27067	7.6514	7.60714	6.93777	7.14909	7.22212	7.32782		-0.0548984	0.169795	0.19928	0.155014	-0.16311	0.0482132	-0.229997	-0.124297
Tel_01450	311983	313335	-	ALP51906.1	adenosylmethionine-8-amino-7-oxononanoate aminotransferase	-0.0198866	7.58422	0.00943708	0.922612	0.965444	7.14912		7.58453	7.69517	7.52009	7.54103	7.26002	7.49204	7.78286	7.72641		0.0765862	0.187227	-0.122503	-0.10157	-0.247915	-0.0158983	0.140264	0.0838087
Tel_01455	313518	314150	+	ALP51907.1	hypothetical protein	0.825549	6.69808	9.38899	0.00218292	0.025313	7.36008		6.34697	5.66438	6.34034	6.38485	7.20787	7.44468	6.86383	6.55164		-0.31901	-1.00159	-0.194826	-0.150316	0.541895	0.778708	0.328668	0.0164736
Tel_01460	314155	315666	+	ALP51908.1	hypothetical protein	0.944549	7.72282	13.288	0.000267109	0.00638836	7.12731		7.16932	6.66141	6.89511	7.7237	8.24919	8.42037	7.94614	7.76473		-0.45575	-0.963666	-0.68731	0.141279	0.624118	0.795299	0.363721	0.18231
Tel_01465	315812	316231	+	ALP51909.1	archease	-0.485489	5.7982	2.13507	0.143963	0.382865	7.05318		5.82912	5.52226	6.06943	6.3242	3.90975	5.31833	6.36541	5.88966		0.684252	0.377397	-0.0927423	0.162022	-1.23512	0.173469	0.203235	-0.272515
Tel_01470	316329	317759	+	ALP51910.1	tRNA-splicing ligase	-0.615783	8.16294	8.48977	0.00357148	0.0361892	7.64693		8.27113	8.42166	8.53108	8.47734	7.2303	7.75158	8.26567	7.93321		0.352465	0.502994	0.229258	0.175512	-0.688372	-0.167088	-0.0361546	-0.368616
Tel_01475	317815	318720	+	ALP51911.1	hypothetical protein	-0.0266818	6.37191	0.0122755	0.911779	0.960589	6.51592		5.70565	5.6782	6.70804	6.8627	5.2106	5.65892	7.05698	6.89093		0.142306	0.114857	-0.171625	-0.0169656	-0.352745	0.0955821	0.177322	0.0112687
Tel_01480	318907	319929	+	ALP51912.1	hypothetical protein	0.257902	7.00198	1.08375	0.29786	0.554202	6.97058		6.37823	6.8714	6.85809	7.16095	6.52763	6.88608	7.75956	7.09643		-0.287608	0.205566	-0.36067	-0.0578061	-0.138201	0.220243	0.5408	-0.122323
Tel_01485	319936	321363	-	ALP51913.1	exonuclease I	-0.100647	7.35422	0.111714	0.738201	0.879672	6.84124		7.54057	7.46947	7.041	7.31034	6.21779	7.05653	7.84291	7.74801		0.469477	0.398384	-0.444565	-0.175224	-0.853304	-0.0145572	0.357342	0.262446
Tel_01490	321729	322043	+	ALP51914.1	hypothetical protein	-2.58659	9.6016	78.0693	9.94867e-19	3.42632e-15	11.2728		11.4386	10.7207	9.17944	8.54124	7.98943	8.44382	6.73157	6.48861		1.79042	1.0726	1.44422	0.806028	-1.65871	-1.20431	-1.00365	-1.2466
Tel_01495	322270	322674	-	ALP51915.1	hypothetical protein	-0.677153	6.26658	3.48301	0.062002	0.238514	7.57416		7.34876	6.55873	5.98952	5.9262	5.1601	5.68164	6.28608	6.06999		1.16145	0.371422	-0.0784282	-0.141752	-1.02721	-0.505667	0.218134	0.00204617
Tel_01500	322671	323066	-	ALP51916.1	hypothetical protein	-0.32712	6.40785	1.55548	0.212329	0.469659	7.74793		7.01572	6.51898	6.40337	6.18945	6.22896	5.87144	6.36742	6.3886		0.606946	0.110204	0.0661599	-0.147761	-0.17981	-0.53734	0.0302125	0.0513885
Tel_01505	323131	323424	+	ALP54693.1	transposase	0.0502951	5.55639	0.0323165	0.857335	0.941838	7.32742		5.74307	5.22097	5.59868	5.4981	5.03321	5.77438	5.86973	5.52571		0.300162	-0.221936	-0.0243733	-0.124955	-0.409698	0.331473	0.246674	-0.0973455
Tel_01510	323421	324296	+	ALP51917.1	transposase	-0.107505	6.82723	0.233897	0.628649	0.818552	7.01988		6.79473	6.97157	6.9454	6.80582	6.91026	6.62697	6.78924	6.75025		-0.0311471	0.145683	0.122719	-0.0168548	0.0843767	-0.198913	-0.0334367	-0.0724271
Tel_01515	324600	324971	+	ALP51918.1	hypothetical protein	-0.0659667	3.0334	0.0234387	0.878322	0.946945	4.46391		2.79268	3.18822	3.0089	3.28325	2.6392	3.79081	2.86131	2.53226		-0.310044	0.0854903	0.0874723	0.361819	-0.463526	0.68808	-0.0601194	-0.389172
Tel_01520	325010	325822	+	ALP51919.1	transposase	-0.320654	4.20599	0.704901	0.401142	0.650133	4.50643		4.85848	4.43834	4.24075	3.74849	3.22591	4.6931	3.98373	3.83846		0.55452	0.134384	0.287895	-0.204371	-1.07805	0.389142	0.03087	-0.114394
Tel_01525	325889	327310	-	ALP51920.1	hypothetical protein	0.377446	6.14305	1.23398	0.266634	0.527751	5.63614		6.15763	5.69528	6.16953	5.43773	6.44376	7.06736	6.22747	4.9874		-0.183382	-0.645723	0.464001	-0.267807	0.102757	0.726348	0.521935	-0.71813
Tel_01530	328335	328856	-	ALP51921.1	hypothetical protein	0.52622	3.91781	1.43568	0.230839	0.490611	4.85846		3.7562	3.60464	3.68644	2.8785	4.1545	5.39594	3.22312	2.85314		-0.471621	-0.623177	0.526143	-0.281805	-0.0733179	1.16812	0.0628237	-0.307162
Tel_01535	328875	329264	-	ALP51922.1	hypothetical protein	0.871724	2.67318	3.70654	0.0541995	0.219321	4.03534		2.32455	2.51068	0.500976	2.15152	3.66834	3.54043	2.18376	1.98838		-0.686448	-0.500323	-1.20518	0.445358	0.657341	0.529431	0.477599	0.282224
Tel_01540	329440	330966	-	ALP51923.1	transposase	0.348446	5.77038	1.659	0.197738	0.450894	5.16062		5.52408	5.3474	5.65157	5.76003	5.41235	6.03032	6.38342	5.72342		-0.0544597	-0.231132	-0.228037	-0.119584	-0.16619	0.451782	0.503813	-0.156192
Tel_01545	331024	331299	-	ALP51924.1	hypothetical protein	0.0485324	4.11695	0.0147026	0.90349	0.957229	5.97944		4.01061	3.75562	3.21035	4.52148	3.32925	3.26763	4.90935	4.53614		0.419834	0.164839	-1.08398	0.227145	-0.26153	-0.323143	0.615023	0.241811
Tel_01550	331470	332870	+	ALP51925.1	cytochrome D ubiquinol oxidase subunit I	0.870359	6.78643	12.3675	0.000436862	0.00895567	6.30101		5.6157	5.52226	6.39306	6.99129	6.58444	6.10784	7.88495	7.41461		-0.341861	-0.4353	-0.777922	-0.179688	0.626877	0.150283	0.713973	0.243637
Tel_01555	332870	333889	+	ALP51926.1	ubiquinol oxidase subunit II	0.938147	6.34446	9.63043	0.0019138	0.0232082	6.31731		5.00739	5.02948	5.30056	6.85941	6.1179	5.79015	7.38327	7.04123		-0.478836	-0.456749	-1.34556	0.213293	0.631668	0.303917	0.737154	0.395113
Tel_01560	334425	334802	+	ALP54694.1	hypothetical protein	-0.266686	5.5663	0.825278	0.363641	0.619377	6.97366		4.94453	5.89778	5.70259	6.02916	4.94377	5.55203	5.73907	5.38356		-0.39	0.563256	-0.0110073	0.31557	-0.390756	0.2175	0.025474	-0.330036
Tel_01565	335421	336413	+	ALP51927.1	lyase	0.0455143	8.57651	0.0511968	0.820994	0.921983	8.5881		8.68529	8.71427	8.36683	8.41941	8.80199	8.6003	8.32088	8.62352		-0.0151761	0.0138097	-0.0658288	-0.0132481	0.101531	-0.100165	-0.111783	0.19086
Tel_01570	336431	338479	+	ALP51928.1	TonB-dependent receptor	0.33759	8.22704	2.69922	0.100397	0.305925	7.19282		7.22593	7.45048	8.18445	8.78402	7.82899	7.49365	8.85018	8.87754		-0.273828	-0.0492808	-0.489599	0.10997	0.329224	-0.00611482	0.176137	0.203492
Tel_01575	338641	339693	+	ALP54695.1	hypothetical protein	0.216115	7.89815	1.29554	0.255029	0.515317	7.82502		7.75908	7.57385	7.92282	7.87285	7.83119	8.05866	8.03448	8.06393		-0.0466154	-0.231841	-0.0507008	-0.100671	0.0254931	0.252963	0.0609639	0.0904081
Tel_01580	339708	342857	+	ALP51929.1	acriflavin resistance protein	0.408699	8.70276	3.84717	0.0498301	0.210055	7.04786		8.26985	8.24728	8.48082	8.8359	8.72986	8.5048	9.11848	9.13102		-0.168098	-0.190665	-0.410735	-0.0556516	0.291909	0.0668539	0.226922	0.239465
Tel_01585	343104	343334	+	ALP51930.1	hypothetical protein	0.588974	4.52612	3.04853	0.0808105	0.272147	6.64641		3.85522	3.93893	3.54452	4.91225	4.6498	4.29673	5.06624	4.93813		-0.329946	-0.246245	-1.07077	0.296966	0.46463	0.111562	0.450953	0.322848
Tel_01590	343445	344761	-	ALP51931.1	hypothetical protein	0.316203	6.47263	1.58447	0.208118	0.466213	6.07647		5.87704	5.93853	6.2403	6.75017	5.74381	6.07819	7.28344	6.99238		-0.0323548	0.0291399	-0.576271	-0.0664051	-0.165582	0.168797	0.466869	0.175807
Tel_01595	344771	346300	-	ALP51932.1	hypothetical protein	0.564166	6.15923	4.05091	0.0441476	0.196003	5.54664		4.53915	4.43834	6.01665	6.83287	5.28959	4.50212	7.32855	6.93444		-0.153154	-0.253958	-0.761474	0.0547388	0.597294	-0.190181	0.550423	0.156312
Tel_01600	346522	348075	-	ALP51933.1	hypothetical protein	0.609948	6.47515	5.32758	0.0209905	0.12232	5.84009		5.58305	5.80953	6.03003	6.57304	5.73443	6.10784	7.49209	7.12973		-0.225662	0.000816423	-0.776192	-0.233187	-0.0742859	0.299131	0.685871	0.323507
Tel_01605	348146	350341	-	ALP51934.1	hypothetical protein	0.360959	7.18386	2.87342	0.0900531	0.288517	6.04963		6.60451	6.65618	7.19145	7.25892	6.778	6.79786	7.94255	7.62108		-0.104624	-0.0529538	-0.312049	-0.244577	0.0688592	0.0887189	0.439048	0.117578
Tel_01610	350602	351492	-	ALP51935.1	2-hydroxy-3-oxopropionate reductase	0.0225411	7.11878	0.00987172	0.920855	0.964252	7.2869		7.31188	7.32328	6.67436	7.02685	6.87938	7.10566	7.26197	7.21555		0.156831	0.168229	-0.370325	-0.0178269	-0.27567	-0.04939	0.217287	0.170865
Tel_01615	351584	353650	+	ALP51936.1	hypothetical protein	1.10866	7.28424	21.4365	3.65746e-06	0.000314907	6.2374		6.08662	5.90661	6.65722	7.47174	7.40801	7.28696	8.09685	7.88278		-0.585434	-0.765437	-0.869933	-0.0554063	0.735962	0.61491	0.569705	0.355634
Tel_01620	353706	354185	+	ALP51937.1	hypothetical protein	1.56285	6.60066	16.516	4.82402e-05	0.00202454	7.66256		5.97151	4.65642	4.64021	6.11979	7.60792	7.77157	6.43997	6.46528		-0.530346	-1.84543	-1.2761	0.203479	1.10606	1.26972	0.523656	0.548965
Tel_01625	354182	355042	+	ALP51938.1	hypothetical protein	1.19809	6.70001	18.3059	1.88127e-05	0.00114036	6.91761		6.03625	5.54128	5.61653	6.43424	7.55026	7.37147	6.88786	6.75444		-0.588566	-1.08353	-0.80674	0.0109754	0.925445	0.746656	0.464591	0.331173
Tel_01630	355062	356288	+	ALP51939.1	hypothetical protein	0.608227	6.89308	5.28689	0.0214865	0.123102	6.59912		6.79117	6.29521	6.09512	6.85941	7.60363	6.88852	7.13504	6.89928		-0.103466	-0.599418	-0.652096	0.112198	0.708996	-0.00611247	0.387828	0.15207
Tel_01635	356439	356840	+	ALP51940.1	hypothetical protein	-0.419019	8.28028	4.00337	0.0454093	0.197711	9.59861		8.79671	8.67949	8.11082	8.033	8.78732	8.28228	7.26701	7.54568		0.160256	0.0430412	0.37169	0.293877	0.150871	-0.354168	-0.472121	-0.193446
Tel_01640	356832	357272	-	ALP51941.1	hypothetical protein	-0.516827	8.59113	3.76684	0.0522783	0.214852	9.77556		9.17599	8.99482	8.50737	8.29122	9.33736	8.1723	7.38791	7.75932		0.255872	0.0747045	0.520913	0.304771	0.417243	-0.74782	-0.598547	-0.227136
Tel_01645	357408	358280	-	ALP51942.1	hypothetical protein	-1.01648	9.28118	17.9099	2.31608e-05	0.00128655	9.47878		9.92161	10.0395	9.61298	8.96451	8.91497	9.27154	8.20414	8.13156		0.384697	0.502622	0.884686	0.236212	-0.621946	-0.265373	-0.524158	-0.59674
Tel_01650	358710	359210	+	ALP51943.1	hypothetical protein	-0.264643	6.12707	1.13249	0.287245	0.544854	7.12707		5.96835	6.44616	6.46377	6.09208	5.93341	5.91042	6.22155	5.88049		-0.0962352	0.381574	0.299297	-0.0723925	-0.131176	-0.154163	0.0570787	-0.283984
Tel_01655	359552	360529	+	ALP51944.1	hypothetical protein	-0.758635	7.31561	9.00319	0.00269509	0.0296546	7.34918		7.75634	7.56459	7.88651	7.27133	6.83471	6.2246	7.34396	7.02397		0.66128	0.469529	0.505064	-0.110112	-0.260349	-0.87046	-0.0374825	-0.35747
Tel_01660	360486	361595	+	ALP51945.1	hypothetical protein	-0.364464	7.26218	2.80324	0.094074	0.295882	7.11292		7.14157	7.08998	7.9264	7.46959	7.05295	6.59142	7.34123	7.16794		0.172585	0.121002	0.450107	-0.00670071	0.0839726	-0.37756	-0.135059	-0.308348
Tel_01665	361751	365428	-	ALP51946.1	methionine synthase	-0.0896743	9.59336	0.136343	0.711944	0.866675	7.71483		9.5268	9.51898	9.85675	9.62592	9.87465	9.36134	9.39068	9.50272		-0.0436415	-0.0514608	0.26273	0.0319045	0.304204	-0.209102	-0.203335	-0.0912995
Tel_01670	365636	366256	-	ALP51947.1	MarC family transcriptional regulator	0.20685	6.08214	0.64171	0.423092	0.672663	6.7718		5.55386	5.67476	6.43389	6.16837	5.78074	6.31091	6.41035	6.09401		-0.276204	-0.155311	0.157231	-0.108281	-0.0493287	0.480844	0.133692	-0.182643
Tel_01675	366424	367086	+	ALP51948.1	hypothetical protein	-0.0176775	6.88786	0.00543118	0.941252	0.973475	7.48296		6.9012	7.18255	6.98715	6.42982	6.66237	6.94594	7.00365	6.86403		-0.0218141	0.259535	0.165986	-0.391337	-0.260649	0.0229279	0.182485	0.0428656
Tel_01680	367106	368302	-	ALP51949.1	MFS transporter permease	0.292377	7.06179	1.92662	0.165129	0.414693	6.80358		6.33476	6.29521	7.15528	7.42586	6.50941	6.51759	7.80999	7.5481		-0.0794813	-0.119029	-0.329525	-0.0589517	0.0951684	0.103342	0.325186	0.0632909
Tel_01685	368354	369358	-	ALP51950.1	glyceraldehyde-3-phosphate dehydrogenase	1.16248	5.91991	12.2133	0.000474513	0.00950129	5.91415		3.44711	3.46817	5.08677	6.56499	5.07346	4.14153	7.21432	6.98811		-0.585453	-0.564395	-1.37678	0.101444	1.04089	0.108959	0.750769	0.524562
Tel_01690	369382	369725	-	pseudo	ArsR family transcriptional regulator	1.30096	4.42418	13.044	0.000304252	0.00717701	5.9679		1.56164	1.99671	4.45426	4.76558	3.82977	3.17461	5.59995	5.34627		-1.07904	-0.64397	-0.587253	-0.27594	1.18909	0.533926	0.558436	0.304757
Tel_01695	369845	371740	+	ALP51951.1	ABC transporter ATP-binding protein	0.0660334	8.05363	0.0892489	0.765134	0.889943	7.13144		7.84162	7.98711	8.02657	8.11654	7.9914	7.3181	8.41062	8.44415		0.05706	0.202553	-0.222901	-0.132931	0.206841	-0.466454	0.161148	0.194684
Tel_01700	371746	372522	+	ALP51952.1	hypothetical protein	0.660971	5.70457	5.52403	0.018757	0.112878	6.07044		4.82397	4.81489	5.18572	5.9387	5.54706	4.87164	6.59684	6.41532		-0.190425	-0.199498	-0.848426	-0.0954466	0.532671	-0.142748	0.562697	0.381176
Tel_01705	372517	373602	-	ALP51953.1	hypothetical protein	0.565431	6.58072	4.97766	0.0256767	0.137314	6.46303		5.9136	5.79692	6.04329	6.89513	6.16056	6.36805	7.46667	7.0198		-0.14618	-0.262861	-0.812936	0.0389121	0.100774	0.308268	0.610445	0.163579
Tel_01710	373746	375023	-	ALP51954.1	pyridine nucleotide-disulfide oxidoreductase	-0.0254114	7.93034	0.0138795	0.906217	0.957626	7.57758		7.79248	8.13719	7.75975	8.01393	7.55026	7.85638	8.33808	7.83806		-0.0415946	0.303109	-0.227702	0.0264744	-0.283816	0.022301	0.350626	-0.149398
Tel_01715	375402	375872	-	ALP51955.1	hypothetical protein	0.43852	5.34064	2.21557	0.136624	0.372258	6.42991		3.56882	4.47837	5.58062	5.90724	4.71486	4.70424	6.22525	5.78372		-0.797749	0.1118	-0.293591	0.0330301	0.348283	0.337666	0.351044	-0.0904832
Tel_01720	376315	377631	+	ALP51956.1	Fis family transcriptional regulator	0.283552	7.49671	1.8998	0.168101	0.418612	7.10055		7.01572	6.95606	7.56673	7.69819	7.47527	7.00117	8.00721	7.84554		-0.0963329	-0.155998	-0.212685	-0.0812305	0.363215	-0.110884	0.227791	0.0661246
Tel_01725	377661	377900	+	ALP51957.1	GTP-binding protein	-0.0609409	5.43449	0.0562446	0.812533	0.917196	7.49941		5.51545	5.29905	5.52501	5.52322	5.59278	5.26668	5.35966	5.37922		0.0969612	-0.119442	0.0782322	0.076445	0.174288	-0.151807	-0.0871197	-0.0675575
Tel_01730	377907	378110	-	ALP51958.1	hypothetical protein	-0.260497	5.96699	1.08052	0.298581	0.55452	8.26744		6.3494	6.15158	6.13281	5.68037	5.77465	5.88128	5.77589	5.87434		0.310169	0.112354	0.266954	-0.185479	-0.264577	-0.157946	-0.0899585	0.00848345
Tel_01735	378164	378826	-	ALP51959.1	ribose 5-phosphate isomerase	-0.457835	8.42311	4.75523	0.0292093	0.150594	9.01821		8.79046	8.98165	8.53578	8.11378	8.13677	8.51906	7.8095	8.11958		0.183478	0.374663	0.391117	-0.0308783	-0.470218	-0.0879232	-0.335161	-0.0250781
Tel_01740	378928	380439	+	ALP51960.1	threonine dehydratase	-0.0811474	8.36903	0.169359	0.680682	0.84845	7.77352		8.57754	8.6297	8.21112	8.1811	8.25467	8.30258	8.33191	8.39049		0.136416	0.188582	-0.0675341	-0.097556	-0.186451	-0.138546	0.0532586	0.111832
Tel_01745	380465	380755	+	ALP51961.1	hypothetical protein	-0.0554498	5.95704	0.0509713	0.821382	0.921983	7.74291		6.03926	6.01128	5.7838	6.05236	5.75003	5.81604	6.06835	6.0646		0.135109	0.107126	-0.208478	0.0600832	-0.154125	-0.0881098	0.0760683	0.0723262
Tel_01750	380849	381754	+	ALP51962.1	hypothetical protein	0.67951	7.10366	8.73597	0.00311993	0.0327592	7.24767		7.09167	6.75401	6.04329	6.75017	7.8157	7.55183	7.17312	6.9121		-0.211634	-0.549296	-0.676382	0.0304988	0.5124	0.24853	0.453451	0.192432
Tel_01755	381758	382216	-	ALP51963.1	EVE domain-containing protein	0.270379	6.27319	1.04868	0.305812	0.562615	7.39977		6.41115	6.33718	5.87558	5.81531	6.64077	5.89593	6.49867	6.40149		0.0898925	0.015925	-0.272183	-0.332452	0.319512	-0.425329	0.35091	0.253726
Tel_01760	382237	382839	-	ALP51964.1	hypothetical protein	-0.526753	7.45557	7.07147	0.00783208	0.0630227	8.18773		7.70416	7.83122	7.68138	7.55531	7.36913	7.20112	7.00881	7.08316		0.177749	0.304816	0.349217	0.22314	-0.157276	-0.325288	-0.323355	-0.249003
Tel_01765	383403	383816	+	ALP51965.1	hypothetical protein	-0.134012	6.76145	0.310255	0.577524	0.787836	8.03724		6.24108	6.81936	7.05415	7.08143	6.17912	6.77427	6.72687	6.97308		-0.262374	0.315903	0.0952678	0.122549	-0.32434	0.270812	-0.232014	0.0141975
Tel_01770	384029	384343	-	ALP51966.1	Z-ring-associated protein ZapA	-0.0829683	6.97874	0.126094	0.722517	0.871576	8.64991		7.11326	7.18739	6.45387	7.19	6.85937	6.92943	6.91379	7.02606		0.0909002	0.165024	-0.442056	0.29407	-0.16299	-0.0929349	0.0178626	0.130124
Tel_01775	384333	384569	-	ALP51967.1	hypothetical protein	-0.149856	6.50343	0.380721	0.537218	0.758908	8.58657		6.66035	7.04404	6.18157	6.29532	6.29215	6.60039	6.29809	6.42377		0.0111185	0.39481	-0.118116	-0.00436461	-0.357087	-0.0488415	-0.0015997	0.12408
Tel_01780	384660	385277	+	ALP51968.1	hypothetical protein	-0.105496	7.63327	0.24454	0.620946	0.814371	8.32993		7.36566	7.52213	7.97216	7.84489	7.79855	7.47263	7.42702	7.56299		-0.174086	-0.0176118	0.270397	0.143123	0.258805	-0.0671077	-0.274747	-0.138774
Tel_01785	385277	386614	+	ALP51969.1	Xaa-Pro aminopeptidase	-0.0281611	8.47105	0.0196527	0.888511	0.951228	8.05205		8.31963	8.42217	8.72861	8.45139	8.58382	8.28135	8.39196	8.54245		-0.082119	0.0204302	0.20001	-0.0772099	0.182079	-0.12039	-0.136648	0.0138479
Tel_01790	386611	387867	+	ALP51970.1	2-octaprenyl-6-methoxyphenyl hydroxylase	0.0441678	8.34522	0.0532447	0.81751	0.920401	8.01638		7.98362	8.25306	8.49536	8.50702	8.25904	8.13266	8.42502	8.60298		-0.173475	0.0959689	-0.0122348	-0.00057305	0.101945	-0.0244391	-0.0825779	0.0953858
Tel_01795	388309	389514	+	ALP51971.1	hypothetical protein	-0.494812	8.72086	4.46755	0.0345444	0.168038	8.45182		8.56453	8.71133	9.48648	8.90761	8.57158	8.40425	8.3964	8.37123		0.00160878	0.148411	0.696046	0.117183	0.00865788	-0.158678	-0.394033	-0.419196
Tel_01800	389565	389966	+	ALP51972.1	hypothetical protein	0.255612	5.71833	0.863445	0.352776	0.610841	7.03666		4.8788	4.89398	6.03003	6.27575	5.52183	5.67033	6.08882	5.82417		-0.362437	-0.347256	-0.0246598	0.221057	0.280601	0.429093	0.0341254	-0.230522
Tel_01805	390041	391459	+	ALP51973.1	hypothetical protein	1.00871	7.58066	9.80546	0.00173995	0.0219501	7.0768		7.30439	6.18825	6.30776	7.48885	8.34169	8.48557	7.55877	7.37596		-0.275587	-1.39172	-0.875077	0.306015	0.761718	0.905594	0.375936	0.193126
Tel_01810	391531	391962	+	ALP51974.1	globin	-0.277257	6.66899	1.37522	0.240918	0.501805	7.88323		6.97068	6.46022	6.93832	6.78174	6.66402	6.77427	6.43933	6.18998		0.253385	-0.257076	0.350976	0.194394	-0.0532822	0.0569732	-0.148012	-0.397359
Tel_01815	391959	392606	-	ALP51975.1	hypothetical protein	-0.969044	8.12814	15.0909	0.000102456	0.00339288	8.7563		8.4172	8.42166	8.46367	8.72299	8.15739	7.82739	6.90966	7.23007		0.211288	0.215751	0.632075	0.89139	-0.0485168	-0.378522	-0.921938	-0.601527
Tel_01820	392746	393243	-	ALP51976.1	hypothetical protein	-1.22623	10.0077	14.0115	0.000181696	0.00498991	11.0164		10.4526	10.452	10.3456	10.5974	9.83514	9.72342	7.96309	9.18093		0.336785	0.336213	0.823811	1.07567	-0.280637	-0.392361	-1.55866	-0.340827
Tel_01825	393326	394789	-	ALP51977.1	hypothetical protein	-0.849344	9.80875	5.88179	0.0152983	0.0986654	9.25982		10.61	10.5068	9.37427	9.95885	8.37779	9.63489	8.90177	9.79922		0.827607	0.724471	-0.134262	0.45032	-1.40458	-0.147493	-0.606755	0.290697
Tel_01830	394789	395487	-	ALP51978.1	two-component system response regulator	-0.92771	9.67064	7.07262	0.00782709	0.0630227	10.1893		10.4533	10.4539	9.23825	9.85837	8.33498	9.51352	8.43112	9.61336		0.764359	0.764964	-0.0470288	0.573096	-1.35393	-0.175393	-0.854155	0.328088
Tel_01835	395750	396754	+	ALP51979.1	hypothetical protein	0.0142834	7.69466	0.00395301	0.949868	0.976229	7.6889		7.4552	7.3719	8.06931	7.78557	7.98284	7.74485	7.54994	7.45381		-0.183501	-0.266795	0.354653	0.0709118	0.344141	0.106156	-0.164718	-0.260847
Tel_01840	396843	398378	+	ALP51980.1	hypothetical protein	0.196656	7.71884	0.822399	0.36448	0.620042	7.10061		6.70844	7.04671	8.23731	8.13973	7.53953	7.3592	8.09118	7.93985		-0.455025	-0.116762	0.135288	0.0377157	0.37606	0.195727	-0.0108343	-0.16217
Tel_01845	398554	398883	+	ALP51981.1	hypothetical protein	-0.658331	9.08786	7.09803	0.00771686	0.0625338	10.6917		10.074	9.61817	8.89686	8.37641	8.8061	9.47217	7.98138	8.07603		0.581412	0.12555	0.564192	0.0437334	-0.686517	-0.0204451	-0.351288	-0.256638
Tel_01850	398952	400217	-	ALP51982.1	hypothetical protein	0.0504999	7.90707	0.0663791	0.796684	0.910768	7.56794		7.94239	7.71289	7.97216	7.8761	8.0656	8.09613	7.83783	7.70664		-0.0118663	-0.241361	0.123979	0.0279164	0.111348	0.141879	-0.0103496	-0.141546
Tel_01855	400396	400923	+	ALP54696.1	hypothetical protein	0.516432	6.57619	4.27253	0.0387332	0.180023	7.50032		6.1878	6.16145	6.28562	6.47344	6.86798	7.23607	6.67853	6.34145		-0.425529	-0.451874	-0.15914	0.028681	0.254656	0.622747	0.233768	-0.103309
Tel_01860	401259	402203	+	ALP51983.1	hypothetical protein	0.0645434	8.60008	0.0251007	0.874117	0.946729	8.68322		8.04334	8.32288	8.77106	8.75692	9.85458	8.01572	7.75853	7.97476		-0.51579	-0.236247	0.455742	0.441599	1.29545	-0.543409	-0.556783	-0.340558
Tel_01865	402193	403287	+	ALP51984.1	glycine cleavage system protein T	0.145396	9.13292	0.137209	0.711072	0.866675	9.00331		8.64186	8.86457	9.10079	9.26056	10.3921	8.73128	8.23091	8.62444		-0.515594	-0.292887	0.296619	0.456385	1.23466	-0.426175	-0.573266	-0.179737
Tel_01870	403351	403746	+	ALP51985.1	glycine cleavage system protein H	0.0829166	7.70316	0.0710084	0.789874	0.905267	9.04323		7.32551	7.56644	7.84548	7.63237	8.70885	7.66017	6.94017	7.19842		-0.489734	-0.248801	0.441372	0.228259	0.893608	-0.155073	-0.463939	-0.205692
Tel_01875	403839	405203	+	ALP51986.1	glycine dehydrogenase	-0.0797116	9.35586	0.0461459	0.829911	0.926377	8.90802		9.13645	9.32104	9.50576	9.3065	10.5083	8.85135	8.33808	8.77769		-0.317822	-0.133237	0.523746	0.324496	1.05398	-0.602922	-0.643927	-0.204315
Tel_01880	405206	405703	+	ALP51987.1	thiol peroxidase	-0.222526	7.18654	0.62155	0.430472	0.676035	8.19523		7.22989	7.16549	7.48166	7.20819	7.88518	6.74221	6.49745	6.82947		-0.0257998	-0.0902057	0.47747	0.203995	0.629486	-0.513481	-0.506746	-0.174719
Tel_01885	405882	407336	+	ALP51988.1	glycine dehydrogenase	-0.14097	8.49574	0.275599	0.5996	0.799928	7.95571		8.32272	8.51555	8.74087	8.63353	9.12071	7.87128	8.07834	8.31047		-0.134846	0.0579847	0.300067	0.19273	0.663148	-0.586286	-0.36246	-0.130336
Tel_01890	407329	407691	+	ALP51989.1	diacylglycerol kinase	-0.200938	6.28836	0.608844	0.435224	0.681013	7.7543		6.78938	6.35234	6.06943	6.2307	6.65078	5.90077	5.86784	6.15109		0.366061	-0.0709781	-0.0103314	0.150939	0.227459	-0.522542	-0.211927	0.0713201
Tel_01895	407706	408638	+	ALP51990.1	sugar kinase	-0.458872	8.1374	4.53356	0.0332364	0.163523	8.239		8.48834	8.3662	8.37734	8.06899	8.46641	7.95408	7.38526	7.6151		0.169584	0.0474405	0.515667	0.20732	0.147655	-0.364679	-0.476411	-0.246576
Tel_01900	408629	410587	-	ALP51991.1	hypothetical protein	-0.0282357	7.59428	0.0160999	0.899031	0.954904	6.6249		7.19791	7.38881	7.82644	7.913	7.6584	6.79265	7.86158	7.7755		-0.0615333	0.129365	-0.0176898	0.0688706	0.39896	-0.466792	0.0174543	-0.0686351
Tel_01905	410657	410848	+	ALP51992.1	hypothetical protein	-0.76561	6.12451	4.12655	0.0422154	0.191807	8.51286		5.44452	5.84364	7.26117	6.90472	6.22674	4.72626	5.56063	5.55485		-0.115765	0.283353	0.940831	0.584381	0.666446	-0.834033	-0.759714	-0.765497
Tel_01910	410836	411462	-	ALP51993.1	hypothetical protein	-1.11321	9.3422	6.72385	0.00951322	0.0726464	10.018		8.65566	9.39636	10.5653	9.99034	9.54414	8.16627	8.01429	8.25415		-0.284946	0.455754	1.35931	0.78431	0.603533	-0.774342	-1.19174	-0.951882
Tel_01915	411462	412061	-	ALP51994.1	LexA repressor	-1.28929	9.79653	9.73317	0.00180973	0.0221804	10.5359		9.36098	10.252	10.9258	10.2202	9.98903	8.64288	8.18829	8.6604		-0.200254	0.690803	1.42709	0.72156	0.427799	-0.918349	-1.31038	-0.83827
Tel_01920	412158	413996	-	ALP51995.1	hypothetical protein	1.10818	7.90787	9.74661	0.00179654	0.0221767	7.02974		7.57418	6.35234	6.62231	7.7309	8.20459	9.22976	7.88916	7.66048		-0.266037	-1.48788	-0.853399	0.255192	0.364371	1.38954	0.413444	0.184763
Tel_01925	414305	414610	+	ALP51996.1	hypothetical protein	-0.211585	7.61587	0.978307	0.322617	0.582029	9.32899		7.76364	7.90944	7.85679	7.25142	7.72149	7.65444	7.51315	7.06303		0.00138462	0.147188	0.43569	-0.169672	-0.0407602	-0.107812	0.0920528	-0.358071
Tel_01930	414620	415297	+	ALP51997.1	protein-L-isoaspartate O-methyltransferase	-0.190018	8.0071	0.963583	0.326286	0.585629	8.56988		8.15654	8.14964	8.07577	8.00504	8.03536	8.01796	7.94771	7.60352		0.0666647	0.059766	0.16776	0.0970297	-0.0545142	-0.0719165	0.039699	-0.304488
Tel_01935	415397	415915	+	ALP51998.1	hypothetical protein	0.324202	7.11505	1.98819	0.15853	0.404728	8.06403		7.08294	6.85781	6.71634	6.94866	7.56269	7.76892	6.79971	6.77026		-0.23515	-0.460281	-0.0924046	0.139915	0.244599	0.450833	-0.00903071	-0.0384794
Tel_01940	415934	416161	+	ALP54697.1	hypothetical protein	0.55126	4.92626	2.57627	0.108477	0.3243	7.0655		5.15353	4.23839	4.0438	4.63338	5.14129	4.55229	5.43706	5.33736		0.382154	-0.532986	-0.819099	-0.22952	0.369917	-0.219086	0.574161	0.474458
Tel_01945	416188	416991	+	ALP54698.1	nucleoside triphosphate hydrolase	0.107497	7.02567	0.225863	0.634608	0.822269	7.3422		6.87109	6.9518	6.77313	7.21077	7.12174	6.59741	7.17886	7.33176		-0.0144154	0.066288	-0.3505	0.0871402	0.236228	-0.288101	0.0552305	0.208129
Tel_01950	416996	418282	+	ALP51999.1	hypothetical protein	0.185101	8.49562	0.400394	0.526886	0.749214	8.13273		8.24854	8.43545	8.12647	8.63641	9.46481	8.05974	8.05231	8.31785		-0.303596	-0.116682	-0.156791	0.353152	0.912671	-0.492393	-0.23095	0.0345884
Tel_01955	418523	419410	+	ALP52000.1	multidrug DMT transporter	-0.580635	8.87154	2.42358	0.119521	0.343027	9.04453		9.48185	9.86556	8.15728	8.43935	9.661	7.51752	7.13149	8.36522		0.350366	0.734082	0.133942	0.416014	0.529516	-1.61396	-0.891839	0.341883
Tel_01960	419477	419989	+	ALP52001.1	heat-shock protein Hsp20	-0.82833	9.61324	8.20544	0.00417651	0.0407475	10.579		10.648	10.1581	9.06062	8.70572	10.228	9.9482	7.22546	7.83687		0.402402	-0.087452	0.853455	0.49855	-0.017585	-0.297365	-0.981711	-0.370294
Tel_01965	420002	420922	-	ALP52002.1	hypothetical protein	-0.297842	8.24915	1.70744	0.191317	0.442212	8.36944		8.43846	8.59006	8.18744	8.19289	8.86282	8.05974	7.49516	7.68088		-0.0493139	0.102292	0.298344	0.303795	0.375049	-0.428027	-0.393928	-0.208211
Tel_01970	421022	424834	+	ALP54699.1	ATP-dependent RNA helicase HrpA	0.213033	8.37424	0.741171	0.389286	0.639953	6.44369		7.79338	8.09597	8.17845	8.70663	8.37176	7.33611	8.94216	8.85878		-0.105927	0.196666	-0.493051	0.0351248	0.472452	-0.56319	0.270653	0.187273
Tel_01975	425094	425945	+	ALP52003.1	hypothetical protein	0.0472704	8.1037	0.0439382	0.833969	0.92711	8.33646		8.73536	8.55399	7.41185	7.27133	8.11825	8.40339	7.82105	7.82974		0.282609	0.101242	-0.171645	-0.31216	-0.334496	-0.0493554	0.237557	0.246248
Tel_01980	426018	426401	-	ALP52004.1	Co2+/Mg2+ efflux protein ApaG	-0.315449	7.34526	2.32308	0.127467	0.356862	8.72984		7.62117	7.82348	7.37038	7.06727	7.34262	7.40769	6.84903	7.03366		0.0724285	0.274737	0.290294	-0.0128144	-0.206119	-0.141047	-0.231058	-0.0464209
Tel_01985	426531	426878	+	ALP52005.1	arsenate reductase	-0.239092	6.83714	1.03272	0.30952	0.565794	8.36414		7.20731	7.04804	6.91688	6.58502	6.49096	7.06087	6.63465	6.5812		0.255515	0.0962437	0.237441	-0.0944189	-0.460836	0.109077	-0.0447874	-0.0982349
Tel_01990	426881	427969	+	ALP52006.1	hypothetical protein	-0.118302	7.80166	0.3939	0.530256	0.752763	7.67998		7.90325	7.70195	8.01316	7.80789	7.58287	7.78737	7.78838	7.79882		0.159393	-0.0419117	0.161097	-0.0441737	-0.16099	0.0435087	-0.0636819	-0.0532414
Tel_01995	427988	428977	+	ALP52007.1	serine/threonine protein kinase	0.00326266	7.22409	0.000256126	0.987231	0.994741	7.24005		6.79473	7.02119	7.5058	7.46744	6.86655	7.03685	7.4676	7.43565		-0.135095	0.0913591	0.0366793	-0.00168746	-0.0632798	0.107016	-0.00151869	-0.0334732
Tel_02000	429257	429877	+	ALP52008.1	hypothetical protein	-0.189719	7.99984	0.866893	0.351817	0.609792	8.6895		8.09491	8.25249	7.8379	8.12477	7.85808	8.32168	7.72257	7.63342		-0.0368791	0.120698	0.00823289	0.295104	-0.273714	0.189895	-0.107094	-0.196243
Tel_02005	429940	430752	-	ALP52009.1	hypothetical protein	0.346452	6.69646	1.79606	0.180189	0.429164	6.9969		6.45466	6.05164	6.59557	6.83955	6.95941	7.20701	6.64574	6.53224		-0.213519	-0.616537	-0.0577035	0.186274	0.29123	0.538827	-0.00753163	-0.121039
Tel_02010	430907	431206	+	ALP52010.1	glutaredoxin	-0.0984741	7.07228	0.189856	0.663037	0.837366	8.81406		7.00344	7.421	7.0008	6.98226	6.95672	7.49204	6.63465	6.89853		-0.214864	0.2027	0.121741	0.103201	-0.261578	0.273742	-0.24441	0.0194687
Tel_02015	431229	432428	+	ALP54700.1	phosphoribosylglycinamide formyltransferase	-0.104649	8.25668	0.294764	0.587184	0.793355	7.99485		8.10357	8.24322	8.59548	8.26292	8.15856	8.19517	8.1824	8.26624		-0.0715625	0.0680918	0.268725	-0.0638405	-0.0165689	0.0200396	-0.144362	-0.0605227
Tel_02020	432631	433491	+	ALP52011.1	hypothetical protein	0.61889	8.37275	4.53762	0.0331576	0.163369	8.59034		8.46893	7.71708	7.40673	7.59139	9.08671	9.69474	7.52792	7.36996		-0.272934	-1.02478	-0.0672706	0.117388	0.344843	0.952875	0.0539198	-0.104037
Tel_02025	433554	434510	-	ALP52012.1	cysteine synthase	-0.0619729	8.79751	0.0816468	0.775078	0.895461	8.86242		8.96136	9.01809	8.7928	8.47626	8.67329	9.18674	8.60165	8.50761		0.00148843	0.0582224	0.198222	-0.118317	-0.286581	0.22687	0.00706389	-0.0869689
Tel_02030	434643	435332	+	ALP52013.1	hypothetical protein	0.174936	7.81918	0.783095	0.376196	0.629335	8.3566		7.89662	7.89989	7.48652	7.58742	7.7388	8.28507	7.68218	7.81697		-0.058474	-0.0552025	-0.156751	-0.0558538	-0.216294	0.329971	0.0389094	0.173695
Tel_02035	435346	436026	-	ALP52014.1	hypothetical protein	0.411462	6.4568	2.70009	0.100343	0.305925	7.0132		5.99341	6.15652	5.79951	6.75371	6.50206	6.38545	6.8519	6.79245		-0.265949	-0.102837	-0.749884	0.204317	0.242696	0.12609	0.302512	0.243055
Tel_02040	436033	436953	-	ALP52015.1	transporter	0.277738	6.43467	1.15293	0.282937	0.543341	6.55496		5.84297	6.03295	6.10779	6.74661	5.67027	6.0696	7.11482	7.05557		-0.0609763	0.129	-0.648409	-0.00958485	-0.233678	0.165654	0.358623	0.299372
Tel_02045	437141	438406	+	ALP52016.1	hypothetical protein	1.16586	6.75473	14.7014	0.000125955	0.00381877	6.41559		5.43083	4.53261	6.30776	7.18738	6.74723	6.67021	7.61574	7.35458		-0.414389	-1.31261	-0.808609	0.0710188	0.902008	0.824988	0.499377	0.238214
Tel_02050	438423	442400	+	ALP52017.1	hypothetical protein	1.17389	8.1949	17.8331	2.41153e-05	0.00131831	6.20322		6.30254	5.80953	7.60746	8.86567	7.71832	7.55491	9.24261	9.07246		-0.543789	-1.0368	-1.08959	0.168622	0.872	0.708586	0.54556	0.375408
Tel_02055	442548	445670	+	ALP52018.1	hypothetical protein	1.35524	8.97373	8.63126	0.00330442	0.0343515	7.33126		8.86365	6.35664	7.53893	8.20199	9.27751	10.6374	8.73243	8.45913		0.0798421	-2.42717	-0.694189	-0.0311281	0.493708	1.85362	0.499312	0.226005
Tel_02060	445674	447896	-	ALP54701.1	hypothetical protein	0.891698	7.80899	15.2531	9.40231e-05	0.00327086	6.65713		6.71411	6.33718	7.69404	8.06472	7.51142	8.00563	8.52064	8.34423		-0.427977	-0.804905	-0.461864	-0.0911878	0.369338	0.863544	0.364727	0.188325
Tel_02065	448080	448355	+	ALP52019.1	hypothetical protein	0.0821054	5.86227	0.0936635	0.75957	0.887368	7.72477		5.92342	6.09863	5.90492	5.24984	5.67355	6.27027	5.82943	5.73024		-0.0680504	0.107163	0.226311	-0.428766	-0.317921	0.278809	0.150819	0.0516357
Tel_02070	448549	449742	+	ALP52020.1	ammonium transporter	0.128222	7.96293	0.448723	0.502942	0.731741	7.70834		7.8698	7.93052	7.90478	7.87935	8.0848	7.84636	8.143	8.01025		-0.0630669	-0.00235385	-0.0795673	-0.104997	0.151931	-0.0865098	0.158659	0.0259052
Tel_02075	449854	451215	+	ALP52021.1	hypothetical protein	-0.333156	9.09746	2.14314	0.143208	0.382037	8.65279		9.18281	9.35611	9.35047	9.07835	9.14068	9.16977	8.5247	8.80199		-0.0295292	0.143767	0.411591	0.139473	-0.0716619	-0.0425754	-0.41418	-0.136884
Tel_02080	451289	452308	+	ALP52022.1	phosphate starvation-inducible protein PhoH	-0.325966	8.46395	2.12123	0.14527	0.38515	8.43679		8.54665	8.63326	8.9222	8.25294	8.5279	8.6003	7.94928	8.04077		-0.0303728	0.0562297	0.630899	-0.038357	-0.0491279	0.023271	-0.342018	-0.250524
Tel_02085	452298	452780	+	ALP52023.1	hypothetical protein	-0.213448	7.08933	0.846174	0.357637	0.615851	8.14223		7.23253	6.91872	7.57588	6.96708	7.16195	7.07381	6.98017	6.6682		0.135775	-0.178033	0.528051	-0.0807523	0.0652	-0.022942	-0.0676651	-0.379634
Tel_02090	452814	453704	+	ALP52024.1	magnesium/cobalt efflux protein	-0.230751	7.88938	0.890458	0.345353	0.603912	8.0575		8.01761	7.86408	8.39812	7.57145	7.7286	8.27483	7.65882	7.30114		0.0463312	-0.107201	0.665738	-0.160931	-0.242681	0.303551	-0.0735594	-0.431247
Tel_02095	453837	455351	+	ALP52025.1	hypothetical protein	-0.0300877	7.85825	0.0237148	0.877613	0.946945	7.25989		7.5299	7.64593	8.11082	8.15455	7.75436	7.7462	8.07054	7.73109		-0.139196	-0.0231702	0.0940679	0.137798	0.085262	0.0771046	0.0537915	-0.285657
Tel_02100	455401	455805	+	ALP52026.1	hypothetical protein	0.0259011	6.16762	0.00888985	0.924882	0.966412	7.47519		6.50781	6.18583	6.12035	5.72436	5.65377	6.6093	6.1656	6.10456		0.268629	-0.053347	0.0916338	-0.304354	-0.585407	0.370125	0.136882	0.0758387
Tel_02105	455878	457950	+	ALP52027.1	polyphosphate kinase	0.0525871	8.25049	0.079337	0.778198	0.898011	7.19947		8.1461	8.18817	8.23442	8.31899	8.14564	8.26734	8.40377	8.27939		-0.0407149	0.00135333	-0.07472	0.00984506	-0.0411689	0.0805304	0.0946293	-0.0297543
Tel_02110	457958	459478	-	ALP52028.1	hypothetical protein	0.102093	7.97349	0.207435	0.648785	0.826533	7.36942		7.92132	8.07262	7.65572	7.95515	7.44874	8.02574	8.24739	8.26535		0.0542124	0.205517	-0.375181	-0.075757	-0.418367	0.158638	0.216488	0.23445
Tel_02115	459558	460298	-	ALP52029.1	hypothetical protein	0.658283	5.86246	6.21551	0.0126636	0.0874058	6.29686		4.17298	4.39717	5.7192	6.40301	5.02297	4.72626	6.89299	6.75444		-0.406864	-0.182675	-0.72321	-0.039404	0.443127	0.146412	0.450582	0.312032
Tel_02120	460295	461830	-	ALP52030.1	hypothetical protein	0.32256	6.8917	1.33141	0.248555	0.509227	6.27346		6.01805	5.79058	6.50267	7.40122	5.75313	5.70954	7.89405	7.79068		0.200224	-0.0272483	-0.894486	0.00406809	-0.0646931	-0.108283	0.496896	0.393522
Tel_02125	461918	462424	-	ALP52031.1	hypothetical protein	-0.428871	6.75546	3.607	0.0575367	0.228028	7.73825		6.75132	6.71768	7.26684	6.98226	5.9578	6.31091	6.93746	6.78591		0.316889	0.28325	0.273719	-0.0108582	-0.476624	-0.123515	-0.0556524	-0.207208
Tel_02130	462440	462961	-	ALP52032.1	hypothetical protein	-0.367122	7.32109	2.8811	0.0896247	0.288205	8.26173		7.73328	7.61663	7.5436	7.00621	7.09143	7.2187	7.03816	7.1265		0.318265	0.201621	0.364983	-0.172405	-0.323577	-0.196309	-0.140459	-0.0521195
Tel_02135	463118	465622	+	ALP54702.1	leucine--tRNA ligase	-0.263111	9.10835	1.30397	0.253489	0.514915	7.78412		9.23036	9.5149	9.11656	9.03316	8.84839	8.87125	8.92188	9.20425		0.114137	0.39867	0.0475951	-0.0358029	-0.267832	-0.244975	-0.147083	0.135291
Tel_02140	465627	466181	+	ALP52033.1	hypothetical protein	-0.217044	6.7502	0.894479	0.344267	0.603912	7.60224		6.96277	6.70761	6.89511	6.7852	6.31331	6.35398	6.90874	6.9248		0.378357	0.123192	0.0166472	-0.0932602	-0.27111	-0.230439	0.0302741	0.0463389
Tel_02145	466171	467205	+	ALP52034.1	DNA polymerase III subunit delta	-0.143009	7.81196	0.577108	0.447448	0.688069	7.76373		7.67056	7.85423	8.08541	7.88259	7.53052	7.60182	7.81639	7.97799		0.00627968	0.189944	0.144819	-0.0580089	-0.13376	-0.0624643	-0.124205	0.0373944
Tel_02150	467459	467875	-	ALP52035.1	hypothetical protein	0.204521	5.81627	0.622674	0.430055	0.675921	7.08161		5.58305	5.71887	5.58062	5.91358	5.59623	6.1369	6.08963	5.76057		-0.175713	-0.0398959	-0.255484	0.0774848	-0.16253	0.378139	0.253529	-0.07553
Tel_02155	468519	469778	+	ALP52036.1	gamma-glutamyl phosphate reductase	-0.231402	9.49575	0.807701	0.368801	0.623741	9.16347		9.46711	9.70297	9.79148	9.34869	9.86339	9.52887	8.81314	9.17718		-0.173477	0.0623876	0.508858	0.066066	0.222807	-0.111718	-0.469484	-0.10544
Tel_02160	469775	470416	+	ALP52037.1	nicotinate-nicotinamide nucleotide adenylyltransferase	-0.140112	7.79002	0.373047	0.541348	0.761914	8.43162		7.62918	7.65818	8.08221	8.03155	8.15973	7.44468	7.37863	7.74127		-0.0937597	-0.0647671	0.273796	0.223135	0.436787	-0.27826	-0.429786	-0.067145
Tel_02165	470417	470782	+	ALP52038.1	hypothetical protein	-0.107942	6.29037	0.210659	0.646251	0.825907	7.74441		6.23847	6.08832	6.45387	6.55285	6.25326	5.80056	6.39003	6.42692		0.143315	-0.0068321	-0.00204496	0.0969269	0.158106	-0.294589	-0.065885	-0.028997
Tel_02170	470793	471263	+	ALP52039.1	50S rRNA methyltransferase	0.191215	5.9423	0.599641	0.438715	0.682535	7.03157		5.37471	5.29457	6.30776	6.12527	5.69305	5.26668	6.47024	6.39506		-0.0325436	-0.112683	-0.0168258	-0.199311	0.285798	-0.140571	0.145661	0.0704764
Tel_02175	471272	472441	-	ALP52040.1	sodium:proton antiporter	0.695854	5.7986	4.90314	0.0268079	0.141172	5.57332		4.5047	4.88209	4.8954	6.16837	4.99181	4.97641	6.93204	6.63585		-0.334055	0.0433372	-1.26252	0.0104602	0.153059	0.137658	0.774123	0.477933
Tel_02180	472815	473252	+	ALP52041.1	hypothetical protein	0.0205176	10.0667	0.00498696	0.943701	0.973752	11.261		10.8753	10.7559	8.90051	8.85911	9.99182	10.7607	9.00123	9.56931		0.279391	0.159934	-0.182031	-0.223432	-0.604115	0.16479	-0.0813066	0.48677
Tel_02185	473651	474157	+	ALP52042.1	N5-carboxyaminoimidazole ribonucleotide mutase	-0.261406	7.22645	1.13948	0.285763	0.544854	8.20924		7.57833	7.74934	6.98715	6.97317	6.84201	7.06736	6.9202	7.38896		0.26907	0.440083	-0.0802239	-0.0941991	-0.467251	-0.241902	-0.147165	0.321588
Tel_02190	474157	475239	+	ALP52043.1	phosphoribosylaminoimidazole carboxylase	-0.0517768	7.70159	0.0550464	0.814504	0.918217	7.58789		7.94721	7.92038	7.48652	7.48246	7.35083	7.58384	7.71126	7.9744		0.246641	0.219818	-0.177136	-0.181203	-0.349735	-0.116724	0.0475981	0.31074
Tel_02195	475328	476530	+	ALP52044.1	sodium:proton antiporter	-0.200457	7.37457	0.713817	0.398179	0.646494	7.10913		7.47979	7.33858	7.41185	7.51413	6.99389	6.54881	7.74467	7.62749		0.389522	0.248312	-0.162688	-0.0604038	-0.0963763	-0.541458	0.170135	0.0529564
Tel_02200	476665	477603	-	ALP52045.1	recombinase XerC	-0.0268106	7.23471	0.0146154	0.903775	0.957229	7.32705		7.17891	7.00894	7.51058	7.14485	6.85649	6.69833	7.65059	7.54762		0.243245	0.0732723	0.0471725	-0.318555	-0.0791753	-0.237342	0.187176	0.084206
Tel_02205	477584	478333	-	ALP52046.1	hypothetical protein	-0.0335028	7.37459	0.0237174	0.877606	0.946945	7.79155		7.56794	7.57754	7.19145	7.17687	7.27088	7.15722	7.44999	7.50894		0.174541	0.184148	-0.140361	-0.154942	-0.122514	-0.236175	0.118178	0.177126
Tel_02210	478330	479163	-	ALP52047.1	diaminopimelate epimerase	-0.157543	7.42747	0.600747	0.438293	0.682535	7.69108		7.33902	7.55713	7.49137	7.613	7.1313	7.40086	7.46385	7.37705		-0.0180605	0.200052	0.00505288	0.126683	-0.225777	0.0437856	-0.0224673	-0.109269
Tel_02215	479308	479688	+	ALP52048.1	hypothetical protein	-0.72948	7.3019	9.68227	0.00186055	0.0227224	8.69782		7.63318	7.80155	7.84169	7.08987	6.90748	7.33432	6.73261	6.52636		0.214044	0.382421	0.794061	0.0422333	-0.511654	-0.0848103	-0.315026	-0.521268
Tel_02220	479734	480282	-	ALP52049.1	inorganic pyrophosphatase	-0.867072	7.98174	16.142	5.87661e-05	0.00230216	8.8495		8.52157	8.60279	8.43881	7.67035	7.65923	7.81074	7.05574	7.31879		0.372985	0.454212	0.817888	0.0494253	-0.489355	-0.337842	-0.565186	-0.302128
Tel_02225	480438	482441	+	ALP52050.1	potassium transporter	0.00192177	9.08862	7.64645e-05	0.993023	0.996579	8.08645		9.17633	9.22489	9.0736	8.85582	9.12999	9.15208	9.18207	8.86422		0.00550598	0.0540714	0.0796732	-0.138109	-0.0408372	-0.0187402	0.188142	-0.129707
Tel_02230	482484	483746	-	ALP52051.1	6-phosphofructokinase	0.114102	7.88392	0.32598	0.568036	0.780653	7.54821		8.23218	8.14343	7.39126	7.40573	7.98548	8.07054	7.7102	7.87125		0.124276	0.0355199	-0.20335	-0.188878	-0.122429	-0.0373661	0.11559	0.276638
Tel_02235	483957	485228	+	ALP52052.1	adenylate kinase	0.721325	12.0504	3.31929	0.0684714	0.252829	11.7045		13.1027	12.0421	9.60742	9.73164	12.0181	13.481	10.7719	10.9326		0.441734	-0.618856	-0.653478	-0.529256	-0.642915	0.820038	0.510991	0.671743
Tel_02240	485336	486304	+	ALP52053.1	delta-aminolevulinic acid dehydratase	-0.0556993	7.98582	0.0846779	0.771055	0.893443	8.03274		8.15237	8.17969	7.94064	7.73629	8.04044	8.19616	7.68756	7.8569		0.0102044	0.0375268	0.135291	-0.0690587	-0.101723	0.0539918	-0.117782	0.0515502
Tel_02245	486324	487163	+	ALP52054.1	shikimate dehydrogenase	0.0292335	7.96289	0.0231119	0.879167	0.947312	8.21614		7.95679	8.03889	7.93709	7.84156	7.99795	8.23986	7.79711	7.84515		-0.10158	-0.0194834	0.0818599	-0.0136647	-0.0604265	0.18149	-0.0581166	-0.0100786
Tel_02250	487221	487871	+	ALP52055.1	hypothetical protein	0.27442	6.25703	1.39312	0.237879	0.498937	6.87852		5.75411	5.84976	6.30776	6.45615	6.20652	6.15731	6.63576	6.46528		-0.237813	-0.142164	-0.15848	-0.0100849	0.214596	0.165382	0.169525	-0.000959319
Tel_02255	488086	490752	+	ALP52056.1	hypothetical protein	0.392381	8.05695	3.33667	0.0677517	0.251438	6.64228		8.00611	7.71541	7.60746	7.94898	7.86239	8.02685	8.55208	8.44493		0.103423	-0.187284	-0.530904	-0.189383	-0.0403015	0.124163	0.413721	0.306566
Tel_02260	490785	491315	-	ALP54703.1	hypothetical protein	0.0126501	6.27322	0.00214419	0.963067	0.982802	7.18916		6.62871	6.2612	5.76792	6.2307	5.83442	6.1854	6.44124	6.55164		0.401278	0.0337669	-0.479957	-0.0171708	-0.393009	-0.0420353	0.193367	0.303761
Tel_02265	491741	493126	+	ALP52057.1	hypothetical protein	-0.383766	7.52251	0.855901	0.354888	0.612956	7.05262		8.83404	8.12274	6.09512	6.72512	7.06548	6.8185	7.46573	7.03917		1.12385	0.412548	-0.736167	-0.106161	-0.64471	-0.891688	0.634442	0.207886
Tel_02270	493247	494596	-	ALP52058.1	glutathione reductase	0.0717997	7.81115	0.101562	0.749963	0.882402	7.37926		8.09563	8.06804	7.26684	7.54512	7.76207	7.60776	7.91736	8.00216		0.212257	0.184663	-0.416034	-0.137748	-0.121303	-0.275617	0.234489	0.319294
Tel_02275	494654	495226	+	ALP52059.1	LemA family protein	0.65991	5.97979	7.0285	0.00802224	0.0639173	6.7857		5.89377	5.47951	5.48671	5.48963	6.52763	6.44641	5.97113	6.04831		-0.193059	-0.607324	-0.262231	-0.259315	0.440801	0.359582	0.222186	0.299361
Tel_02280	495264	496175	+	ALP52060.1	hypothetical protein	0.982618	6.14002	12.9284	0.000323637	0.00738149	6.27449		5.17011	4.93483	5.46718	6.36182	6.34858	6.26276	6.80764	6.59622		-0.508962	-0.744239	-0.841037	0.0536063	0.669511	0.583691	0.499421	0.28801
Tel_02285	496346	496777	+	ALP52061.1	hypothetical protein	0.194796	5.92106	0.517096	0.472083	0.713094	7.1353		5.84641	5.8375	5.25571	6.11979	5.77465	5.81604	6.10257	6.30762		0.0277612	0.0188483	-0.69071	0.173367	-0.0440022	-0.00260722	0.156148	0.361194
Tel_02290	496774	497193	+	ALP52062.1	hypothetical protein	0.0586507	5.44752	0.0411646	0.83922	0.929445	6.7025		5.19192	5.19238	5.27831	5.76705	5.32336	4.52742	6.01714	5.72513		0.133153	0.133605	-0.418597	0.0701444	0.264591	-0.53135	0.320235	0.0282182
Tel_02295	497302	499338	+	ALP52063.1	oligopeptidase A	0.0470416	9.10286	0.0446729	0.832607	0.926642	8.07712		9.26583	9.23982	8.73883	9.02805	9.28155	9.07589	8.93968	9.16511		0.0500605	0.024047	-0.229085	0.0601293	0.0657761	-0.139884	-0.0282376	0.197193
Tel_02300	499384	500088	+	ALP52064.1	hypothetical protein	-0.152596	7.8461	0.580597	0.446078	0.687481	8.35245		7.89994	7.82503	8.15117	7.78902	8.02513	7.55183	7.64313	7.8053		0.0744564	-0.000454848	0.304012	-0.0581319	0.19965	-0.273652	-0.204024	-0.0418561
Tel_02305	500058	502070	-	ALP52065.1	hypothetical protein	0.0307493	8.69709	0.0194884	0.888975	0.951228	7.68846		8.52855	8.57445	8.71211	8.88841	9.04399	8.54252	8.59922	8.60159		-0.143828	-0.0979287	0.0117799	0.188076	0.371613	-0.129856	-0.10111	-0.0987458
Tel_02310	502391	503860	+	ALP52066.1	3-octaprenyl-4-hydroxybenzoate carboxy-lyase	0.0881942	7.75342	0.219104	0.639724	0.824003	7.19858		7.4117	7.56459	7.76776	8.00355	7.58809	7.47589	8.07198	7.97871		-0.0983632	0.0545216	-0.187739	0.0480537	0.0780202	-0.0341786	0.11648	0.0232053
Tel_02315	504147	504824	+	ALP54704.1	hypothetical protein	-0.173041	8.05768	0.719193	0.396409	0.645805	8.62045		8.36053	8.52275	7.8975	7.65148	7.98086	8.34944	7.51285	7.86777		0.05714	0.219352	0.165097	-0.0809162	-0.322537	0.0460446	-0.219553	0.135372
Tel_02320	504902	505669	+	ALP52067.1	hypothetical protein	-0.00438713	6.24993	0.000317272	0.985789	0.993869	6.63263		6.14929	6.41143	6.08233	6.27575	5.98179	5.9808	6.47957	6.49664		0.0184587	0.280602	-0.251242	-0.0578279	-0.149037	-0.150024	0.146	0.16307
Tel_02325	505894	506742	+	ALP52068.1	cadmium carbonic anhydrase	-0.319499	8.97581	0.94252	0.331631	0.5915	9.21368		10.001	9.99952	7.80714	7.64387	8.69723	9.13469	7.53718	8.59832		0.542884	0.54141	-0.089485	-0.252762	-0.76088	-0.323414	-0.359447	0.701694
Tel_02330	506822	507691	-	ALP52069.1	molecular chaperone Hsp33	0.160303	7.11	0.511113	0.474658	0.714718	7.31257		6.65054	7.05467	6.95945	7.34832	7.26655	6.71769	7.30074	7.37596		-0.271826	0.13231	-0.286669	0.102203	0.344186	-0.204671	0.0546247	0.129841
Tel_02335	507744	508073	-	ALP52070.1	hypothetical protein	0.327372	6.35988	1.63643	0.200816	0.455751	7.96372		5.78315	6.16881	5.93367	6.64347	6.46283	5.94839	6.72164	6.78836		-0.307646	0.0780169	-0.588111	0.121681	0.372035	-0.142406	0.199852	0.266579
Tel_02340	508070	508933	-	ALP52071.1	hypothetical protein	-0.1067	8.26715	0.291721	0.589119	0.794617	8.47971		8.08984	8.29626	8.57965	8.28267	8.32408	8.2767	8.06662	8.16815		-0.156881	0.0495398	0.305376	0.0083937	0.0773596	0.0299817	-0.207649	-0.106121
Tel_02345	509018	510028	+	ALP52072.1	CDP-6-deoxy-delta-3,4-glucoseen reductase	-0.103191	9.00023	0.212718	0.644646	0.825338	8.98587		9.02161	9.25142	9.06712	8.76922	9.15833	9.31986	8.55238	8.67927		-0.166195	0.063614	0.300128	0.00222157	-0.0294742	0.132055	-0.214618	-0.0877315
Tel_02350	510073	511347	-	ALP52073.1	hypothetical protein	0.0246694	9.21092	0.0129057	0.909552	0.959418	8.86155		9.35857	9.42763	9.02599	8.89564	9.46481	9.47827	8.86486	8.99769		-0.0737492	-0.00469231	0.0799444	-0.0504051	0.0324893	0.0459522	-0.0811857	0.0516464
Tel_02355	511344	512567	-	ALP52074.1	hypothetical protein	0.191653	9.14452	0.78722	0.374942	0.62837	8.85409		9.30921	9.35933	8.72861	8.67242	9.39606	9.50797	8.96781	8.9637		-0.0839326	-0.0338129	-0.104519	-0.160717	0.00291786	0.114828	0.134671	0.130565
Tel_02360	512587	513363	-	ALP52075.1	hypothetical protein	-0.142775	8.73669	0.406418	0.523793	0.747817	9.10256		8.55246	8.87772	8.96287	8.7762	8.71483	9.02905	8.45008	8.40789		-0.241053	0.0842078	0.313612	0.126943	-0.078686	0.235532	-0.199183	-0.241372
Tel_02365	513463	514395	-	ALP52076.1	porphobilinogen deaminase	-0.257539	8.44661	1.63092	0.201575	0.456427	8.54821		8.38086	8.69401	8.65498	8.51748	8.40417	8.53396	8.11013	8.18254		-0.122394	0.190764	0.288695	0.151197	-0.0990831	0.0307133	-0.256147	-0.183745
Tel_02370	514453	515196	-	ALP52077.1	hypothetical protein	0.378772	6.47001	2.73159	0.0983811	0.303335	6.89857		5.8804	5.84058	6.38266	6.72151	6.3091	6.01698	7.0549	6.96804		-0.131365	-0.171188	-0.399115	-0.0602686	0.297335	0.0052175	0.273125	0.186258
Tel_02375	515193	516266	-	ALP52078.1	hypothetical protein	0.72223	6.61752	8.36688	0.00382122	0.0379259	6.51587		5.51977	5.45163	6.28562	6.92999	6.41077	5.72603	7.49945	7.43251		-0.257278	-0.325422	-0.751275	-0.106903	0.63372	-0.0510203	0.462559	0.39562
Tel_02380	516341	517750	+	ALP54705.1	argininosuccinate lyase	-0.100356	8.94201	0.214149	0.643535	0.825338	8.44734		8.96532	9.05165	9.12281	8.78834	9.14068	8.97432	8.65561	8.7657		-0.0676714	0.0186534	0.289697	-0.0447746	0.107687	-0.058669	-0.177506	-0.0674169
Tel_02385	517747	518592	-	ALP52079.1	hypothetical protein	-0.204353	8.87831	0.829474	0.362425	0.61875	9.12129		8.92029	9.03463	9.16131	8.70937	9.01684	9.06513	8.46252	8.49514		-0.0889319	0.0254086	0.454227	0.00228206	0.00761554	0.0559077	-0.244564	-0.211945
Tel_02390	518838	521717	+	ALP52080.1	hypothetical protein	1.14065	7.8374	18.6078	1.6056e-05	0.00104334	6.31183		7.36445	6.7343	6.61345	7.57346	8.44405	8.72787	8.12587	7.73915		-0.453214	-1.08337	-0.899529	0.0604744	0.626376	0.910203	0.612886	0.226169
Tel_02395	521925	523178	+	ALP52081.1	diaminopimelate decarboxylase	-0.284422	8.92529	1.74177	0.186915	0.43732	8.5999		9.10482	9.16728	9.12593	8.81994	8.92359	8.81586	8.48339	8.84744		0.101931	0.164395	0.306754	0.000764699	-0.0792937	-0.187033	-0.335784	0.028265
Tel_02400	523191	523853	+	ALP52082.1	hypothetical protein	0.248075	7.24136	1.13328	0.287076	0.544854	7.83646		6.88623	6.90116	7.32768	7.30552	7.66582	6.77691	7.4154	7.4109		-0.171303	-0.156373	-0.0371922	-0.0593545	0.608294	-0.280618	0.0505214	0.0460253
Tel_02405	523857	526448	-	ALP52083.1	hypothetical protein	0.541665	8.66903	5.00086	0.0253347	0.13676	7.29552		7.707	7.97667	8.69332	8.94605	9.03637	8.42543	9.02225	8.96316		-0.579366	-0.309702	-0.212876	0.0398579	0.750007	0.139062	0.116055	0.0569632
Tel_02410	526467	526940	-	ALP52084.1	rRNA methylase	0.144485	6.33647	0.380212	0.53749	0.758965	7.41656		5.37947	5.51073	6.64857	6.82615	5.58236	5.33276	7.10561	6.90759		-0.0718572	0.0593991	-0.22341	-0.0458276	0.131029	-0.11857	0.233629	0.0356086
Tel_02415	527025	528437	-	ALP52085.1	nitrogen regulation protein NR(I)	0.157875	8.01656	0.668536	0.413562	0.662469	7.51882		7.53844	7.55619	8.12958	8.36255	7.85952	7.64725	8.41289	8.29961		-0.111909	-0.0941549	-0.171577	0.0613956	0.209166	-0.00310225	0.111733	-0.00155111
Tel_02420	528434	529507	-	ALP52086.1	PAS domain-containing sensor histidine kinase	0.245426	6.7966	1.22294	0.268785	0.530788	6.69495		6.23322	6.33063	6.90966	7.00918	6.64077	6.28518	7.32648	7.18792		-0.139235	-0.0418158	-0.198653	-0.0991286	0.268317	-0.0872656	0.218173	0.0796082
Tel_02425	529754	531160	-	ALP52087.1	glutamine synthetase	-0.16229	9.7618	0.488301	0.484686	0.71954	9.2702		10.0859	10.1116	9.5872	9.40778	10.0062	10.0518	9.12057	9.35899		0.0220262	0.0477347	0.218564	0.0391441	-0.0577009	-0.0120599	-0.248066	-0.00964228
Tel_02430	531400	531633	-	ALP52088.1	hypothetical protein	-0.362362	6.08827	1.9837	0.159001	0.405317	8.18987		6.30504	6.3086	6.44391	5.96338	5.56128	6.27027	5.84684	5.84161		0.193742	0.197299	0.419978	-0.0605539	-0.550016	0.158975	-0.177098	-0.182326
Tel_02435	531630	532673	-	ALP52089.1	tRNA (5-methylaminomethyl-2-thiouridylate)-methyltransferase	-0.00436577	7.83234	0.000527523	0.981676	0.992257	7.7716		7.81463	7.99885	7.66433	7.83656	8.02706	7.77157	7.66211	7.83371		-0.0884011	0.0958276	-0.0848487	0.0873871	0.12403	-0.131456	-0.0870694	0.0845309
Tel_02440	532755	533330	-	ALP52090.1	hypothetical protein	0.151746	8.04265	0.478535	0.489087	0.721492	8.84102		8.28579	8.3858	7.64707	7.16893	8.21475	8.83688	7.306	7.67647		-0.145015	-0.0450016	0.197451	-0.280685	-0.216058	0.406075	-0.14362	0.226854
Tel_02445	533559	534548	+	ALP52091.1	hypothetical protein	0.876252	7.43096	8.66	0.00325271	0.0339465	7.44691		6.9596	6.31082	6.82777	7.27873	8.00121	8.41953	7.36425	7.15659		-0.463192	-1.11197	-0.329066	0.121893	0.578422	0.996741	0.207421	-0.000247887
Tel_02450	534620	535567	+	ALP54706.1	glycine--tRNA ligase subunit alpha	-0.101864	7.47446	0.21393	0.643704	0.825338	7.55302		7.31312	7.45751	7.77175	7.47174	6.75653	7.39056	7.71653	7.69447		0.0836934	0.228079	0.108125	-0.19188	-0.472902	0.16113	0.052906	0.0308487
Tel_02455	535564	537654	+	ALP52092.1	hypothetical protein	-0.0341728	8.96304	0.0265567	0.870548	0.946391	7.89954		8.91743	8.93997	9.09921	8.95992	8.95927	8.89575	8.95247	8.97362		-0.0106757	0.0118659	0.102905	-0.0363882	0.0311666	-0.0323568	-0.0438326	-0.0226836
Tel_02460	537658	538200	+	ALP52093.1	hypothetical protein	0.27917	6.62874	1.45268	0.228098	0.487695	7.51238		6.06017	6.14662	6.92406	6.71789	6.74255	6.5049	6.96607	6.72569		-0.303391	-0.216941	0.0906301	-0.11554	0.378992	0.141341	0.132645	-0.107734
Tel_02465	538211	538945	+	ALP52094.1	acyl-phosphate glycerol 3-phosphate acyltransferase	0.241734	6.50486	0.967479	0.32531	0.584456	6.95101		5.51112	5.73217	7.06069	6.85941	6.02604	6.34689	6.91333	6.84135		-0.392937	-0.171881	0.14199	-0.0592826	0.121985	0.442833	-0.00536	-0.0773479
Tel_02470	539069	539890	+	ALP52095.1	hypothetical protein	0.341667	8.19542	1.53234	0.215762	0.473821	8.47997		8.03356	7.98364	7.74766	7.94123	9.334	8.38534	7.50098	7.68966		-0.400575	-0.450497	0.0277747	0.22135	0.899864	-0.0487915	-0.218904	-0.0302206
Tel_02475	539934	540497	+	ALP52096.1	hypothetical protein	0.291654	8.41656	1.7298	0.188437	0.439388	9.24535		8.71384	8.4324	7.6514	7.63044	9.42575	8.94293	7.58581	7.59887		-0.164891	-0.446331	0.0347707	0.0138126	0.547019	0.064203	-0.0308211	-0.0177622
Tel_02480	540613	541929	-	ALP52097.1	hypothetical protein	0.0867917	7.14673	0.134609	0.713701	0.867626	6.75057		6.93555	7.2349	6.86557	7.2236	6.86798	6.73951	7.6481	7.38842		-0.00893324	0.290415	-0.415855	-0.0578255	-0.0765043	-0.204977	0.366683	0.106997
Tel_02485	541931	543367	-	ALP52098.1	peptidase C69	-0.0982336	7.97851	0.263386	0.607804	0.805602	7.45645		7.82251	7.88582	8.22282	8.13159	7.8436	7.56564	8.13397	8.11307		0.0431191	0.106429	0.0724561	-0.018772	0.0642096	-0.213758	-0.0163917	-0.0372924
Tel_02490	543374	544360	-	ALP52099.1	hypothetical protein	-0.398331	8.16051	3.31615	0.0686024	0.252829	8.18085		8.40965	8.55211	8.54513	7.75938	8.20911	7.78343	7.9153	7.83331		0.171075	0.313537	0.531849	-0.253901	-0.0294662	-0.455145	-0.0979804	-0.179967
Tel_02495	544488	545051	-	ALP52100.1	hypothetical protein	0.116591	6.47999	0.226918	0.633818	0.822216	7.30878		6.64264	6.68726	6.08233	6.18421	6.40486	6.51126	6.73884	6.41214		0.0811329	0.125753	-0.272047	-0.17017	-0.15664	-0.050246	0.384457	0.05776
Tel_02500	545178	545876	-	ALP52101.1	flavodoxin	0.335533	6.20291	1.50798	0.219448	0.477434	6.72161		5.80454	6.20505	5.59868	6.22561	6.04387	5.84149	6.76858	6.63857		-0.169193	0.231309	-0.709177	-0.0822497	0.0701355	-0.132252	0.460718	0.330708
Tel_02505	546166	547206	+	ALP52102.1	hypothetical protein	-1.34908	8.61144	27.2588	1.77962e-07	2.55376e-05	8.55485		9.83458	9.66315	8.40584	8.00653	7.74427	7.99886	7.5523	7.23007		1.02436	0.852936	0.607155	0.207844	-1.06595	-0.811351	-0.246385	-0.568614
Tel_02510	547330	547548	-	ALP52103.1	RND transporter	-0.564744	5.79906	3.69433	0.0545977	0.219751	7.99666		6.4969	6.4899	5.46718	5.50653	5.45866	5.21311	5.61019	5.44916		0.582254	0.575256	-0.0410851	-0.00173749	-0.45598	-0.70153	0.101923	-0.0590999
Tel_02515	547554	548351	-	ALP52104.1	rRNA methyltransferase	-0.143007	6.78603	0.241881	0.622851	0.815316	7.11338		7.24432	6.9883	6.18157	6.78866	6.75343	6.00352	6.99456	6.87946		0.496927	0.240904	-0.529491	0.0775959	0.006041	-0.743872	0.283497	0.168398
Tel_02520	548348	549340	-	ALP52105.1	4-hydroxythreonine-4-phosphate dehydrogenase	-0.0920541	7.21616	0.137713	0.710565	0.866675	7.22775		7.38472	7.1716	6.98027	7.33892	6.87226	6.53328	7.60782	7.51438		0.394255	0.181135	-0.380077	-0.0214304	-0.118204	-0.457186	0.247472	0.154036
Tel_02525	549605	550888	-	ALP52106.1	molecular chaperone SurA	0.158786	7.8043	0.422395	0.515744	0.742213	7.44477		7.60398	7.937	7.46698	7.82482	8.43731	7.2702	7.74338	7.82815		-0.208141	0.124875	-0.248849	0.10899	0.625193	-0.541926	0.0275436	0.112315
Tel_02530	550904	553144	-	ALP52107.1	hypothetical protein	0.515928	8.00296	4.27918	0.038582	0.179563	6.83946		7.20998	7.57385	7.85679	8.13702	8.53106	7.38538	8.42936	8.30505		-0.465085	-0.101216	-0.325267	-0.0450298	0.855992	-0.289691	0.247304	0.122993
Tel_02535	553291	554451	+	ALP52108.1	hypothetical protein	0.200019	7.81126	1.11877	0.290184	0.54735	7.59713		7.39181	7.65381	7.73546	7.97804	7.7341	7.67864	8.04311	8.12833		-0.222781	0.039222	-0.235773	0.00680477	0.119511	0.0640489	0.0718738	0.157095
Tel_02540	554466	557615	+	ALP54707.1	cobalt-zinc-cadmium resistance protein	0.359459	8.61893	3.01726	0.0823824	0.275461	6.96403		7.88579	8.02071	8.53108	8.99625	8.36011	8.27109	9.19431	9.08649		-0.248636	-0.113718	-0.420952	0.0442214	0.225686	0.136668	0.242272	0.134458
Tel_02545	557617	558621	+	ALP52109.1	aminoglycoside phosphotransferase	0.217305	7.66395	1.26436	0.260827	0.521454	7.6582		7.42673	7.45249	7.5436	7.75408	7.56798	7.75961	7.91644	7.80611		-0.124973	-0.0992102	-0.211455	-0.000977844	0.016276	0.207907	0.161385	0.0510486
Tel_02550	558576	558953	-	ALP52110.1	hypothetical protein	0.241516	6.95055	1.19076	0.275177	0.536338	8.35791		6.70465	6.74255	6.95945	6.87901	7.22249	7.1653	6.94647	6.90533		-0.254093	-0.216202	0.0368856	-0.043556	0.263739	0.206555	0.0239037	-0.0172333
Tel_02555	558971	560818	-	ALP52111.1	hypothetical protein	-0.0246623	9.08408	0.0130045	0.909208	0.959349	8.1989		9.19062	9.23749	9.02432	8.89163	9.18268	9.3365	8.8238	8.89928		-0.0462016	0.000664291	0.114561	-0.0181322	-0.0541443	0.0996816	-0.0859535	-0.0104751
Tel_02560	561114	562187	+	ALP52112.1	hypothetical protein	0.256839	8.70968	0.683294	0.408455	0.657402	8.60803		8.11361	8.62347	8.4363	8.88679	9.70529	8.53864	8.22371	8.4581		-0.631647	-0.121782	-0.0649248	0.38557	0.960043	-0.206614	-0.277517	-0.0431278
Tel_02565	562184	565219	+	ALP52113.1	acriflavine resistance protein B	0.360267	9.18449	1.71668	0.19012	0.441377	7.5828		8.51022	8.77941	9.13525	9.45205	9.80128	8.78341	9.33642	9.24831		-0.458362	-0.189169	-0.157763	0.159047	0.832703	-0.185172	0.04341	-0.0446937
Tel_02570	566196	566816	-	ALP52114.1	hypothetical protein	0.293748	5.95284	1.25686	0.262247	0.52222	6.6425		5.62775	5.77137	5.52501	6.15236	5.73443	6.23231	6.3009	6.0249		-0.213711	-0.0700959	-0.475781	0.151568	-0.107039	0.390845	0.300106	0.0241074
Tel_02575	566997	568145	+	ALP52115.1	hypothetical protein	0.401716	7.29333	3.73123	0.053404	0.217403	7.09421		7.04897	6.91289	7.00758	7.27873	7.38021	7.16127	7.61235	7.71398		-0.0768602	-0.212945	-0.395581	-0.124432	0.254372	0.0354339	0.209195	0.310817
Tel_02580	568158	571352	+	ALP52116.1	RND transporter	0.3268	8.83673	2.31177	0.128398	0.357588	7.16137		8.35208	8.33056	8.67001	9.15937	8.82759	8.60921	9.19289	9.22494		-0.177779	-0.1993	-0.391795	0.0975682	0.297728	0.0793514	0.131086	0.16314
Tel_02585	571349	572110	-	ALP52117.1	hypothetical protein	0.664555	6.418	6.12576	0.0133226	0.0901957	6.81203		5.94285	5.69188	6.1574	6.34783	6.19744	7.14297	6.7148	6.60182		-0.30094	-0.551902	-0.298066	-0.107634	-0.0463409	0.899183	0.259343	0.146358
Tel_02590	572725	574302	-	ALP52118.1	bifunctional phosphoribosylaminoimidazolecarboxamide formyltransferase/inosine monophosphate cyclohydrolase	-0.174904	8.65239	0.740101	0.389629	0.64021	7.99521		8.64087	9.0065	8.62443	8.63929	8.69723	8.62614	8.41937	8.49063		-0.101817	0.263816	0.081004	0.0958593	-0.0454571	-0.116541	-0.124059	-0.0528043
Tel_02595	574398	574673	-	ALP52119.1	hypothetical protein	-0.229253	7.20321	1.13428	0.286864	0.544854	9.0657		7.35482	7.60312	7.27809	6.96403	7.01987	7.30536	6.83988	7.11742		0.0340262	0.282326	0.228239	-0.0858258	-0.300922	-0.0154303	-0.209976	0.0675629
Tel_02600	574675	575661	-	ALP52120.1	tRNA-dihydrouridine synthase B	-0.501641	9.26229	4.71464	0.0299068	0.152591	9.28263		9.51387	9.81878	9.42704	9.11806	9.09955	9.27621	8.56193	8.93592		0.0867643	0.391676	0.416308	0.10732	-0.32755	-0.15089	-0.448808	-0.07482
Tel_02605	575754	576497	-	ALP52121.1	hypothetical protein	0.113025	6.86264	0.243384	0.621772	0.814834	7.29121		6.30254	6.71768	7.14917	6.93935	6.82295	6.48244	7.16118	7.10237		-0.278864	0.136276	0.0611488	-0.148663	0.241551	-0.0989628	0.0731652	0.014349
Tel_02610	576541	577419	-	ALP52122.1	ribosomal protein L11 methyltransferase	0.155025	7.15309	0.50315	0.478119	0.716555	7.34079		6.60044	6.92308	7.16137	7.35533	6.65576	6.68995	7.63452	7.70966		-0.116865	0.205772	-0.30385	-0.109891	-0.06155	-0.0273564	0.1693	0.244441
Tel_02615	577462	578805	-	ALP52123.1	acetyl-CoA carboxylase biotin carboxylase subunit	-0.286637	8.80831	1.84605	0.174243	0.424394	8.38285		9.03109	9.3086	8.73066	8.62775	8.6659	8.9394	8.40769	8.5393		0.0448426	0.322352	0.154314	0.0514032	-0.320348	-0.0468467	-0.168665	-0.0370526
Tel_02620	578870	579316	-	ALP52124.1	acetyl-CoA carboxylase biotin carboxyl carrier protein subunit	-0.247013	7.58215	1.31154	0.252115	0.513066	8.74704		7.6441	8.17605	7.57132	7.25142	7.49485	7.8799	7.02505	7.28094		-0.154624	0.377323	0.289135	-0.0307569	-0.303874	0.0811757	-0.257134	-0.00124457
Tel_02625	579343	579780	-	ALP52125.1	3-dehydroquinate dehydratase	-0.152391	6.97229	0.45453	0.500192	0.729201	8.16659		7.10179	7.42613	6.54987	6.98527	6.98337	7.01465	6.68284	6.83898		-0.0296971	0.294643	-0.214373	0.221033	-0.148114	-0.116832	-0.0813985	0.0747387
Tel_02630	579984	580526	-	ALP52126.1	hypothetical protein	0.0703238	6.57976	0.0871172	0.767875	0.891325	7.4634		6.295	6.65444	6.65722	6.54469	6.85794	6.18936	6.71428	6.60739		-0.204186	0.155254	0.0263227	-0.0862034	0.358752	-0.309819	0.0833832	-0.0235024
Tel_02635	580542	582461	-	ALP52127.1	hypothetical protein	0.0119923	9.17076	0.00144902	0.969635	0.986244	8.23041		8.81088	9.18008	9.22522	9.2944	10.0792	8.71692	8.64804	8.82071		-0.385891	-0.0166832	0.228131	0.297304	0.882424	-0.479849	-0.349049	-0.176386
Tel_02640	582458	582784	-	ALP52128.1	hypothetical protein	0.369639	5.9364	1.40396	0.236062	0.497247	7.55345		5.81864	5.77137	5.44737	5.84882	6.69013	5.18158	6.08148	6.06325		-0.0467946	-0.0940613	-0.412858	-0.0114129	0.824703	-0.683847	0.221249	0.203022
Tel_02645	582877	583329	+	ALP52129.1	hypothetical protein	-0.0295872	6.1916	0.0113735	0.915069	0.96191	7.3372		5.59947	6.10631	5.89032	6.90791	5.76547	6.18142	6.29104	6.36577		-0.313698	0.193148	-0.473435	0.544148	-0.147699	0.26825	-0.0727201	0.00200725
Tel_02650	583447	583737	+	ALP52130.1	molecular chaperone GroES	-0.606282	8.09958	8.26117	0.00405021	0.0397405	9.88545		8.58837	8.62213	8.28551	7.87285	7.9582	8.05214	7.14759	7.74885		0.283165	0.316922	0.521812	0.109149	-0.347012	-0.253074	-0.616113	-0.0148482
Tel_02655	583796	585436	+	ALP52131.1	molecular chaperone GroEL	-0.485054	11.3763	2.62899	0.104928	0.316994	10.6626		11.6347	11.7788	11.5903	11.2428	11.6597	11.3557	10.4241	10.8443		0.0274587	0.171536	0.564923	0.217441	0.0525178	-0.251513	-0.601293	-0.181071
Tel_02660	586074	586898	-	ALP52132.1	hypothetical protein	0.0594545	5.70764	0.0540564	0.816149	0.91947	5.98692		4.95732	5.17299	5.87558	6.28067	5.25502	4.89127	6.34853	6.03182		-0.111828	0.103843	-0.258572	0.146515	0.185868	-0.177883	0.214383	-0.102327
Tel_02665	587024	587100	-	anticodon=CAT	tRNA-Met	-0.0268339	4.41375	0.00698057	0.933414	0.970666	8.13161		4.22681	4.16179	4.86586	4.47072	4.42719	4.267	4.73746	4.09798		-0.0438872	-0.108908	0.322854	-0.0722811	0.156494	-0.00369851	0.194453	-0.445025
Tel_02670	587205	589010	-	ALP54708.1	RNA polymerase subunit sigma-70	-0.363067	9.76028	2.07154	0.15007	0.391997	8.90828		10.292	10.1513	9.3938	9.63699	10.2848	9.61511	8.83839	9.19796		0.206214	0.0655093	0.127016	0.370211	0.19898	-0.470703	-0.428398	-0.068828
Tel_02675	589130	590917	-	ALP52133.1	hypothetical protein	-0.0867369	8.29582	0.187542	0.66497	0.838691	7.45828		8.51455	8.27198	7.99622	8.50597	8.25193	8.18626	8.35288	8.20935		0.208369	-0.0342035	-0.269888	0.239866	-0.0542466	-0.119919	0.0867774	-0.0567555
Tel_02680	590975	591427	-	ALP52134.1	glutamyl-tRNA amidotransferase	-0.285607	7.41278	1.39318	0.237868	0.498937	8.55838		8.03129	8.05685	6.96642	6.86924	7.36103	7.30353	6.75941	7.32275		0.343117	0.368673	-0.0130354	-0.110215	-0.327147	-0.384643	-0.220043	0.343294
Tel_02685	591462	591677	-	ALP52135.1	30S ribosomal protein S21	-0.42317	7.2424	2.19581	0.138387	0.374984	9.45999		7.73884	8.16382	6.98715	6.47344	6.7673	7.35036	6.3002	7.15849		0.233761	0.658741	0.257329	-0.256377	-0.737781	-0.154721	-0.429621	0.428668
Tel_02690	591771	592538	-	ALP52136.1	hypothetical protein	0.457525	6.68489	3.82829	0.0503944	0.210611	7.06759		5.86351	5.90661	6.46377	7.1556	6.52582	6.32901	7.31332	7.13424		-0.292732	-0.249626	-0.552967	0.138871	0.369583	0.172774	0.296588	0.117507
Tel_02695	592535	593473	-	ALP52137.1	hypothetical protein	0.0339447	7.88492	0.0306089	0.861116	0.943884	7.97726		7.79605	8.05155	7.77969	7.82314	7.76361	8.16627	7.84868	7.79313		-0.14832	0.10718	-0.0314682	0.0119809	-0.180757	0.221897	0.0375204	-0.0180331
Tel_02700	594077	595081	+	ALP52138.1	hypothetical protein	-0.0444715	10.452	0.02812	0.866827	0.946391	10.4462		11.0558	10.8046	9.70029	9.70307	10.8116	11.1934	9.32921	9.71161		0.0894478	-0.161732	0.0892488	0.0920233	-0.154782	0.227066	-0.281834	0.100562
Tel_02705	595200	595679	+	ALP52139.1	cyclic pyranopterin monophosphate synthase accessory protein	-0.0720952	9.32721	0.098875	0.753184	0.884407	10.3891		9.94388	9.61503	8.55441	8.78834	9.69243	9.97747	8.39344	8.55956		0.136677	-0.192172	-0.0195255	0.214402	-0.114772	0.170267	-0.1805	-0.0143767
Tel_02710	595701	595937	+	ALP52140.1	molybdopterin synthase sulfur carrier subunit	-0.00252808	8.65217	0.000142943	0.990461	0.995507	10.7353		9.36007	8.78899	7.9477	7.9674	9.17894	9.13726	7.86325	7.92802		0.243758	-0.327327	0.0211081	0.0408089	0.0626202	0.0209481	-0.0633443	0.00142726
Tel_02715	595942	596427	+	ALP52141.1	hypothetical protein	-0.213328	9.80759	0.79658	0.372118	0.625768	10.8515		10.4175	10.1647	9.38732	9.21246	10.0952	10.3611	8.88103	8.99149		0.157913	-0.0949134	0.269243	0.0943877	-0.164475	0.101475	-0.237045	-0.126585
Tel_02720	596707	597150	+	ALP52142.1	hypothetical protein	-0.172706	9.03001	0.529877	0.466658	0.707693	10.2046		9.57611	9.26034	8.63979	8.50282	9.28584	9.75923	8.17571	8.04077		0.105729	-0.210039	0.300013	0.163046	-0.184544	0.288854	-0.164059	-0.298999
Tel_02725	597440	598357	+	ALP52143.1	hypothetical protein	0.107212	13.6088	0.097696	0.754612	0.885179	13.7338		13.9106	13.8279	13.1521	12.8447	13.9982	14.4543	12.9287	12.7595		-0.13712	-0.219826	0.23084	-0.0765554	-0.0495868	0.406533	0.00744752	-0.161732
Tel_02730	598479	599282	+	ALP52144.1	hypothetical protein	-0.075895	7.99907	0.148276	0.700188	0.859083	8.3156		8.50478	8.36407	7.39126	7.39896	8.42084	8.58757	7.03098	7.29597		0.0354653	-0.105248	0.111966	0.119669	-0.0484768	0.118259	-0.24831	0.0166748
Tel_02735	599415	599825	+	ALP52145.1	hypothetical protein	0.152173	7.41827	0.430669	0.511661	0.739459	8.70457		8.17445	7.4774	6.55913	6.17367	8.25248	8.00788	6.54918	6.23748		0.196401	-0.500656	0.179262	-0.206192	0.274429	0.0298255	0.169319	-0.142388
Tel_02740	599846	601327	+	ALP52146.1	hypothetical protein	0.310521	7.0356	1.48532	0.222943	0.48338	6.46903		7.6975	6.9603	6.12035	5.68037	8.0743	7.58082	6.25599	5.79516		0.119269	-0.617931	0.157383	-0.282596	0.496072	0.00259007	0.293018	-0.167806
Tel_02745	601401	603806	+	ALP52147.1	hypothetical protein	0.278291	7.22941	1.23189	0.26704	0.527949	5.96338		7.8347	7.21845	6.16953	6.71062	7.82972	7.29066	7.18115	6.81269		0.291318	-0.324933	-0.548962	-0.0078802	0.286339	-0.252723	0.462651	0.0941917
Tel_02750	603892	604707	+	ALP52148.1	hypothetical protein	-0.457431	6.32818	1.8867	0.169575	0.419729	6.6233		7.19386	6.1491	6.39306	5.71712	7.19311	6.17743	5.14342	5.15912		0.515484	-0.52927	0.789875	0.113945	0.514734	-0.500948	-0.459761	-0.44406
Tel_02755	604707	607436	+	ALP52149.1	hypothetical protein	0.331757	7.91339	2.16073	0.141578	0.380041	6.46502		8.21097	7.58031	7.58498	7.46744	8.4517	7.74755	8.05439	7.89612		0.21334	-0.417325	-0.165756	-0.283298	0.454068	-0.250083	0.303662	0.145392
Tel_02760	607453	608214	-	ALP52150.1	hypothetical protein	-0.127675	7.48669	0.395842	0.529245	0.751946	7.88072		7.76728	7.4892	7.6296	7.2738	7.51051	7.46283	7.3753	7.32726		0.209823	-0.0682529	0.228109	-0.127688	-0.0469467	-0.0946231	-0.026193	-0.0742277
Tel_02765	608266	609516	-	ALP52151.1	hypothetical protein	-0.143104	8.55251	0.470414	0.492797	0.724367	8.23058		8.76795	8.82785	8.50737	8.35091	8.27153	8.79972	8.35829	8.41001		0.101184	0.161092	0.100721	-0.0557369	-0.395235	0.132959	-0.0483548	0.00337031
Tel_02770	609609	610622	+	ALP52152.1	tRNA threonylcarbamoyl adenosine modification protein TsaD	0.034583	7.84297	0.0333305	0.855138	0.94041	7.82433		7.60804	7.73206	7.85303	8.05901	7.51964	7.80687	8.06332	8.00181		-0.0586103	0.0654069	-0.141263	0.0647149	-0.147014	0.140217	0.0690277	0.0075202
Tel_02775	610948	612756	+	ALP52153.1	GTP-binding protein TypA	-0.245816	8.80989	1.13188	0.287374	0.544854	7.9555		9.13751	9.24214	8.61337	8.64883	8.73692	8.44049	8.54825	8.9025		0.248241	0.352878	-0.0648682	-0.0294036	-0.152344	-0.448774	-0.12999	0.224262
Tel_02780	612863	613813	+	ALP52154.1	proline iminopeptidase	-0.00230317	7.21409	0.000115651	0.99142	0.995757	7.28809		6.9111	7.08221	7.32226	7.42586	6.59657	7.03905	7.5333	7.54423		0.00386748	0.174978	-0.134155	-0.0305559	-0.31066	0.131814	0.0768929	0.0878181
Tel_02785	613810	614262	+	ALP52155.1	D-tyrosyl-tRNA(Tyr) deacylase	0.124786	6.63093	0.322265	0.57025	0.782997	7.77654		6.4969	6.34802	6.65722	6.73591	6.42445	6.68152	6.71901	6.90382		0.00917502	-0.139698	-0.0967728	-0.0180804	-0.0632765	0.193799	-0.0349769	0.14983
Tel_02790	614275	615111	+	ALP52156.1	diadenosine tetraphosphatase	0.0278134	7.32024	0.0187196	0.891174	0.952041	7.57867		7.29434	7.10668	7.33848	7.44351	7.12294	7.15316	7.51103	7.51932		0.125058	-0.0625982	-0.114607	-0.00957388	-0.0463436	-0.0161163	0.0579443	0.0662368
Tel_02795	615239	616516	+	ALP52157.1	esterase	0.215422	7.66219	1.16752	0.279911	0.540384	7.30943		7.11897	7.46848	7.73546	7.81469	7.56798	7.73403	7.89359	7.82017		-0.353394	-0.00388305	-0.0805141	-0.00129122	0.0956142	0.261663	0.0776093	0.00419601
Tel_02800	616567	617616	-	ALP52158.1	cytochrome C peroxidase	0.0717024	7.85996	0.126683	0.721896	0.871576	7.79094		8.10716	8.37789	7.041	7.41247	8.42667	8.05757	7.2482	7.50695		-0.135163	0.135564	-0.261158	0.110317	0.18435	-0.184751	-0.0539536	0.204795
Tel_02805	617841	618761	-	ALP52159.1	coproporphyrinogen III oxidase	-0.0971702	6.98076	0.202805	0.652466	0.829798	7.10106		7.00189	7.16916	6.88778	7.03852	6.94185	6.95296	7.0549	6.75862		-0.0145745	0.152693	-0.0471756	0.103562	-0.0746148	-0.0635039	0.119948	-0.176334
Tel_02810	618833	619387	-	ALP52160.1	hypothetical protein	-0.0170542	6.61588	0.0058339	0.939117	0.97302	7.46792		6.1465	6.2612	6.92406	7.0327	6.45903	6.19332	6.79573	6.83977		-0.118517	-0.00381473	0.0259947	0.134634	0.194022	-0.0716909	-0.102334	-0.0582947
Tel_02815	619384	620673	-	ALP52161.1	phosphoribosylamine--glycine ligase	-0.0764479	8.73305	0.1276	0.720933	0.871191	8.3668		8.49658	8.79177	8.96809	8.79523	8.82354	8.75356	8.49003	8.68828		-0.21978	0.0754081	0.232686	0.0598255	0.107173	0.0371984	-0.245381	-0.0471301
Tel_02820	620999	623206	+	ALP52162.1	hypothetical protein	-0.323793	11.037	1.29028	0.255997	0.515587	9.89493		11.3396	11.4174	11.1244	10.6669	11.1261	11.4371	10.2764	10.429		0.00951388	0.0873077	0.500189	0.0427712	-0.203901	0.107079	-0.347812	-0.195148
Tel_02825	623291	624439	-	ALP52163.1	type IV pili twitching motility protein PilT	-0.376922	9.09052	2.15	0.14257	0.381219	8.8914		9.32008	9.32214	9.39767	8.80124	9.25171	9.4803	8.21293	8.42718		-0.0234756	-0.0214189	0.687918	0.0914793	-0.0918433	0.136738	-0.496825	-0.282572
Tel_02830	624599	627508	+	ALP52164.1	glutamine-synthetase adenylyltransferase	-0.282285	9.49149	1.5772	0.209164	0.467094	7.95097		9.61422	9.67569	9.63504	9.57728	9.35583	9.2818	9.27673	9.45381		0.132338	0.193801	0.149323	0.0915633	-0.126053	-0.200086	-0.20898	-0.0319065
Tel_02835	627567	628490	+	ALP52165.1	branched chain amino acid aminotransferase	-0.320825	8.34049	2.90373	0.0883746	0.286863	8.45608		8.65026	8.60189	8.28551	8.3992	8.27315	8.34411	7.94007	8.09665		0.182906	0.134538	0.105151	0.218843	-0.194201	-0.123243	-0.240289	-0.0837056
Tel_02840	628502	628714	+	ALP52166.1	hypothetical protein	-0.253445	6.37005	1.18593	0.276151	0.536652	8.60792		6.77138	6.60104	6.25176	6.29045	6.13939	6.4629	6.20589	6.09136		0.277702	0.107367	0.0418964	0.0805866	-0.354292	-0.0307771	-0.00397726	-0.118506
Tel_02845	628849	630600	-	ALP52167.1	lipid A export permease/ATP-binding protein MsbA	-0.11935	8.1623	0.386648	0.534067	0.756302	7.35412		8.12215	8.22628	8.16336	8.3474	8.08357	7.82101	8.25248	8.22363		0.0588998	0.163027	-0.0833586	0.100678	0.0203186	-0.242245	0.00576528	-0.0230849
Tel_02850	630744	632168	+	ALP52168.1	bifunctional heptose 7-phosphate kinase/heptose 1-phosphate adenyltransferase	-0.298096	9.70807	1.52111	0.217452	0.476099	9.19812		9.84343	9.97279	9.85863	9.66266	9.80726	9.83053	9.00695	9.47136		-0.02007	0.10929	0.358728	0.162761	-0.0562445	-0.0329761	-0.49295	-0.028539
Tel_02855	632189	633139	+	ALP52169.1	ADP-L-glycero-D-mannoheptose-6-epimerase	-0.300073	8.6234	2.03613	0.1536	0.396585	8.6974		8.96848	8.90441	8.751	8.37985	8.55302	8.64433	8.09463	8.50363		0.200922	0.136853	0.318725	-0.0524302	-0.214541	-0.123234	-0.337649	0.0713548
Tel_02860	633168	634190	+	ALP52170.1	ADP-heptose--LPS heptosyltransferase	-0.362549	8.26818	3.06719	0.0798877	0.271105	8.23678		8.26985	8.26054	8.71418	8.47626	8.03917	8.3618	7.8987	7.95886		0.037009	0.027703	0.452182	0.214262	-0.193669	0.128957	-0.363306	-0.303139
Tel_02865	634217	635452	+	ALP52171.1	hypothetical protein	0.268902	7.2181	1.4328	0.231307	0.490611	6.91359		6.85921	6.96735	6.87301	7.49732	6.98205	7.40428	7.58235	7.34683		-0.194011	-0.0858719	-0.451868	0.172447	-0.0711745	0.351058	0.257472	0.0219493
Tel_02870	635449	636483	-	ALP54709.1	hypothetical protein	-0.0858732	7.53263	0.162877	0.686521	0.852029	7.48439		7.67638	7.6875	7.6252	7.27627	7.19539	7.57931	7.54461	7.5984		0.141732	0.152858	0.114078	-0.234854	-0.339256	0.0446661	0.0334924	0.0872831
Tel_02875	636561	637562	+	ALP52172.1	hypothetical protein	-0.163839	7.52241	0.638418	0.424284	0.67307	7.52097		7.86472	7.65031	7.53424	7.32232	7.33229	7.57173	7.4267	7.39273		0.259957	0.04555	0.115248	-0.0966807	-0.272473	-0.0330336	0.00770116	-0.0262684
Tel_02880	637603	638373	+	ALP52173.1	glycosyltransferase	-0.0224231	6.70087	0.00806998	0.92842	0.96776	7.07794		7.17344	6.64743	6.54055	6.35717	6.54384	6.48567	6.83649	6.82709		0.460848	-0.0651638	-0.0997744	-0.283154	-0.168759	-0.226926	0.196165	0.186763
Tel_02885	638373	639530	+	ALP52174.1	hypothetical protein	0.0732471	6.80379	0.0874762	0.767411	0.891325	6.5934		7.03395	6.83023	6.45387	6.63964	6.51307	6.64153	7.05199	7.07581		0.279258	0.0755338	-0.351454	-0.165687	-0.241622	-0.11317	0.246659	0.270483
Tel_02890	639527	640639	+	ALP52175.1	hypothetical protein	-0.067552	7.01857	0.0732247	0.786698	0.90329	6.86541		7.52669	7.18013	6.6913	6.67743	6.63069	7.05	7.1425	6.98811		0.429811	0.0832505	-0.18354	-0.197404	-0.466187	-0.0468741	0.267667	0.113276
Tel_02895	640636	641490	+	ALP52176.1	hypothetical protein	0.174497	6.49284	0.454857	0.500038	0.729201	6.72053		7.00189	6.55124	5.91937	5.9387	6.53845	6.5519	6.58074	6.50164		0.341021	-0.10963	-0.315745	-0.296415	-0.122416	-0.108975	0.345632	0.266528
Tel_02900	641528	642436	-	ALP52177.1	hypothetical protein	0.367143	5.87989	1.60145	0.205698	0.463713	6.01913		6.19321	5.90661	5.48671	4.92487	6.01058	5.87144	6.19837	5.96972		0.197754	-0.0888473	-0.158207	-0.720047	0.0151176	-0.124024	0.553453	0.324801
Tel_02905	642417	643520	-	ALP52178.1	glycosyl transferase	0.141599	6.00083	0.266801	0.605486	0.80468	5.8594		6.1878	6.12409	5.61653	5.66541	5.84026	5.88128	6.45771	5.96828		0.179438	0.11573	-0.310451	-0.261573	-0.168092	-0.127076	0.530725	0.041299
Tel_02910	643623	644648	+	ALP52179.1	hypothetical protein	0.0919968	6.52955	0.121512	0.727401	0.87471	6.49393		6.79295	6.80527	5.90492	6.2559	6.2793	6.49211	6.66114	6.74605		0.200545	0.21286	-0.487082	-0.136099	-0.313108	-0.100297	0.269135	0.354046
Tel_02915	644678	645565	-	ALP52180.1	dTDP-4-dehydrorhamnose reductase	0.356726	6.86789	1.57022	0.210175	0.468302	7.04088		6.93232	6.73099	5.96187	6.79211	6.75807	6.53016	7.31402	7.38788		0.194431	-0.00689072	-0.902101	-0.0718599	0.0201867	-0.207727	0.450049	0.523911
Tel_02920	645562	646107	-	ALP52181.1	dTDP-4-dehydrorhamnose 3,5-epimerase	0.087658	6.4162	0.102103	0.749321	0.882277	7.29188		6.44788	6.27944	5.7838	6.68487	6.01575	6.09521	6.65181	6.94401		0.238307	0.0698709	-0.732325	0.168749	-0.193818	-0.11436	0.135686	0.42789
Tel_02925	646104	646994	-	ALP52182.1	glucose-1-phosphate thymidylyltransferase	0.224556	6.98248	0.511224	0.474609	0.714718	7.1506		7.12465	7.15565	5.91937	6.86597	6.57921	6.68714	7.38195	7.49848		0.23799	0.268983	-0.997073	-0.0504684	-0.307456	-0.199517	0.465505	0.582036
Tel_02930	646991	648055	-	ALP52183.1	dTDP-glucose 4,6-dehydratase	-0.0315502	7.56412	0.0138878	0.906189	0.957626	7.47462		7.81022	7.80628	7.07366	7.46744	6.83178	7.50961	7.72021	7.92913		0.320753	0.316807	-0.473948	-0.0801745	-0.657694	0.0201336	0.172598	0.381524
Tel_02935	648071	648472	-	ALP52184.1	hypothetical protein	-0.400993	6.07137	1.15996	0.281474	0.54162	7.3897		6.74764	6.61727	5.30056	5.9262	4.94377	5.69845	6.06008	6.29961		0.745857	0.615489	-0.59605	0.0295865	-1.05801	-0.303336	0.163465	0.402999
Tel_02940	648640	649434	-	ALP52185.1	glycosyl transferase	0.0153555	5.51276	0.00190562	0.965181	0.983747	5.84555		5.73566	5.40254	4.74127	5.70254	4.43493	5.38905	6.05675	5.83054		0.495117	0.16199	-0.841505	0.119763	-0.805612	0.148505	0.47398	0.247762
Tel_02945	649449	650231	+	ALP52186.1	hypothetical protein	0.113222	6.91905	0.226556	0.63409	0.822216	7.27381		6.97541	6.95747	6.42379	6.97317	6.76115	6.80822	7.0694	7.21615		0.0998448	0.08191	-0.496842	0.0525439	-0.114408	-0.0673469	0.14877	0.295528
Tel_02950	650271	651557	-	ALP52187.1	hypothetical protein	0.445306	7.15676	3.58678	0.0582409	0.229698	6.79387		6.44334	6.57544	6.71634	7.52868	6.9661	6.59442	7.79437	7.79435		-0.201488	-0.069388	-0.742097	0.0702422	0.321281	-0.0504056	0.335941	0.335914
Tel_02955	651541	652473	-	ALP52188.1	hypothetical protein	0.672062	6.50891	5.34264	0.0208099	0.121679	6.61051		5.57892	5.64693	5.73562	6.98226	6.60518	5.8109	7.28947	7.08782		-0.331563	-0.263555	-1.03817	0.208466	0.694696	-0.0995783	0.515674	0.314029
Tel_02960	652565	653902	-	ALP52189.1	hypothetical protein	0.1195	8.66525	0.327618	0.567065	0.780266	8.24625		8.76522	8.87772	8.38777	8.33917	8.77097	8.82226	8.45938	8.78181		-0.0438225	0.0686791	-0.104263	-0.152864	-0.0380717	0.0132151	-0.0326485	0.289776
Tel_02965	653908	654228	-	ALP52190.1	hypothetical protein	-0.103568	6.85175	0.157869	0.691126	0.85405	8.4956		7.37164	7.30447	6.65722	6.01742	6.76269	6.97841	6.3999	6.83186		0.267336	0.200166	0.180618	-0.459174	-0.341612	-0.12589	-0.0767009	0.355258
Tel_02970	654278	654934	-	ALP52191.1	protein-L-isoaspartate O-methyltransferase	-0.359884	8.42634	2.54154	0.110886	0.327909	9.03457		9.08419	9.02992	8.15422	7.8399	8.17079	8.63345	7.65828	8.15045		0.354602	0.300337	0.203512	-0.110813	-0.558799	-0.0961405	-0.292436	0.199736
Tel_02975	655282	657171	+	ALP52192.1	thiamine biosynthesis protein ThiC	-0.373184	10.0017	1.89692	0.168424	0.418809	9.08412		10.34	10.4435	9.5747	10.1734	10.3989	9.71725	9.19421	9.67382		0.115057	0.218621	-0.0793307	0.519363	0.174003	-0.507681	-0.459819	0.0197865
Tel_02980	658170	658562	-	ALP52193.1	hypothetical protein	0.286011	6.2307	0.844825	0.35802	0.616035	7.58177		6.4365	6.13415	5.70259	5.95109	5.51089	7.05653	6.39399	6.03044		0.151983	-0.15037	-0.31694	-0.0684343	-0.77363	0.772017	0.374461	0.0109139
Tel_02985	658731	659330	+	ALP52194.1	hypothetical protein	0.332202	6.06168	1.80866	0.178669	0.427612	6.80105		5.74676	5.3474	5.97576	6.31943	6.05145	5.87637	6.53493	6.29155		-0.00873421	-0.408092	-0.304657	0.0390082	0.295954	0.120872	0.254513	0.0111362
Tel_02990	659314	659985	-	ALP54710.1	3-methyladenine DNA glycosylase	0.191848	6.30505	0.519157	0.471201	0.7127	6.88067		6.11258	6.12156	5.84563	6.5241	6.28359	5.65892	6.78021	6.67883		0.0684178	0.0773959	-0.61156	0.0669078	0.239428	-0.385242	0.323017	0.221636
Tel_02995	660025	660810	+	ALP52195.1	sulfur acceptor protein CsdL	0.00593458	6.12275	0.000558598	0.981144	0.992257	6.47198		5.92667	5.78739	6.12035	6.42539	5.43954	5.75844	6.63242	6.4663		0.198659	0.0593793	-0.290762	0.0142737	-0.288469	0.0304301	0.221303	0.0551851
Tel_03000	660879	661949	-	ALP52196.1	homoserine O-succinyltransferase	0.344773	7.34859	2.78714	0.0950234	0.29751	7.25098		6.93717	6.97856	7.39126	7.25142	7.13487	7.20112	7.90194	7.69273		-0.125762	-0.0843697	-0.168077	-0.307913	0.0719407	0.138191	0.342602	0.133388
Tel_03005	661955	662794	-	ALP52197.1	ATPase	-0.135085	7.78954	0.410147	0.521895	0.746808	8.04279		8.11432	8.0064	7.81489	7.42141	7.41977	7.88725	7.74415	7.7589		0.257386	0.14947	0.130056	-0.26343	-0.437168	0.0303129	0.0593135	0.0740611
Tel_03010	662860	663687	+	ALP52198.1	3-mercaptopyruvate sulfurtransferase	-0.23048	7.42263	1.28896	0.25624	0.515622	7.69667		7.58762	7.68921	7.57132	7.26141	7.3457	7.39228	7.19783	7.26457		0.0839127	0.185507	0.247534	-0.0623699	-0.157999	-0.111421	-0.125954	-0.059211
Tel_03015	663965	664411	+	ALP52199.1	hypothetical protein	-0.267614	5.55669	1.0691	0.301149	0.557311	6.72158		5.83259	5.90368	5.68578	5.18835	5.81081	5.71506	5.08592	4.92332		0.0170584	0.0881418	0.464939	-0.0324934	-0.00472412	-0.100476	-0.134919	-0.297527
Tel_03020	664777	665703	+	ALP52200.1	hypothetical protein	0.205035	5.60418	0.5127	0.473972	0.714718	5.71509		6.31253	5.9414	4.83571	4.20697	5.84899	6.17743	5.22558	4.93813		0.242445	-0.128687	0.0341096	-0.594631	-0.221099	0.107341	0.423985	0.136537
Tel_03025	665748	667691	-	ALP52201.1	hypothetical protein	0.482305	7.1248	3.9278	0.047494	0.203192	6.16652		6.01193	6.01673	7.19739	7.64958	7.00824	6.14918	7.93578	7.6012		-0.28459	-0.279791	-0.398598	0.0535945	0.711719	-0.147339	0.339794	0.0052095
Tel_03030	667695	668237	-	ALP52202.1	NUDIX hydrolase	0.046888	6.93708	0.0447329	0.832496	0.926642	7.82072		6.56535	6.83332	7.16137	7.02978	6.53845	6.92468	7.18572	7.11742		-0.150098	0.117869	0.0378025	-0.0937917	-0.176996	0.209225	0.0621451	-0.0061559
Tel_03035	668287	669192	-	ALP52203.1	hypothetical protein	1.45498	6.76908	23.2531	1.42024e-06	0.000163044	6.91309		6.03323	5.15334	5.50599	6.37568	7.59674	7.57325	7.1032	6.86014		-0.555909	-1.4358	-0.955262	-0.0855718	1.0076	0.984108	0.641945	0.398889
Tel_03040	669298	669858	+	ALP52204.1	hypothetical protein	-0.0747945	7.24229	0.117977	0.731239	0.876609	8.07879		7.07709	7.23139	7.60299	7.17423	7.11332	7.41109	7.21245	7.05421		-0.131135	0.0231686	0.34202	-0.0867435	-0.0949062	0.202872	-0.0485166	-0.20676
Tel_03045	669900	670310	+	ALP54711.1	hypothetical protein	-0.00274754	6.63554	0.000149876	0.990232	0.995507	7.92184		6.44561	6.56059	6.71634	6.81602	6.80215	6.50172	6.70157	6.49865		-0.131909	-0.0169214	0.0331914	0.132879	0.224631	-0.0758005	0.0184286	-0.184499
Tel_03050	670573	671274	+	ALP52205.1	hypothetical protein	-0.290847	8.31798	1.41893	0.233579	0.494436	8.8305		8.13558	8.31406	8.9204	8.35208	7.99664	8.60699	8.16225	7.75639		-0.127736	0.050745	0.62262	0.0542948	-0.266679	0.343669	-0.135527	-0.541388
Tel_03055	671313	671957	+	ALP52206.1	hypothetical protein	0.0264736	7.14164	0.0150467	0.902372	0.956531	7.77651		6.53153	6.70424	7.71075	7.36925	6.91026	6.77427	7.43568	7.31255		-0.198543	-0.0258377	0.253695	-0.0878059	0.180185	0.0441965	-0.0213832	-0.144506
Tel_03060	671998	672300	+	ALP54712.1	hypothetical protein	0.131458	5.80264	0.26541	0.606428	0.804806	7.53002		5.35067	5.36886	6.2403	5.88803	5.36449	5.89593	6.04842	6.02629		-0.14432	-0.126127	0.189543	-0.162732	-0.130494	0.400941	-0.00234086	-0.0244701
Tel_03065	672333	673649	+	ALP52207.1	hypothetical protein	-0.108168	8.44267	0.285025	0.593427	0.796623	8.04651		8.47172	8.5117	8.6376	8.33681	8.69199	8.36004	8.18734	8.27472		-0.0371412	0.00283594	0.278484	-0.0223115	0.183127	-0.148822	-0.171778	-0.0843946
Tel_03070	674006	675346	-	ALP52208.1	sodium:alanine symporter	-0.0316832	8.2563	0.022586	0.880539	0.947794	7.83407		7.81814	8.21092	8.44631	8.5484	8.43249	8.14292	8.13574	8.19708		-0.33298	0.0598005	0.114429	0.216515	0.281371	-0.00819193	-0.196143	-0.134801
Tel_03075	675366	676070	-	ALP52209.1	hypothetical protein	0.0664072	6.64354	0.0833268	0.772839	0.894674	7.14989		6.33231	6.56618	6.63987	6.85612	6.79012	6.26276	6.90042	6.66731		-0.155534	0.0783354	-0.12606	0.0901894	0.302279	-0.225081	0.134491	-0.0986203
Tel_03080	676096	676308	-	ALP52210.1	hypothetical protein	0.0612985	5.17261	0.0391925	0.843068	0.93138	7.41047		4.60567	5.43137	5.11215	5.27963	5.54706	4.65917	5.3637	5.07045		-0.455147	0.370556	-0.0943279	0.0731499	0.486245	-0.401653	0.157215	-0.136037
Tel_03085	676402	676893	+	ALP52211.1	hypothetical protein	0.551141	5.94428	3.97799	0.0460985	0.198972	6.97048		5.47598	5.68163	5.54379	5.81531	6.629	5.65892	6.1893	6.09401		-0.385401	-0.179753	-0.366817	-0.095292	0.767616	-0.202462	0.2787	0.183408
Tel_03090	676890	677219	+	ALP52212.1	hypothetical protein	0.541049	5.10026	2.8815	0.0896023	0.288205	6.7041		4.23734	4.54774	5.00784	5.25984	5.54349	4.46332	5.75042	5.22101		-0.460632	-0.150229	-0.301937	-0.0499387	0.845515	-0.234655	0.440642	-0.0887665
Tel_03095	677473	678489	+	ALP52213.1	hypothetical protein	0.535266	6.62407	5.2135	0.0224122	0.125738	6.60117		6.76957	6.34802	5.79951	6.2205	7.16428	6.99438	6.74246	6.43112		-0.0494971	-0.471039	-0.49889	-0.0778955	0.345219	0.175317	0.444063	0.132722
Tel_03100	678584	678898	+	ALP52214.1	hypothetical protein	-0.0467716	6.18844	0.0315802	0.858952	0.943314	7.8596		6.90286	6.63509	5.65157	4.99838	6.377	6.78218	5.19267	5.6569		0.228577	-0.039191	0.276691	-0.376502	-0.297282	0.107896	-0.182209	0.28202
Tel_03105	679075	679281	+	ALP52215.1	cold-shock protein	-0.123137	10.7279	0.17886	0.672355	0.842953	13.0072		11.2954	11.4826	10.0612	9.81198	10.576	11.2635	9.92726	10.304		0.140987	0.328207	0.0350424	-0.214128	-0.578356	0.109163	-0.0988488	0.277935
Tel_03110	679330	680145	-	ALP52216.1	hypothetical protein	0.118915	7.77048	0.21921	0.639642	0.824003	8.06561		7.81375	7.78089	7.53424	7.52453	8.73418	7.59734	7.26269	7.304		-0.167795	-0.200647	0.127878	0.118167	0.752638	-0.384197	-0.143678	-0.102368
Tel_03115	680199	681473	-	ALP52217.1	hypothetical protein	0.0140856	8.5306	0.00496877	0.943804	0.973752	8.18124		8.60828	8.73135	8.30765	8.42053	8.47348	8.6501	8.43064	8.5703		-0.00751956	0.115547	-0.124632	-0.0117514	-0.142323	0.0342952	-0.0016388	0.138022
Tel_03120	681569	682714	-	ALP52218.1	ribonuclease D	0.0619052	7.70587	0.103951	0.747139	0.882277	7.51052		7.49851	7.61842	7.71904	7.79934	7.45637	7.46611	7.93443	8.03251		-0.0113399	0.108571	-0.152292	-0.0719869	-0.0534836	-0.0437475	0.0630958	0.161183
Tel_03125	682895	684013	-	ALP52219.1	hypothetical protein	1.13024	7.13899	13.5547	0.00023171	0.00579035	6.97807		6.2541	5.28105	6.32956	7.44351	7.25238	7.57021	7.74312	7.62199		-0.335331	-1.30838	-0.954987	0.158964	0.66294	0.980774	0.458574	0.337449
Tel_03130	684015	684554	-	ALP52220.1	hypothetical protein	1.54241	6.49188	15.1374	9.99632e-05	0.00339288	7.38352		5.84985	4.09126	5.18572	6.16306	6.75188	7.71901	6.79971	6.68762		-0.253151	-2.01174	-1.02331	-0.0459711	0.648885	1.61601	0.590684	0.478594
Tel_03135	684809	685618	+	ALP52221.1	UDP-2,3-diacylglucosamine hydrolase	1.43034	5.63101	19.2212	1.16416e-05	0.00080187	5.9368		2.43844	2.81575	5.25571	6.04081	4.7771	3.68235	7.02207	6.69462		-0.989972	-0.612659	-0.997589	-0.212494	1.34869	0.253941	0.768768	0.441315
Tel_03140	685606	686796	+	ALP52222.1	glycosyl transferase family 1	1.03664	6.23589	14.8864	0.000114186	0.00364127	5.98492		3.37266	3.36944	5.97576	6.89513	4.50282	4.51483	7.57221	7.31823		-0.56728	-0.570493	-0.964572	-0.045199	0.562883	0.574889	0.631875	0.377896
Tel_03145	686864	688273	+	ALP54713.1	MBL fold metallo-hydrolase	0.0610728	8.09124	0.0999619	0.751875	0.883473	7.59657		7.99064	7.98988	8.07577	8.1639	7.93108	8.0146	8.37555	8.13606		0.00908867	0.0083314	-0.112049	-0.0239253	-0.0504745	0.0330544	0.187734	-0.0517588
Tel_03150	688273	689682	+	ALP52223.1	hypothetical protein	0.291105	7.43286	1.8699	0.171487	0.421556	6.93819		6.55065	6.75074	7.43214	7.94898	6.98073	6.92229	8.13771	7.85182		-0.250451	-0.0503629	-0.410521	0.106319	0.179623	0.12119	0.295046	0.00915612
Tel_03155	689736	690227	+	ALP52224.1	hypothetical protein	0.0248437	7.03936	0.0128114	0.909882	0.959471	8.06556		6.89955	6.98135	7.041	7.17158	7.35594	6.94594	6.97005	6.88941		-0.146148	-0.0643449	0.0229885	0.153572	0.310244	-0.0997502	-0.047958	-0.128603
Tel_03160	690313	691035	-	ALP54714.1	short-chain dehydrogenase	0.267754	6.55768	1.18729	0.275876	0.536652	7.02761		6.2747	6.3437	6.10779	6.79555	6.70942	6.19332	6.98586	6.74689		-0.105587	-0.0365862	-0.55123	0.136529	0.329134	-0.186961	0.326834	0.0878674
Tel_03165	691028	692023	-	ALP52225.1	DNA photolyase	0.323384	6.43121	1.74688	0.18627	0.436942	6.43845		6.01193	6.14413	6.06943	6.65866	6.52401	6.06096	6.92613	6.69723		-0.17333	-0.0411234	-0.518431	0.0707953	0.338748	-0.124295	0.338267	0.109368
Tel_03170	692020	692835	-	ALP52226.1	hypothetical protein	0.340704	6.72055	2.29677	0.129644	0.360075	7.01568		6.15207	6.48401	6.53117	6.88225	6.79765	6.51443	7.10481	7.02744		-0.334968	-0.00302746	-0.355243	-0.00417087	0.31061	0.027386	0.218389	0.141025
Tel_03175	692878	694071	-	ALP52227.1	hypothetical protein	1.17013	6.97221	18.1538	2.03765e-05	0.00120994	6.71762		6.2541	5.62213	6.10779	6.86597	7.41586	7.6342	7.42187	7.21067		-0.477469	-1.10945	-0.793785	-0.0356026	0.684285	0.902631	0.52029	0.309098
Tel_03180	694416	696848	-	ALP52228.1	response regulator receiver protein	0.45783	7.61262	4.10793	0.0426826	0.192384	6.33048		7.30313	7.26611	7.15528	7.56542	7.41781	7.39056	8.37522	7.94719		-0.0412696	-0.0782951	-0.605496	-0.19536	0.0734098	0.0461549	0.614443	0.186413
Tel_03185	696870	697301	-	ALP52229.1	two-component system response regulator	0.612729	5.00056	3.65252	0.0559843	0.223937	6.2148		4.30896	4.29328	4.8954	4.67881	4.10682	4.81112	6.02736	5.56443		-0.0710821	-0.0867675	-0.396101	-0.612692	-0.273223	0.431073	0.735863	0.27293
Tel_03190	697298	699430	-	ALP52230.1	hypothetical protein	0.352838	7.52091	2.19922	0.13808	0.374448	6.4287		7.17207	7.42919	7.14917	7.40573	7.09998	7.3592	8.23826	7.87048		-0.0930397	0.164082	-0.516743	-0.260175	-0.165127	0.094085	0.57235	0.204568
Tel_03195	699720	700538	-	ALP52231.1	glycosyl transferase	0.239639	6.18956	0.899407	0.342941	0.603912	6.47938		5.72073	5.93278	5.93367	6.40301	5.88052	5.67033	6.75737	6.69462		-0.0803558	0.13169	-0.513493	-0.0441613	0.0794284	-0.130763	0.310203	0.247451
Tel_03200	700539	701246	-	ALP52232.1	glutamine amidotransferase	0.172451	6.45332	0.465921	0.49487	0.725447	6.95353		6.2437	6.41968	6.13281	6.5116	6.39894	5.89106	6.86193	6.84764		0.00535414	0.181334	-0.455687	-0.0768941	0.160595	-0.347282	0.273436	0.259146
Tel_03205	701336	702505	+	ALP52233.1	sodium:proton antiporter	0.403999	7.31354	3.18572	0.0742843	0.259731	7.08827		7.2404	7.35802	6.76515	6.93935	7.25566	7.39744	7.65718	7.63251		-0.0724799	0.0451436	-0.483398	-0.309195	-0.0572207	0.0845569	0.408632	0.383961
Tel_03210	702514	703002	+	ALP52234.1	hypothetical protein	0.19151	6.08713	0.599181	0.438891	0.682535	7.12218		5.92015	5.70206	5.93367	6.22561	5.83735	5.68164	6.55331	6.50662		0.134852	-0.0832383	-0.371131	-0.079193	0.0520463	-0.10366	0.248509	0.201815
Tel_03215	703002	703883	+	ALP52235.1	1-aminocyclopropane-1-carboxylate deaminase	0.493023	6.49593	4.26159	0.0389835	0.180421	6.67872		5.86351	5.71552	6.32956	6.72512	6.45523	5.96237	7.16735	7.00791		-0.135651	-0.283635	-0.477929	-0.082363	0.456075	-0.0367888	0.359868	0.200424
Tel_03220	703946	704311	+	ALP54715.1	hypothetical protein	0.312259	6.21109	1.59257	0.206959	0.465253	7.66512		6.1878	5.93566	6.22874	5.79483	6.64411	6.1451	6.36876	6.20476		-0.0403705	-0.292508	0.0794697	-0.354449	0.415945	-0.083067	0.219489	0.0554895
Tel_03225	704292	704951	-	ALP52236.1	haloacid dehalogenase	0.0453128	7.08427	0.0480759	0.826446	0.925706	7.68592		7.05643	7.12949	6.95244	7.09546	7.21913	6.97841	7.20385	7.0044		-0.0394384	0.033623	-0.111596	0.0314247	0.123264	-0.117449	0.139812	-0.0596403
Tel_03230	705000	705554	+	ALP52237.1	ADP-ribose diphosphatase	-0.67258	7.9328	8.40954	0.00373258	0.0373692	8.78484		8.37431	8.03285	8.62664	7.72189	7.69916	7.86136	7.3619	7.28674		0.38239	0.0409312	0.877345	-0.0274005	-0.292762	-0.13056	-0.38739	-0.462555
Tel_03235	705551	706366	+	ALP52238.1	3'(2'),5'-bisphosphate nucleotidase CysQ	-0.491265	7.82044	5.6623	0.0173333	0.106982	8.11557		7.91231	7.952	8.43379	7.82651	7.70877	7.53789	7.54432	7.41355		0.134568	0.174255	0.629246	0.0219663	-0.0689705	-0.239852	-0.260225	-0.390987
Tel_03240	706374	706799	-	ALP54716.1	hypothetical protein	-0.23672	6.87145	1.01844	0.31289	0.569552	8.10591		6.92256	7.09256	6.95244	6.92999	7.22249	6.76632	6.53135	6.38536		-0.0784216	0.0915805	0.252655	0.230207	0.221503	-0.234662	-0.168438	-0.314424
Tel_03245	706884	707663	+	ALP54717.1	hypothetical protein	-0.179062	7.37609	0.727231	0.393782	0.643352	7.73639		7.14016	7.40966	7.61191	7.66283	7.13843	7.394	7.3656	7.20884		-0.130399	0.139094	0.149618	0.200535	-0.132132	0.123437	-0.0966988	-0.253454
Tel_03250	707677	707877	+	ALP52239.1	hypothetical protein	-0.127309	5.89944	0.242967	0.622072	0.814916	8.22137		6.17142	5.88295	6.10779	5.64266	5.86053	5.704	6.07657	5.6569		0.266692	-0.0217779	0.23681	-0.228318	-0.0441933	-0.200721	0.205588	-0.21408
Tel_03255	707871	708887	-	ALP52240.1	hypothetical protein	-0.316014	9.0952	1.77458	0.182816	0.432728	9.0723		9.22111	9.46745	9.1087	9.06273	9.5419	9.00223	8.46675	8.54197		-0.0870624	0.159279	0.31366	0.267693	0.23373	-0.305947	-0.328284	-0.253069
Tel_03260	708996	709769	-	ALP52241.1	hypothetical protein	-0.124056	8.1027	0.205854	0.650036	0.827319	8.47416		8.05008	8.20258	8.1481	8.1234	8.93831	7.71075	7.53986	7.58151		-0.175352	-0.0228512	0.299884	0.275179	0.712883	-0.51468	-0.308358	-0.266705
Tel_03265	709808	711133	-	ALP52242.1	ribosomal protein S12 methylthiotransferase RimO	-0.104189	8.10922	0.292904	0.588365	0.794617	7.70323		7.86896	8.12904	8.37995	8.23531	8.02642	7.94707	8.08202	8.1514		-0.123911	0.136169	0.16778	0.0231398	0.0335462	-0.0458035	-0.13015	-0.0607702
Tel_03270	711200	711631	-	ALP52243.1	hypothetical protein	0.431312	6.77006	2.55852	0.109701	0.326666	7.9843		6.37823	6.49186	6.64857	6.41648	7.47433	7.41449	6.45771	6.28461		-0.561499	-0.447869	0.196728	-0.0353647	0.534604	0.474764	0.0058637	-0.167227
Tel_03275	711950	712204	+	ALP52244.1	hypothetical protein	0.644287	5.32961	4.34211	0.0371809	0.1757	7.3067		4.90545	4.34616	4.74127	5.60394	5.13179	5.79536	5.85547	5.49798		-0.139242	-0.698532	-0.683395	0.179274	0.0871012	0.750672	0.430803	0.0733171
Tel_03280	712201	714570	-	ALP52245.1	hypothetical protein	0.918239	8.16802	9.98532	0.00157793	0.0205072	6.92375		7.69559	7.11178	7.55753	7.95515	8.28765	9.32031	8.2782	7.99332		-0.408241	-0.992054	-0.388523	0.00909798	0.183821	1.21647	0.332151	0.0472737
Tel_03285	714874	715389	+	ALP52246.1	hypothetical protein	-0.817942	8.68133	7.60273	0.00582801	0.0513342	9.63869		8.67467	9.29634	9.35977	8.57767	8.34272	8.75423	8.27642	7.20884		-0.0923187	0.529347	1.00409	0.221996	-0.42427	-0.0127578	-0.0792582	-1.14683
Tel_03290	715887	716207	-	ALP52247.1	hypothetical protein	-0.410244	6.91108	2.8852	0.089397	0.288205	8.55494		7.22593	7.33858	7.09927	6.68487	6.38901	7.13064	6.49438	6.62856		0.204894	0.317541	0.372501	-0.041898	-0.632033	0.109598	-0.232389	-0.0982141
Tel_03295	716482	717894	+	ALP52248.1	ribulose 1,5-bisphosphate carboxylase	0.446006	9.15702	0.378345	0.53849	0.759754	8.65928		10.9466	6.63154	6.85057	7.3247	10.4165	7.08024	9.0214	7.55099		2.1779	-2.13719	-0.836347	-0.362214	1.64778	-1.6885	1.33448	-0.135921
Tel_03300	717925	718275	+	ALP52249.1	ribulose 1,5-bisphosphate carboxylase small subunit	0.605501	7.27879	0.576469	0.4477	0.688069	8.79337		9.02046	4.33748	4.95271	5.23977	8.63808	4.36849	7.26844	5.68704		2.42933	-2.25365	-0.834278	-0.547219	2.04695	-2.22264	1.48145	-0.0999549
Tel_03305	718338	720236	+	ALP52250.1	hypothetical protein	0.497434	9.86642	0.479917	0.48846	0.721388	8.94194		11.4078	7.09127	7.868	8.43163	11.4165	7.24372	9.6112	8.48912		2.11796	-2.19855	-0.731983	-0.168358	2.1267	-2.0461	1.01121	-0.11087
Tel_03310	720409	721818	+	ALP54718.1	carboxysome shell protein	0.654713	8.4765	0.858662	0.354113	0.61254	7.98183		9.93238	5.781	6.28562	7.18476	9.91708	5.91522	8.528	7.55628		2.04596	-2.10542	-1.10305	-0.203904	2.03065	-1.9712	1.13933	0.167618
Tel_03315	721818	722072	+	ALP52251.1	carboxysome shell protein	0.599988	6.46	0.734363	0.391473	0.641901	8.4371		7.87824	3.9617	4.56868	5.10206	7.91939	3.79081	6.46273	5.42622		1.9907	-1.92584	-0.821241	-0.287867	2.03186	-2.09673	1.07281	0.0362995
Tel_03320	722072	722326	+	ALP52252.1	carboxysome shell protein	0.691917	5.81317	0.8933	0.344584	0.603912	7.79027		7.22461	2.91243	3.81565	4.38196	7.22584	3.26763	5.94891	4.8374		2.06698	-2.2452	-0.930329	-0.364022	2.06821	-1.89	1.20293	0.0914235
Tel_03325	722377	722685	+	ALP52253.1	carbon dioxide-concentrating protein CcmK	0.536204	6.98857	0.5759	0.447924	0.688069	8.68756		8.57598	4.6424	4.64021	5.26977	8.55879	4.60077	6.71164	4.9528		1.9815	-1.95209	-0.753393	-0.123836	1.96431	-1.99372	1.31803	-0.440806
Tel_03330	722719	723015	+	ALP52254.1	carbon dioxide-concentrating protein CcmK	0.592994	7.14772	0.73717	0.390569	0.641319	8.90405		8.62291	4.50187	4.95271	5.42889	8.84295	5.03933	6.79024	5.01002		1.87115	-2.2499	-0.592752	-0.116575	2.09118	-1.71244	1.24477	-0.535447
Tel_03335	723127	723567	+	ALP54719.1	bacterioferritin	0.699679	7.24901	1.04656	0.306302	0.562615	8.43343		8.55457	4.56271	5.11215	5.98765	8.88454	5.05681	7.26161	5.67647		1.78991	-2.20194	-0.897317	-0.0218197	2.11988	-1.70785	1.25214	-0.332999
Tel_03340	723596	723856	+	ALP54720.1	pterin-4-alpha-carbinolamine dehydratase	0.593286	6.51356	0.833312	0.361317	0.618324	8.45698		7.92377	4.17159	4.64021	5.27963	7.72229	4.74795	6.78573	5.63342		1.78237	-1.96981	-0.944537	-0.305118	1.58089	-1.39345	1.20098	0.0486712
Tel_03345	724224	725264	+	ALP52255.1	sodium-dependent bicarbonate transporter	0.43901	7.23749	0.648824	0.420534	0.669453	7.1809		8.3767	5.63988	6.03003	6.39395	8.55524	5.32556	7.28699	6.58873		1.40235	-1.33446	-0.544896	-0.180972	1.5809	-1.64878	0.712062	0.0138057
Tel_03350	725304	725624	+	ALP52256.1	transcriptional regulator	0.163101	5.42683	0.161124	0.688124	0.85223	7.07069		6.65054	5.01866	4.56868	3.95951	6.18372	4.99467	5.2403	4.65571		0.93864	-0.693234	-0.0373672	-0.646536	0.471824	-0.71723	0.634246	0.0496575
Tel_03355	725667	726698	+	ALP52257.1	LysR family transcriptional regulator	0.270793	7.20827	0.78368	0.376018	0.629335	7.16423		7.8545	6.8364	6.62231	6.65108	7.80005	6.57938	7.3889	7.2064		0.586917	-0.431177	-0.344859	-0.316089	0.532466	-0.688206	0.421725	0.239223
Tel_03360	726723	727337	+	ALP52258.1	hypothetical protein	0.503761	6.6158	1.98287	0.159088	0.405317	7.31949		6.93555	5.84364	5.73562	6.46482	7.24799	5.5643	7.04656	6.97452		0.537681	-0.554228	-0.819758	-0.0905585	0.850115	-0.833568	0.491176	0.41914
Tel_03365	727387	727977	-	ALP52259.1	nucleoside triphosphate hydrolase	0.426691	6.4269	1.86995	0.17148	0.421556	7.18811		6.62069	5.41909	6.01665	6.39395	6.81407	5.76378	6.96475	6.68411		0.466282	-0.735319	-0.498212	-0.120911	0.659667	-0.39063	0.44988	0.169243
Tel_03370	728099	728365	-	ALP54721.1	hypothetical protein	0.370766	5.13975	1.51579	0.218258	0.476561	7.05025		4.5047	4.43834	5.03464	5.55605	4.4655	5.38905	5.58504	5.50596		-0.194701	-0.261056	-0.385787	0.135631	-0.233897	0.689654	0.164621	0.0855356
Tel_03375	728482	728832	+	ALP52260.1	hypothetical protein	-0.28295	9.32138	0.700419	0.402643	0.651646	10.836		9.22244	9.78406	9.10554	9.23987	10.3397	9.15208	7.81664	8.6187		-0.402136	0.159493	0.410353	0.544685	0.715133	-0.47249	-0.878552	-0.0764861
Tel_03380	728910	730184	+	ALP52261.1	hypothetical protein	-0.0160192	9.27988	0.00153412	0.968757	0.985642	8.93052		9.07505	9.66488	8.67427	9.18386	10.6815	8.32168	8.01129	8.67396		-0.360735	0.229104	0.0384249	0.548016	1.24573	-1.1141	-0.624557	0.0381159
Tel_03385	730177	731526	+	ALP52262.1	hemolysin D	-0.0367086	8.84864	0.0116553	0.914028	0.961782	8.41675		8.9526	9.43654	7.92997	8.67242	9.94988	8.06946	7.80406	8.50089		-0.149523	0.334423	-0.296865	0.445581	0.847755	-1.03266	-0.422773	0.274056
Tel_03390	731694	734858	+	ALP52263.1	cation transporter	-0.230215	9.41536	0.518061	0.47167	0.713091	7.75361		9.72522	10.0603	8.60669	9.43119	9.94785	8.49442	8.9118	9.30871		0.168274	0.503348	-0.457911	0.366594	0.390905	-1.06253	-0.152795	0.244112
Tel_03395	734855	735334	+	ALP52264.1	hypothetical protein	-0.0672904	5.81185	0.0364858	0.848516	0.935432	6.87375		6.10398	5.99481	4.56868	6.16306	6.08874	5.0127	6.05758	5.64069		0.303921	0.194756	-1.03882	0.555553	0.288684	-0.787361	0.450082	0.0331841
Tel_03400	735373	735798	+	pseudo	hypothetical protein	-0.571316	8.47894	5.03836	0.0247919	0.135005	9.71341		8.52855	9.06255	8.65713	8.43825	8.99015	8.35121	7.45536	7.58199		-0.204565	0.329435	0.623951	0.405066	0.257034	-0.381904	-0.577822	-0.451195
Tel_03405	736019	736474	-	ALP52265.1	hypothetical protein	-0.915633	8.55038	10.8727	0.000975932	0.0155607	9.68644		8.52157	9.03396	9.34111	8.61223	8.51014	8.42795	7.51436	7.52424		-0.101837	0.410555	1.09312	0.364244	-0.113265	-0.195452	-0.733623	-0.723746
Tel_03410	736486	739659	-	ALP52266.1	cation transporter	-0.0401388	9.09158	0.0267177	0.87016	0.946391	7.42573		8.69963	8.94283	9.40539	9.29074	9.16445	8.24273	9.35623	9.27948		-0.0627794	0.180421	0.0724324	-0.0422189	0.402041	-0.519683	0.0232654	-0.0534789
Tel_03415	739671	740927	-	ALP52267.1	hypothetical protein	0.536575	6.96853	3.7147	0.0539353	0.218533	6.63969		5.91032	5.88593	6.62231	7.52038	6.79615	5.70954	7.78913	7.72896		-0.165167	-0.189556	-0.792883	0.105184	0.720664	-0.365941	0.373932	0.313767
Tel_03420	740924	742171	-	ALP52268.1	hypothetical protein	0.471094	7.07607	2.74011	0.0978577	0.302805	6.75761		5.78315	6.22165	7.03438	7.68897	7.21013	5.93899	7.6838	7.6151		-0.505333	-0.0668281	-0.471184	0.183408	0.921651	-0.34949	0.17824	0.109536
Tel_03425	742394	742789	-	ALP52269.1	hypothetical protein	0.212635	7.59238	0.832114	0.361662	0.618453	8.93246		6.94682	7.79285	7.35452	7.67782	7.64844	7.94941	7.4541	7.68923		-0.637558	0.208468	-0.189401	0.133909	0.0640624	0.365027	-0.0898185	0.145311
Tel_03430	742863	744260	-	ALP52270.1	hypothetical protein	0.405949	7.74203	4.02641	0.0447933	0.19627	7.2597		6.79117	6.89968	7.83027	8.22387	7.59501	7.32714	8.28939	8.17567		-0.362083	-0.253567	-0.29953	0.0940663	0.441764	0.173887	0.159588	0.0458756
Tel_03435	744261	744947	-	ALP52271.1	two-component system response regulator	-0.0833826	7.82888	0.157092	0.691848	0.8541	8.3726		7.60804	7.77528	8.12023	7.93657	8.094	7.80428	7.58869	7.60631		-0.21236	-0.045121	0.307281	0.123619	0.273599	-0.0161182	-0.224261	-0.206639
Tel_03440	745226	746923	+	ALP52272.1	copper resistance protein CopA	1.62049	8.23975	10.5205	0.00118059	0.0170838	7.47676		6.03021	6.56432	7.49137	8.22642	9.86249	7.68568	8.33019	8.30047		-1.50547	-0.971357	-0.595744	0.139305	2.32682	0.150005	0.243083	0.213356
Tel_03445	746944	747735	+	ALP52273.1	hypothetical protein	1.83319	6.79931	10.0929	0.00148838	0.0197914	7.13756		4.31891	4.46249	6.13281	6.90791	8.39328	6.0739	7.0453	6.89017		-1.49323	-1.34965	-0.611239	0.163861	2.58113	0.261754	0.301255	0.146124
Tel_03450	748085	749137	+	ALP52274.1	hypothetical protein	1.57291	6.9796	14.1578	0.0001681	0.00477689	6.90647		4.88551	5.51843	6.19351	6.96708	8.28498	6.51443	7.47757	7.21858		-1.41533	-0.782408	-0.770677	0.00289354	1.98415	0.213591	0.513387	0.254397
Tel_03455	749149	749595	+	ALP54722.1	MerR family transcriptional regulator	1.5558	5.36286	12.7772	0.000350871	0.00789805	6.52774		3.63402	3.71598	5.00784	4.97429	6.7142	4.76931	5.74939	5.64791		-1.07436	-0.992396	-0.337018	-0.370569	2.00582	0.0609331	0.404532	0.303055
Tel_03460	749668	750432	+	ALP52275.1	hypothetical protein	1.14	5.79763	7.67627	0.00559516	0.0497594	6.18599		4.39612	4.29328	5.30056	6.10877	6.82	4.8417	6.33008	6.13059		-0.691654	-0.794495	-0.666941	0.141269	1.73222	-0.246075	0.362581	0.163091
Tel_03465	750481	750960	+	ALP52276.1	hypothetical protein	0.91962	6.08428	7.30917	0.00686037	0.0574869	7.14618		5.21874	5.35602	5.06094	6.24084	7.04665	5.82117	6.55272	6.08738		-0.641907	-0.504622	-0.924529	0.255366	1.186	-0.0394761	0.567254	0.101909
Tel_03470	750963	751166	+	ALP52277.1	hypothetical protein	1.01717	5.4056	8.28093	0.00400635	0.0395191	7.70605		4.13969	4.95199	5.08677	4.88667	6.38501	4.85175	6.02906	5.49998		-0.942419	-0.13012	-0.288845	-0.488951	1.3029	-0.230362	0.653437	0.124359
Tel_03475	751159	751812	+	ALP52278.1	isoprenylcysteine carboxyl methyltransferase	1.15988	6.02417	13.8752	0.000195362	0.00522445	6.63902		4.62183	5.56006	5.52501	5.41106	6.98601	6.15731	6.54563	6.01235		-1.20947	-0.271243	-0.348502	-0.462457	1.15471	0.326005	0.67212	0.138839
Tel_03480	752271	753758	+	ALP52279.1	hypothetical protein	0.694063	8.24789	9.40729	0.00216125	0.0252524	7.67548		7.69845	7.78329	7.99962	7.89547	9.02102	8.51353	8.482	8.05137		-0.555622	-0.470783	-0.107495	-0.211646	0.766947	0.259458	0.374883	-0.0557422
Tel_03485	754065	754694	+	ALP52280.1	hypothetical protein	0.53212	7.06675	4.98352	0.0255898	0.137314	7.73562		6.26186	6.56246	7.18548	7.01805	7.48742	7.09723	7.42154	7.11154		-0.590383	-0.289785	0.00133034	-0.166109	0.635178	0.24499	0.237388	-0.0726095
Tel_03490	754863	755303	+	ALP52281.1	hypothetical protein	0.505841	6.23861	3.67436	0.0552556	0.221537	7.42303		5.34581	5.72554	6.04329	6.53649	6.5039	5.89106	6.82238	6.4353		-0.520768	-0.14104	-0.416079	0.0771247	0.637324	0.0244847	0.363016	-0.0240617
Tel_03495	755567	756895	+	pseudo	nucleoside-diphosphate sugar epimerase	0.470826	7.67226	4.10592	0.0427334	0.192384	7.263		6.98168	7.21371	7.44718	7.89547	8.03854	7.17934	8.17935	7.9321		-0.371635	-0.139605	-0.416346	0.0319481	0.68522	-0.17398	0.315823	0.0685747
Tel_03500	757130	758548	+	ALP54723.1	dTDP-glucose 4,6-dehydratase	0.411637	7.66444	2.84526	0.0916437	0.290518	7.16059		6.88623	7.02525	7.72316	7.97804	8.04424	7.02801	8.10371	7.91272		-0.359706	-0.220684	-0.206248	0.0486316	0.798313	-0.217923	0.174302	-0.0166854
Tel_03505	758607	760016	+	ALP52282.1	glucose-6-phosphate dehydrogenase	0.348834	7.64067	2.69815	0.100465	0.305925	7.146		6.71787	7.142	7.66861	7.97804	7.52871	7.02801	8.22352	8.12542		-0.386277	0.0378527	-0.330288	-0.0208579	0.424564	-0.0761404	0.224624	0.126522
Tel_03510	760078	760308	+	ALP52283.1	hypothetical protein	0.284066	4.86233	0.892867	0.344701	0.603912	6.98262		4.49595	4.28427	5.00784	4.94979	5.0281	4.2519	5.34612	5.11546		-0.0191024	-0.230783	-0.0969624	-0.155011	0.513044	-0.263159	0.241314	0.0106592
Tel_03515	760364	761455	+	ALP52284.1	transaldolase	0.365712	7.36082	2.5478	0.110448	0.327633	7.23516		6.61868	6.89821	7.17949	7.76641	7.49947	7.01465	7.79363	7.65196		-0.389076	-0.109544	-0.418378	0.168534	0.49172	0.00689995	0.195753	0.0540907
Tel_03520	761578	761835	+	ALP52285.1	hypothetical protein	0.213272	6.00157	0.708404	0.399974	0.648545	7.96173		5.30134	5.71552	5.97576	6.412	5.93887	5.92953	6.23704	6.22545		-0.419974	-0.00579258	-0.236801	0.199439	0.217551	0.208215	0.0244764	0.0128854
Tel_03525	761899	763965	+	ALP52286.1	transketolase	0.235247	8.6338	1.13437	0.286845	0.544854	7.58696		7.95041	8.08564	8.82961	9.00222	8.73025	8.12956	8.98865	8.90439		-0.273557	-0.138325	-0.10161	0.0710062	0.506286	-0.0944037	0.0574363	-0.026832
Tel_03530	763962	766508	+	ALP52287.1	alpha-glucan phosphorylase	0.413173	8.74779	3.5527	0.0594486	0.23221	7.39956		8.06936	8.20138	8.54513	9.10147	8.80386	8.47423	9.22589	9.10352		-0.31785	-0.185825	-0.448874	0.107472	0.416656	0.0870198	0.231887	0.109516
Tel_03535	766546	766749	+	ALP52288.1	hypothetical protein	1.01146	4.80036	10.4621	0.00121851	0.01737	7.10081		4.39612	3.99519	3.75249	4.36353	4.89408	4.99467	5.53579	5.26163		-0.173894	-0.57482	-0.975869	-0.364832	0.324062	0.424653	0.807431	0.533269
Tel_03540	766824	767504	+	ALP52289.1	isoprenylcysteine carboxyl methyltransferase	0.505603	6.45187	4.82225	0.0280947	0.14572	7.00826		5.90041	5.85585	6.38266	6.38941	6.24667	6.23998	7.2076	6.83027		-0.160318	-0.204879	-0.31982	-0.313077	0.185942	0.179254	0.505112	0.127785
Tel_03545	767592	768347	+	ALP52290.1	hypothetical protein	0.200884	6.85084	0.726376	0.39406	0.643501	7.25629		6.63668	6.55124	6.61345	7.06727	6.80514	6.5049	7.36727	7.00299		0.0121926	-0.0732504	-0.399292	0.0545235	0.180646	-0.119588	0.354528	-0.00975994
Tel_03550	768902	769573	+	pseudo	sodium:proton antiporter	0.492262	6.72313	4.49223	0.0340492	0.166421	7.29874		5.72073	5.91247	6.6913	7.15292	6.59312	6.38891	7.38128	7.1135		-0.433073	-0.241338	-0.393457	0.068173	0.439309	0.235101	0.296531	0.0287524
Tel_03555	769684	770913	+	ALP52291.1	hypothetical protein	0.517237	7.35204	5.70163	0.0169492	0.105367	7.05456		6.58197	6.4682	7.19145	7.7237	7.27304	6.96921	7.92307	7.90972		-0.241135	-0.35491	-0.495535	0.036714	0.449938	0.146106	0.236085	0.222735
Tel_03560	770929	772266	+	ALP52292.1	amino acid permease	0.258011	7.21244	1.50934	0.219239	0.477282	6.79344		6.96594	6.84561	7.0008	7.3967	7.0517	7.10985	7.64976	7.46306		-0.0273338	-0.147661	-0.37678	0.0191207	0.0584197	0.116575	0.27218	0.0854792
Tel_03565	772337	773521	+	ALP52293.1	hypothetical protein	0.542103	7.15851	4.71193	0.029954	0.152606	6.91485		6.5984	6.33718	6.82777	7.39216	7.32293	6.37504	7.81762	7.72299		-0.0599874	-0.321207	-0.612366	-0.047972	0.664545	-0.283351	0.377484	0.282854
Tel_03570	773603	774070	+	ALP54724.1	hypothetical protein	0.351657	6.26531	1.72476	0.189081	0.440294	7.36381		5.76143	5.86494	5.63416	6.71789	6.30065	5.92953	6.71164	6.644		-0.20271	-0.0991956	-0.792765	0.290966	0.336511	-0.0346056	0.284718	0.217081
Tel_03575	774162	775028	+	ALP52294.1	hypothetical protein	0.431459	7.24224	3.99673	0.0455887	0.198199	7.4498		6.22	6.77022	7.35452	7.45226	7.14789	7.01465	7.71073	7.69926		-0.568187	-0.0179695	-0.199676	-0.101935	0.359695	0.226461	0.156539	0.145073
Tel_03580	775050	775724	+	ALP52295.1	hypothetical protein	0.283467	6.86711	1.43811	0.230446	0.490516	7.43629		6.31998	6.2589	6.78895	7.31993	6.91165	6.58842	7.24784	7.10762		-0.199758	-0.260835	-0.327133	0.203845	0.39191	0.068683	0.131754	-0.00846612
Tel_03585	775759	776958	+	ALP52296.1	hypothetical protein	0.522074	7.32162	5.71955	0.016777	0.104801	7.05978		6.51648	6.50742	7.2092	7.61884	7.31456	6.79265	7.97304	7.84082		-0.266296	-0.27536	-0.451275	-0.0416375	0.531785	0.00987123	0.312566	0.180347
Tel_03590	777043	777243	-	ALP52297.1	hypothetical protein	0.14019	6.05124	0.321347	0.570799	0.783119	8.37316		6.04227	6.2543	5.58062	5.83551	6.42445	6.6093	5.657	5.58717		-0.29031	-0.0782819	-0.0844566	0.170435	0.0918663	0.276726	-0.00807336	-0.0779053
Tel_03595	777242	778834	+	ALP52298.1	hypothetical protein	0.0248648	8.52041	0.0151416	0.902067	0.956531	7.84957		8.32457	8.5928	8.53578	8.55653	8.73496	8.56255	8.45418	8.36082		-0.22915	0.039079	0.058948	0.0797034	0.181243	0.0088275	-0.0226455	-0.116006
Tel_03600	778845	779336	+	ALP52299.1	hypothetical protein	0.25793	7.15112	1.52906	0.216254	0.474097	8.17732		6.76593	6.95322	7.13685	7.19	7.29555	7.25513	7.1861	7.33903		-0.301522	-0.11424	-0.076143	-0.0229944	0.22809	0.187672	-0.0268993	0.126037
Tel_03605	779560	780819	+	ALP52300.1	glycogen debranching protein	0.0437782	7.91115	0.0460479	0.830089	0.926377	7.57888		7.53311	7.67722	7.86427	8.37526	7.71276	7.92105	8.06435	7.97368		-0.177927	-0.0338148	-0.205117	0.305865	0.00172626	0.210015	-0.00503873	-0.0957099
Tel_03610	780950	782266	+	ALP52301.1	amino acid permease	-0.436352	8.31347	4.89872	0.0268766	0.141241	7.91731		8.42873	8.3989	8.751	8.46982	7.94606	8.25509	8.16765	7.91834		0.171535	0.141705	0.4243	0.143114	-0.311137	-0.00210342	-0.15905	-0.408364
Tel_03615	782362	784410	+	ALP52302.1	ATPase	-0.405666	10.1517	2.44103	0.118199	0.340919	9.11751		10.345	10.3117	10.4814	10.1548	10.1085	10.3219	9.66522	9.58305		0.0732321	0.0399104	0.510297	0.183651	-0.163243	0.0501009	-0.305886	-0.388062
Tel_03620	784437	785567	+	ALP52303.1	hypothetical protein	-0.23724	8.37254	1.48481	0.223023	0.48338	8.19622		8.51022	8.32947	8.66787	8.42276	8.30941	8.33159	8.27105	8.07402		0.140045	-0.0407051	0.308944	0.0638302	-0.0607631	-0.0385766	-0.0878725	-0.284902
Tel_03625	785569	786678	+	ALP52304.1	hypothetical protein	-0.126967	8.33397	0.335644	0.562355	0.776563	8.18471		8.23613	8.02003	8.85614	8.39013	8.19664	8.42543	8.36199	8.02073		0.0165692	-0.199527	0.44889	-0.0171198	-0.0229161	0.205874	-0.0452516	-0.386518
Tel_03630	786687	787535	+	ALP52305.1	hypothetical protein	-0.00913634	7.60695	0.0017323	0.966801	0.984616	7.84482		7.40588	7.34617	8.03985	7.59928	7.8008	7.47263	7.65224	7.42201		-0.100491	-0.160198	0.361507	-0.0790639	0.294425	-0.033737	-0.0261088	-0.256335
Tel_03635	787620	788066	+	ALP52306.1	hypothetical protein	-0.22422	6.62777	0.92906	0.335107	0.595823	7.79265		6.78041	7.01031	6.56832	6.42982	7.016	6.80045	6.16945	5.87588		-0.121386	0.108516	0.307455	0.168955	0.11421	-0.10134	-0.0914183	-0.384992
Tel_03640	788220	788615	+	ALP52307.1	hypothetical protein	-0.312034	7.62251	1.51515	0.218355	0.476561	8.96259		7.6441	7.76803	7.57132	7.8842	7.89012	8.06839	6.9032	6.76362		-0.19856	-0.0746263	0.290732	0.603618	0.0474579	0.225729	-0.377386	-0.516963
Tel_03645	788843	791080	+	ALP52308.1	copper-transporting ATPase	-0.135258	9.50125	0.27605	0.599302	0.799928	8.33968		9.43517	9.52735	9.62515	9.61379	9.99739	9.40124	9.13255	9.06674		-0.15512	-0.062933	0.265596	0.254235	0.407103	-0.18905	-0.227012	-0.29282
Tel_03650	791077	791433	+	ALP52309.1	plastocyanin	0.0373736	6.1639	0.0218246	0.882555	0.948576	7.65396		6.09532	5.99757	6.26314	6.22561	6.53305	5.80574	6.23116	6.0524		-0.0125994	-0.11035	0.0700616	0.0325359	0.425131	-0.302181	0.0380805	-0.140678
Tel_03655	791594	792220	+	ALP52310.1	stringent starvation protein A	-0.247589	6.91382	1.09222	0.295981	0.552198	7.58959		6.67978	7.06916	7.35982	6.97621	7.03778	6.62404	6.69838	6.74267		-0.17291	0.216472	0.415551	0.031936	0.185088	-0.22865	-0.245891	-0.201596
Tel_03660	792259	792666	+	ALP52311.1	peptidase	-0.421839	7.98204	2.76988	0.0960535	0.298833	9.27894		8.0723	8.54554	7.98252	7.81469	7.84069	8.663	6.89625	7.23007		-0.208082	0.265153	0.501641	0.333805	-0.439689	0.382618	-0.584634	-0.250812
Tel_03665	792913	793290	+	ALP52312.1	hypothetical protein	-0.877168	7.56404	11.3075	0.000771935	0.013427	8.9714		7.65788	8.12337	8.32403	7.45007	7.09021	7.63566	6.77718	6.64941		0.0311011	0.496589	1.02386	0.149898	-0.536571	0.00887991	-0.522993	-0.650761
Tel_03670	793348	793842	+	ALP52313.1	RNase III inhibitor	-0.868816	8.20335	13.6607	0.000218987	0.0055866	9.22077		8.48227	8.6297	8.96113	8.06329	7.87026	8.06191	7.53956	7.30743		0.221233	0.368668	0.993273	0.0954412	-0.390773	-0.199128	-0.428289	-0.660426
Tel_03675	793858	794241	-	ALP52314.1	hypothetical protein	-0.288495	6.59138	1.37231	0.241415	0.501805	7.97596		6.99105	6.7409	6.78106	6.18421	6.83324	6.9436	5.9843	5.81296		0.113849	-0.136296	0.590428	-0.00642285	-0.0439529	0.0663993	-0.20633	-0.377675
Tel_03680	794329	794700	-	ALP52315.1	hypothetical protein	-0.535318	5.97128	4.57366	0.0324672	0.161819	7.40178		6.26958	6.00032	6.08233	6.4518	5.3926	5.5704	5.97817	5.76722		0.46135	0.192099	0.0124522	0.381916	-0.415627	-0.237823	-0.0917099	-0.302658
Tel_03685	794706	796097	-	ALP52316.1	dimethylmenaquinone methyltransferase	-0.132205	8.0639	0.410078	0.52193	0.746808	7.58778		8.05604	8.05751	8.41606	7.93657	8.05496	7.61957	8.14613	8.11633		0.109016	0.110488	0.262291	-0.217206	0.107943	-0.327447	-0.00764145	-0.0374437
Tel_03690	796094	796684	-	ALP52317.1	hypothetical protein	0.0502158	6.95759	0.0446004	0.83274	0.926642	7.7188		7.11612	7.17038	6.62231	6.74661	7.00824	6.65594	7.07022	7.11872		0.12845	0.182713	-0.267153	-0.142852	0.0205681	-0.331732	0.180755	0.22925
Tel_03695	796691	797284	-	ALP52318.1	phosphoheptose isomerase	0.165892	7.00863	0.602941	0.437458	0.682535	7.76252		6.98168	7.0744	6.75713	6.85282	7.03141	7.07166	7.14015	7.09775		-0.0581042	0.0346091	-0.204835	-0.109142	-0.00837947	0.0318745	0.178187	0.13579
Tel_03700	797373	797744	-	ALP52319.1	hypothetical protein	0.0113374	6.15916	0.00201179	0.964224	0.983355	7.58967		5.6555	6.26349	6.09512	6.47344	6.18831	5.82628	6.27755	6.31558		-0.327895	0.280097	-0.195305	0.183018	0.204917	-0.157118	-0.0128743	0.0251609
Tel_03705	797741	799735	-	ALP52320.1	hypothetical protein	0.176278	8.44899	0.757181	0.384212	0.636167	7.45332		7.78263	8.20018	8.54279	8.74895	8.36214	8.09296	8.79867	8.7513		-0.326846	0.0907053	-0.167635	0.0385221	0.252662	-0.016522	0.0882441	0.040869
Tel_03710	799857	800705	+	ALP52321.1	methyltransferase	-0.046578	7.31168	0.0454881	0.831109	0.926377	7.54954		6.83168	7.46051	7.39126	7.5634	7.2622	7.13064	7.30809	7.4299		-0.339575	0.289251	-0.0319021	0.140239	0.0909446	-0.0406203	-0.115069	0.00673249
Tel_03715	800710	803967	-	ALP52322.1	hypothetical protein	0.427089	8.51255	4.41435	0.0356378	0.171181	6.809		7.84506	7.95271	8.36947	8.74629	8.13142	8.39826	9.14979	8.95425		-0.236799	-0.129151	-0.435484	-0.0586636	0.0495548	0.316395	0.344844	0.149303
Tel_03720	804820	805275	+	ALP52323.1	division/cell wall cluster transcriptional repressor MraZ	-1.05917	8.78336	16.9814	3.77476e-05	0.00183102	9.91942		9.20511	9.5333	9.33439	8.50597	8.73653	8.57398	7.35651	7.77136		0.192879	0.521074	1.09233	0.263915	-0.275699	-0.438253	-0.885549	-0.470693
Tel_03725	805281	806216	+	ALP54725.1	ribosomal RNA small subunit methyltransferase H	-1.08528	9.41837	17.326	3.1485e-05	0.00158575	9.51533		9.7461	10.0919	10.0257	9.44386	9.27805	8.95639	8.14652	8.60809		0.227988	0.573805	0.969659	0.387815	-0.240063	-0.561729	-0.909519	-0.447955
Tel_03730	806288	806530	+	ALP54726.1	cell division protein FtsL	-0.643708	6.89213	6.60876	0.0101478	0.0759763	8.93905		7.09167	7.39927	7.41185	6.73591	6.89068	6.28889	6.28395	6.60275		0.17404	0.481642	0.653231	-0.0227053	-0.0269439	-0.628739	-0.474661	-0.155865
Tel_03735	806527	808266	+	ALP52324.1	cell division protein	-0.796729	9.63151	10.4342	0.00123705	0.0174847	8.83325		9.95349	10.2302	10.0249	9.60254	9.61253	9.22155	8.73853	9.05098		0.199043	0.475773	0.670635	0.248313	-0.141918	-0.532898	-0.615695	-0.303253
Tel_03740	808296	809765	+	ALP52325.1	hypothetical protein	-0.759467	9.23446	10.2966	0.00133273	0.0182866	8.67962		9.47825	9.7158	9.76172	9.2424	9.06847	8.80426	8.48246	8.82689		0.211555	0.449105	0.683354	0.164028	-0.198226	-0.462435	-0.595903	-0.251479
Tel_03745	809762	811150	+	ALP52326.1	hypothetical protein	-0.767766	9.17725	11.0506	0.000886607	0.014968	8.70424		9.48461	9.68854	9.6739	9.13784	8.83712	8.74685	8.52335	8.84292		0.295334	0.499261	0.6294	0.0933407	-0.352163	-0.442433	-0.521159	-0.201582
Tel_03750	811150	812232	+	ALP52327.1	phospho-N-acetylmuramoyl-pentapeptide-transferase	-0.559597	8.10561	8.18633	0.00422073	0.0410627	7.99191		8.34053	8.47011	8.35359	8.26292	7.75822	7.6458	7.77959	8.00075		0.286862	0.416446	0.25438	0.163704	-0.295445	-0.407863	-0.319623	-0.098461
Tel_03755	812235	813587	+	ALP52328.1	UDP-N-acetylmuramoylalanine--D-glutamate ligase	-0.905754	9.15565	13.4207	0.000248867	0.00616617	8.72055		9.37207	9.60309	9.87447	9.21568	8.61781	8.95231	8.30399	8.61479		0.23575	0.466767	0.872238	0.213444	-0.518505	-0.184012	-0.698238	-0.387444
Tel_03760	813584	814801	+	ALP52329.1	cell division protein FtsW	-0.531329	8.628	6.31819	0.0119506	0.0845128	8.34467		8.65958	8.91976	9.01594	8.86157	8.44116	8.47097	8.05439	8.36302		0.0367136	0.29689	0.442207	0.287841	-0.181705	-0.151899	-0.519338	-0.21071
Tel_03765	814798	815892	+	ALP52330.1	UDP-N-acetylglucosamine--N-acetylmuramyl-(pentapeptide) pyrophosphoryl-undecaprenol N-acetylglucosamine transferase	-0.763758	8.88076	10.649	0.00110128	0.0166888	8.75115		8.99471	9.23982	9.56324	8.96985	8.55436	8.69406	8.17591	8.34812		0.123974	0.369084	0.798964	0.205569	-0.316379	-0.176678	-0.588374	-0.416158
Tel_03770	815843	817306	+	ALP52331.1	UDP-N-acetylmuramate--alanine ligase	-0.745452	9.05999	9.79193	0.00175279	0.0220314	8.51106		9.19367	9.434	9.72928	9.10633	8.605	8.87372	8.41224	8.64378		0.167069	0.407404	0.756377	0.133421	-0.421597	-0.152876	-0.560666	-0.329132
Tel_03775	817303	818202	+	ALP52332.1	UDP-N-acetylenolpyruvoylglucosamine reductase	-0.699455	8.61475	10.1124	0.00147275	0.0196595	8.76835		8.68288	8.94748	9.18543	8.825	8.29459	8.5056	8.03068	8.03665		0.0752444	0.33984	0.665987	0.305563	-0.313048	-0.102037	-0.488761	-0.482789
Tel_03780	818199	819149	+	ALP52333.1	D-alanine--D-alanine ligase	-0.555339	8.20968	7.70534	0.00550576	0.0492515	8.28368		8.26471	8.41806	8.7017	8.44155	7.81792	8.1119	7.90101	7.76971		0.111563	0.264914	0.498208	0.238054	-0.335226	-0.0412513	-0.302478	-0.433783
Tel_03785	819146	819910	+	ALP52334.1	hypothetical protein	-0.328945	7.24902	2.60274	0.106679	0.320037	7.63738		7.4709	7.61753	7.27809	7.2287	7.02244	7.1873	7.03352	7.04123		0.146356	0.292987	0.132706	0.0833113	-0.3021	-0.137244	-0.111864	-0.104153
Tel_03790	819952	821187	+	ALP52335.1	cell division protein FtsA	-0.575222	7.99342	8.42522	0.00370052	0.0371563	7.68891		8.19957	8.35496	8.36947	8.06187	7.71753	7.95408	7.5198	7.50048		0.143039	0.29842	0.506565	0.198964	-0.339004	-0.102455	-0.343103	-0.362426
Tel_03795	821220	822383	+	ALP52336.1	cell division protein FtsZ	-0.746875	9.39069	6.95186	0.0083732	0.0658386	9.17283		9.63403	9.81312	9.9547	9.18845	9.40643	9.6014	8.26639	8.42034		0.0202865	0.199372	0.997229	0.230982	-0.207311	-0.0123466	-0.691082	-0.537129
Tel_03800	822528	823439	+	ALP52337.1	UDP-3-O-[3-hydroxymyristoyl] N-acetylglucosamine deacetylase	-0.427164	9.43119	3.03569	0.0814517	0.273411	9.56566		9.79325	9.88282	9.54589	9.04115	9.52704	9.79516	8.48818	8.7605		0.043684	0.133253	0.586958	0.0822232	-0.222529	0.0455921	-0.470751	-0.198431
Tel_03805	823528	823977	-	ALP52338.1	hypothetical protein	-0.265553	7.9886	1.37762	0.240506	0.501781	9.14381		8.5075	8.19959	7.81489	7.50995	8.21699	8.67295	7.03647	7.02397		0.108241	-0.199672	0.468572	0.163624	-0.182265	0.273695	-0.309847	-0.322349
Tel_03810	824030	824959	+	ALP52339.1	hypothetical protein	-0.427464	8.74763	3.87806	0.048921	0.207492	8.85388		9.34037	9.14414	8.73883	8.25044	8.87674	9.06944	7.8739	7.97655		0.232696	0.0364649	0.528902	0.040503	-0.230929	-0.0382319	-0.336028	-0.233377
Tel_03815	825085	827787	+	ALP52340.1	preprotein translocase subunit SecA	-0.140381	10.1095	0.332751	0.564044	0.77796	8.67549		10.4424	10.4736	9.86143	9.80773	10.3669	10.2235	9.57857	9.83993		0.0657843	0.0969894	0.0895186	0.035814	-0.00967296	-0.153101	-0.19335	0.0680173
Tel_03820	827793	829010	+	ALP52341.1	ornithine acetyltransferase	-0.125851	8.69171	0.314622	0.574858	0.786888	8.40838		8.56819	8.62926	9.05081	8.71301	8.87817	8.73671	8.4111	8.44311		-0.134895	-0.0738208	0.396301	0.0585025	0.175084	0.0336318	-0.243406	-0.211397
Tel_03825	829153	829320	-	ALP52342.1	50S ribosomal protein L33	-0.29551	6.92134	0.901139	0.342476	0.603912	9.50342		7.79872	7.47344	5.98952	6.5241	6.47602	6.94594	6.1462	6.98526		0.625187	0.29991	-0.421749	0.112828	-0.697509	-0.227588	-0.265071	0.573992
Tel_03830	829333	829569	-	ALP52343.1	50S ribosomal protein L28	-0.39442	7.91164	1.85617	0.173068	0.422727	9.99478		8.58271	8.70502	7.15528	7.57145	7.29555	8.03349	6.96652	7.93948		0.428516	0.55083	-0.2529	0.16327	-0.858645	-0.120701	-0.441667	0.531297
Tel_03835	829745	830419	-	ALP52344.1	hypothetical protein	0.0625402	7.32325	0.0946948	0.758291	0.886961	7.89243		7.14437	7.25348	7.47679	7.28118	7.23363	7.35213	7.48532	7.33176		-0.101534	0.00757437	0.0830266	-0.112578	-0.0122719	0.106232	0.0915552	-0.0620039
Tel_03840	830538	831743	+	ALP54727.1	phosphopantothenoylcysteine decarboxylase	-0.0624159	8.93031	0.0751818	0.783936	0.9016	8.66127		8.82665	9.10791	9.08486	8.75868	8.90455	9.32076	8.58546	8.71347		-0.213319	0.0679451	0.299242	-0.0269373	-0.13542	0.280793	-0.20016	-0.0721448
Tel_03845	831715	832170	+	ALP52345.1	deoxyuridine 5'-triphosphate nucleotidohydrolase	-0.00615715	7.62082	0.000971708	0.975132	0.989801	8.75688		7.62918	7.83893	7.58044	7.38989	7.81273	7.85763	7.26341	7.47784		-0.155435	0.0543134	0.152545	-0.0380061	0.028113	0.0730082	-0.164483	0.0499447
Tel_03850	833401	834801	+	ALP54728.1	phosphoglucomutase	-0.0112828	8.57245	0.00315966	0.955174	0.979345	8.08702		8.62942	8.73837	8.62223	8.27529	8.70445	8.74077	8.35711	8.43452		-0.0738337	0.0351172	0.199941	-0.146994	0.0011983	0.0375183	-0.0651779	0.012231
Tel_03855	834828	835721	+	ALP52346.1	acetylglutamate kinase	-0.0985262	7.8011	0.263179	0.607944	0.805602	7.96436		7.85535	7.88284	8.00302	7.62658	7.87881	7.92105	7.60697	7.5801		-0.029161	-0.00166899	0.29885	-0.0775826	-0.00570741	0.0365374	-0.0971977	-0.12407
Tel_03860	835722	836342	-	ALP52347.1	hypothetical protein	0.268795	7.03584	1.52191	0.217331	0.476099	7.7255		7.23121	6.78785	6.81237	6.65488	7.37619	7.39572	7.0131	6.79326		0.0334682	-0.409892	-0.0060353	-0.163525	0.178446	0.197978	0.1947	-0.02514
Tel_03865	836383	837138	+	ALP52348.1	permease	0.621119	6.86184	6.29616	0.0121	0.0852196	7.26729		6.66426	6.20027	6.39306	6.72512	6.99913	7.51752	7.0694	6.88406		-0.181034	-0.645025	-0.374854	-0.0427854	0.153833	0.672227	0.301488	0.116151
Tel_03870	837135	837782	-	ALP52349.1	orotate phosphoribosyltransferase	-0.0968075	6.91909	0.20165	0.653392	0.830056	7.54725		6.93555	7.05732	6.93832	6.93312	6.99389	6.77427	6.8106	6.89093		-0.00470629	0.11706	0.0450777	0.0398774	0.0536343	-0.165988	-0.0826446	-0.00231048
Tel_03875	837874	838641	+	ALP54729.1	DNA-(apurinic or apyrimidinic site) lyase	0.0571901	6.57955	0.061336	0.804397	0.913399	6.96225		6.81596	6.86688	6.03003	6.36182	6.57396	6.75029	6.548	6.47445		0.0641898	0.115109	-0.323546	0.00824441	-0.177818	-0.00148041	0.194424	0.120878
Tel_03880	838688	840664	-	ALP52350.1	hypothetical protein	0.38533	8.83291	2.92123	0.087421	0.285783	7.85033		8.79626	8.7989	8.38256	8.29609	9.22851	9.6701	8.52289	8.34923		-0.327182	-0.324541	-0.00513204	-0.0916038	0.105066	0.546657	0.1352	-0.038464
Tel_03885	840900	841472	-	ALP52351.1	hypothetical protein	-0.0872568	7.24964	0.179793	0.671551	0.842252	8.05555		7.36445	7.43021	6.98715	7.34127	7.25457	7.34147	7.01781	7.18792		0.0167782	0.0825372	-0.14639	0.207738	-0.0931116	-0.00620375	-0.11573	0.0543816
Tel_03890	841469	842302	-	ALP52352.1	pyrroline-5-carboxylate reductase	0.0250508	7.89465	0.0172799	0.895417	0.952972	8.15826		7.85107	8.03353	7.77572	7.85152	8.00056	7.96454	7.68434	7.95777		-0.11135	0.0711017	-0.0416133	0.0341787	0.038134	0.0021147	-0.133	0.140435
Tel_03895	842374	843078	-	ALP52353.1	hypothetical protein	0.0586956	6.61227	0.0663453	0.796734	0.910768	7.11863		6.21469	6.335	6.62231	7.0327	6.21779	6.55498	6.89066	6.80058		-0.115927	0.00438929	-0.214249	0.196135	-0.112826	0.224363	0.0540989	-0.0359855
Tel_03900	843351	844388	+	ALP52354.1	type IV pili twitching motility protein PilT	0.345139	8.53698	2.439	0.118352	0.340919	8.48456		8.79091	8.50396	7.84926	7.78557	9.03796	9.48232	7.76847	7.98407		-0.162877	-0.449829	0.00241871	-0.0612745	0.0841759	0.52853	-0.0783745	0.13723
Tel_03905	844470	845237	-	ALP52355.1	ABC transporter	0.419379	6.92148	3.27117	0.0705073	0.256287	7.30418		6.67592	6.68896	6.30776	6.99728	7.23252	7.22452	7.00666	6.97811		-0.279563	-0.266514	-0.514695	0.174826	0.27704	0.269037	0.18421	0.155659
Tel_03910	845234	846211	-	ALP54730.1	ABC transporter permease	0.394352	6.88608	2.64917	0.103604	0.313819	6.91965		6.04826	6.2612	6.59557	7.25892	6.23341	6.36805	7.64451	7.58764		-0.179469	0.0334674	-0.676089	-0.0127387	0.00568179	0.14032	0.372853	0.315975
Tel_03915	846220	846879	-	ALP54731.1	phosphoserine phosphatase	0.187656	6.29075	0.502147	0.478558	0.716901	6.8924		5.84297	5.77459	6.27442	6.46914	5.30658	5.85154	7.09391	6.81188		0.149052	0.0806699	-0.387916	-0.193201	-0.387341	0.15762	0.431571	0.149546
Tel_03920	847036	847551	+	ALP52356.1	RNA pyrophosphohydrolase	-0.407634	7.78446	2.93591	0.0866301	0.283606	8.74181		7.88662	8.14654	8.26586	7.37616	8.03026	7.83247	7.01652	7.27628		-0.0873475	0.172564	0.78215	-0.107542	0.0562833	-0.1415	-0.467181	-0.207426
Tel_03925	847559	849823	+	ALP52357.1	phosphoenolpyruvate-protein phosphotransferase	-0.131672	8.87804	0.343084	0.558055	0.774039	7.69917		8.61284	8.66309	9.36901	9.05342	8.91289	8.65298	8.88782	8.71541		-0.0976081	-0.0473616	0.362596	0.0470042	0.202442	-0.0574725	-0.118594	-0.291006
Tel_03930	849836	851167	-	ALP52358.1	N-acetylglutamate synthase	-0.0256886	7.6187	0.0162505	0.898563	0.954904	7.20619		7.42328	7.60312	7.89018	7.5894	7.65923	7.53945	7.74647	7.45278		-0.132991	0.0468498	0.220471	-0.080304	0.10296	-0.0168183	0.0767647	-0.216932
Tel_03935	851819	852652	-	ALP52359.1	tRNA 2-thiocytidine biosynthesis protein TtcA	0.151565	6.57003	0.400846	0.526652	0.749191	6.83364		6.59431	6.48007	6.3722	6.50321	6.22003	6.96227	6.73573	6.55356		0.0301389	-0.0840968	-0.168974	-0.0379668	-0.344142	0.3981	0.194552	0.012389
Tel_03940	852995	854854	+	ALP52360.1	dihydroxy-acid dehydratase	-0.32462	10.1399	1.60335	0.205429	0.463713	9.24536		10.2876	10.4486	10.2637	10.0921	10.353	10.1961	9.41812	9.80479		-0.0337432	0.127252	0.369018	0.197443	0.0317073	-0.125216	-0.476566	-0.0898953
Tel_03945	854884	855552	-	ALP52361.1	hypothetical protein	0.10353	6.60525	0.185006	0.667106	0.839121	7.18733		6.46813	6.93463	6.52173	6.18945	6.60346	6.5049	6.74659	6.72996		-0.159651	0.306851	-0.0251982	-0.357482	-0.0243222	-0.122878	0.199655	0.183025
Tel_03950	855599	856600	-	ALP52362.1	UDP-glucose 4-epimerase	0.0245673	7.60273	0.0137991	0.906488	0.957626	7.60129		7.50724	7.67636	7.61636	7.55531	7.34468	7.94002	7.63034	7.47936		-0.109833	0.0592868	0.0460161	-0.0150342	-0.272397	0.322944	0.0599998	-0.0909817
Tel_03955	856775	856859	+	anticodon=GTA	tRNA-Tyr	-0.310848	6.45977	1.83082	0.176031	0.425217	10.0332		6.8812	6.84408	6.46377	6.08084	6.48724	6.7476	5.8039	5.98121		0.141167	0.104052	0.381337	-0.00158982	-0.252793	0.00757315	-0.278531	-0.101216
Tel_03960	856933	857006	+	anticodon=TCC	tRNA-Gly	-0.620359	7.26734	7.32337	0.00680635	0.0571733	11.0433		7.78533	7.92473	7.35452	6.87576	6.94728	7.5778	6.26465	6.61663		0.226543	0.36595	0.576626	0.0978697	-0.611507	0.0190139	-0.513239	-0.161257
Tel_03965	857062	857136	+	anticodon=GGT	tRNA-Thr	-0.67544	6.90357	6.18936	0.0128521	0.0883486	10.6599		7.68986	7.50382	7.05415	6.16837	6.39894	7.22452	5.8304	6.24703		0.485573	0.299539	0.729164	-0.156615	-0.805344	0.0202329	-0.494589	-0.0779607
Tel_03970	857193	858383	+	ALP52363.1	elongation factor Tu	-0.316305	10.8483	1.20971	0.27139	0.533243	10.5973		11.5841	11.5042	10.3819	10.0717	10.9535	11.039	9.74297	10.4681		0.313941	0.233996	0.215709	-0.0944744	-0.316689	-0.231248	-0.423208	0.301974
Tel_03975	858460	858535	+	anticodon=CCA	tRNA-Trp	-0.120736	7.10852	0.273583	0.600938	0.800941	10.8455		7.70416	7.60944	6.70804	6.27575	7.40998	7.26644	6.24216	6.8617		0.206654	0.111935	0.186126	-0.246164	-0.0875277	-0.231061	-0.279747	0.339785
Tel_03980	858567	858911	+	ALP52364.1	preprotein translocase subunit SecE	-0.205741	8.55003	0.8655	0.352204	0.610156	10.0895		9.18893	9.01843	8.24593	7.76641	8.71999	8.86134	7.60043	8.19369		0.241756	0.0712594	0.294317	-0.185207	-0.227182	-0.0858333	-0.351188	0.242078
Tel_03985	858916	859449	+	ALP52365.1	hypothetical protein	-0.176764	8.73811	0.576252	0.447785	0.688069	9.6459		9.4095	9.28001	8.33754	7.81807	8.95187	9.00279	7.75546	8.40442		0.248459	0.118967	0.258668	-0.260803	-0.209174	-0.158252	-0.323412	0.325547
Tel_03990	859575	860006	+	ALP52366.1	50S ribosomal protein L11	-0.494876	8.76013	3.57914	0.0585095	0.230293	9.97437		9.54599	9.57313	8.35093	8.00949	8.49077	8.93764	7.48778	8.42534		0.409106	0.43625	0.282543	-0.0588953	-0.646113	-0.199243	-0.580604	0.356956
Tel_03995	860009	860704	+	ALP52367.1	50S ribosomal protein L1	-0.400683	9.80413	2.0897	0.148295	0.389024	10.329		10.581	10.5864	9.28503	9.0163	9.83679	9.87247	8.52033	9.49083		0.361806	0.367236	0.206903	-0.0618241	-0.382365	-0.346677	-0.55779	0.412711
Tel_04000	860950	861480	+	ALP52368.1	50S ribosomal protein L10	-0.470719	10.2515	2.85949	0.0908362	0.289545	11.1674		10.9178	10.8584	10.014	9.71946	10.3279	10.4888	8.84056	9.81807		0.26956	0.210186	0.415951	0.121447	-0.320292	-0.159454	-0.757455	0.220056
Tel_04005	861553	861936	+	ALP52369.1	50S ribosomal protein L7/L12	-0.472262	9.53153	3.22085	0.0727059	0.258959	10.9161		10.2087	10.191	9.22377	8.98122	9.55906	9.79613	8.08018	9.10352		0.269978	0.252283	0.376595	0.134052	-0.379669	-0.142592	-0.766989	0.256342
Tel_04010	862123	866202	+	ALP52370.1	DNA-directed RNA polymerase subunit beta	-0.25089	11.382	0.752419	0.385711	0.637313	9.35383		11.8799	11.773	11.2508	10.8439	11.7206	11.5416	10.4971	10.9707		0.151117	0.0442277	0.360159	-0.0466772	-0.00820707	-0.187138	-0.393551	0.0800692
Tel_04015	866259	870455	+	ALP52371.1	DNA-directed RNA polymerase subunit beta'	-0.224631	11.9723	0.544621	0.460524	0.70179	9.90332		12.4404	12.2562	11.8754	11.5109	12.3318	12.1862	11.0822	11.5683		0.136743	-0.0473964	0.366189	0.00168333	0.0281332	-0.11748	-0.427001	0.0591293
Tel_04020	870495	870713	-	ALP52372.1	hypothetical protein	-0.0652132	6.67371	0.0750956	0.784057	0.9016	8.87131		7.12607	6.94038	6.46377	6.15236	6.77036	6.75833	6.13049	6.72825		0.227284	0.0415916	0.0950498	-0.216357	-0.12842	-0.140455	-0.238231	0.359538
Tel_04025	870744	871118	+	ALP52373.1	30S ribosomal protein S12	-0.465118	9.36794	2.71904	0.0991576	0.304638	10.7868		10.0694	10.234	8.91681	8.65358	9.23074	9.46564	7.98554	9.12326		0.319475	0.484065	0.247009	-0.0162164	-0.519224	-0.284316	-0.684257	0.453465
Tel_04030	871155	871625	+	ALP52374.1	30S ribosomal protein S7	-0.482603	9.68954	2.86429	0.0905656	0.289071	10.7788		10.5402	10.5164	9.14757	8.91949	9.58821	9.71036	8.35863	9.3716		0.451424	0.427585	0.19825	-0.0298324	-0.500577	-0.378431	-0.590694	0.422277
Tel_04035	871688	873781	+	ALP52375.1	elongation factor G	-0.303975	10.702	1.17946	0.277466	0.537757	9.63642		11.3308	11.3628	10.2459	10.1192	10.7793	10.8026	9.75666	10.4301		0.261883	0.293924	0.107956	-0.0187888	-0.289552	-0.266255	-0.381289	0.292122
Tel_04040	873824	875014	+	ALP52376.1	elongation factor Tu	-0.317357	10.7777	1.20013	0.273296	0.533746	10.5267		11.5095	11.4355	10.2952	10.0467	10.9088	10.8965	9.64698	10.4635		0.321924	0.24795	0.182113	-0.0664443	-0.278792	-0.291082	-0.46612	0.350451
Tel_04045	875021	875335	+	ALP52377.1	30S ribosomal protein S10	-0.356701	8.09157	1.79016	0.180907	0.430575	9.76274		9.04052	8.64121	7.40159	7.49309	7.95887	8.13369	6.95541	7.96719		0.596946	0.197641	-0.0527321	0.03877	-0.484702	-0.309885	-0.498911	0.512873
Tel_04050	875396	876040	+	ALP52378.1	50S ribosomal protein L3	-0.296222	9.54532	1.03578	0.308805	0.565794	10.1802		10.365	10.2096	8.85049	8.86075	9.67066	9.52769	8.25719	9.42135		0.421738	0.266341	0.00304489	0.0133053	-0.272553	-0.415526	-0.590255	0.573904
Tel_04055	876053	876676	+	ALP52379.1	50S ribosomal protein L4	-0.513801	9.57402	2.81252	0.0935313	0.294983	10.2567		10.4976	10.3128	8.99221	8.97669	9.54548	9.33606	8.1547	9.42082		0.574616	0.389814	0.106108	0.090579	-0.377501	-0.586929	-0.731405	0.534718
Tel_04060	876673	876969	+	ALP52380.1	50S ribosomal protein L23	-0.467325	8.94948	1.98263	0.159114	0.405317	10.7058		10.0108	9.74808	8.2199	8.03009	8.6284	8.77683	7.60583	8.87927		0.719776	0.457054	0.0361289	-0.153686	-0.662626	-0.514204	-0.577939	0.695496
Tel_04065	877004	877828	+	ALP52381.1	50S ribosomal protein L2	-0.506507	10.2988	2.49946	0.113885	0.333237	10.5781		11.1331	11.0972	9.72518	9.72308	10.283	10.1569	8.77512	10.13		0.465581	0.42961	0.136828	0.134729	-0.384518	-0.510674	-0.813231	0.541674
Tel_04070	878139	878471	+	ALP52382.1	50S ribosomal protein L22	-0.599014	8.34303	4.0306	0.044682	0.19627	9.93377		9.35283	9.23194	7.66433	7.57346	7.85158	8.36356	6.83552	8.08572		0.652854	0.53196	0.124571	0.0337025	-0.848394	-0.33642	-0.704234	0.54596
Tel_04075	878483	879163	+	ALP52383.1	30S ribosomal protein S3	-0.436842	9.36538	2.40671	0.120816	0.344376	9.92177		10.2257	10.0542	8.88034	8.66303	9.44145	9.26638	8.01472	9.14769		0.47874	0.30726	0.203897	-0.0134152	-0.305466	-0.480534	-0.661726	0.471244
Tel_04080	879178	879591	+	ALP52384.1	50S ribosomal protein L16	-0.384666	8.60662	1.87457	0.170953	0.421193	9.88241		9.49945	9.32708	7.79935	7.9961	8.64728	8.54019	7.21171	8.44804		0.495951	0.32358	-0.0644458	0.132298	-0.356224	-0.463307	-0.652091	0.584239
Tel_04085	879591	879782	+	ALP52385.1	50S ribosomal protein L29	-0.334075	7.75484	1.50553	0.219823	0.477948	10.1432		8.69725	8.29345	7.04759	7.13674	7.74115	7.75158	6.47585	7.67559		0.576394	0.172596	-0.0363507	0.0527974	-0.379711	-0.369279	-0.608092	0.591645
Tel_04090	879785	880054	+	ALP52386.1	30S ribosomal protein S17	-0.376062	8.0697	2.06459	0.150755	0.392146	9.96403		9.02693	8.63015	7.38607	7.42363	8.04741	8.18527	6.71901	7.83727		0.554489	0.157711	0.0445726	0.0821379	-0.425032	-0.287168	-0.622483	0.495772
Tel_04095	880098	880466	+	ALP52387.1	50S ribosomal protein L14	-0.326845	8.52362	1.81082	0.17841	0.427612	9.96584		9.33272	9.17826	7.85303	7.84655	8.70365	8.62761	7.21878	8.20077		0.372158	0.217701	0.0732439	0.0667654	-0.256907	-0.332953	-0.561	0.420991
Tel_04100	880503	880820	+	ALP52388.1	50S ribosomal protein L24	-0.354568	8.26113	1.80507	0.1791	0.427791	9.91857		9.32441	8.85586	7.33309	7.51204	8.22929	8.38014	6.94691	7.94058		0.626985	0.158431	-0.100067	0.0788825	-0.468134	-0.317282	-0.486243	0.507427
Tel_04105	880838	881377	+	ALP52389.1	50S ribosomal protein L5	-0.43548	8.88371	2.28212	0.130873	0.361739	9.77536		9.88985	9.51128	8.19636	8.21233	8.87532	8.78865	7.48994	8.69897		0.623571	0.245009	0.0469624	0.0629254	-0.390952	-0.477628	-0.65946	0.549572
Tel_04110	881383	881688	+	ALP52390.1	30S ribosomal protein S14	-0.442516	8.3938	2.5679	0.109053	0.325457	10.1069		9.31636	9.11269	7.81102	7.63044	8.39129	8.33697	6.9092	8.20354		0.527034	0.323362	0.172474	-0.00810705	-0.398038	-0.452358	-0.729353	0.564986
Tel_04115	881759	882154	+	ALP52391.1	30S ribosomal protein S8	-0.467151	8.51464	2.54877	0.11038	0.327633	9.85471		9.444	9.30248	8.03654	7.57746	8.31938	8.45375	7.14133	8.3685		0.564097	0.42258	0.255585	-0.203497	-0.560525	-0.426151	-0.639631	0.587544
Tel_04120	882168	882704	+	ALP52392.1	50S ribosomal protein L6	-0.393305	9.2224	1.83201	0.175891	0.425217	10.1221		10.1203	9.91289	8.72861	8.33917	9.21368	9.2408	7.84531	9.02883		0.498364	0.290981	0.243135	-0.146313	-0.408234	-0.381111	-0.640166	0.543345
Tel_04125	882714	883073	+	ALP52393.1	50S ribosomal protein L18	-0.392331	8.58514	1.90594	0.167415	0.418113	10.0631		9.53616	9.27519	7.95122	7.76641	8.58382	8.5167	7.2132	8.42456		0.558192	0.297222	0.112375	-0.0724397	-0.394143	-0.46127	-0.625645	0.58571
Tel_04130	883086	883589	+	ALP52394.1	30S ribosomal protein S5	-0.403524	9.0927	2.32113	0.127627	0.356862	10.0841		9.88818	9.76011	8.54745	8.51852	9.12551	9.14954	7.78788	8.85273		0.407344	0.279278	0.120808	0.0918743	-0.355327	-0.331295	-0.638768	0.426085
Tel_04135	883781	884215	+	ALP54732.1	50S ribosomal protein L15	-0.417705	9.2863	2.64182	0.104084	0.314996	10.4905		9.91875	9.78486	9.16587	8.73647	9.40938	9.50558	7.93827	8.94254		0.264107	0.130218	0.470078	0.0406868	-0.245261	-0.149063	-0.757522	0.246757
Tel_04140	884216	885574	+	ALP52395.1	preprotein translocase subunit SecY	-0.215681	9.4248	0.832997	0.361407	0.618324	8.98332		9.97547	9.76153	9.17793	8.97213	9.56701	9.72513	8.55782	9.12876		0.218189	0.00424624	0.218772	0.012969	-0.190278	-0.0321573	-0.40134	0.169599
Tel_04145	885914	886270	+	ALP52396.1	30S ribosomal protein S13	-0.722658	8.835	7.77596	0.0052946	0.0483682	10.3251		9.48489	9.70466	8.63103	8.51017	8.42522	8.81586	7.48902	8.51924		0.377234	0.597005	0.34367	0.222803	-0.682439	-0.2918	-0.798346	0.231874
Tel_04150	886289	886678	+	ALP52397.1	30S ribosomal protein S11	-0.436637	8.63159	2.88808	0.089237	0.288205	9.99374		9.46038	9.23924	8.07899	8.21747	8.56056	8.55026	7.50006	8.49213		0.507773	0.286626	0.00682911	0.145302	-0.392047	-0.402352	-0.5721	0.419968
Tel_04155	886693	887319	+	ALP52398.1	30S ribosomal protein S4	-0.318928	9.50623	1.3712	0.241607	0.501805	10.182		10.3018	10.0806	9.06712	8.77184	9.55883	9.63489	8.29768	9.30614		0.407755	0.186567	0.206429	-0.088855	-0.335186	-0.259135	-0.563019	0.445446
Tel_04160	887373	888371	+	ALP52399.1	DNA-directed RNA polymerase subunit alpha	-0.286023	10.1491	1.1001	0.294245	0.551349	10.152		10.9304	10.671	9.6405	9.50661	10.3279	10.2551	9.04987	9.87135		0.384314	0.124883	0.123419	-0.0104715	-0.218165	-0.291032	-0.467214	0.354266
Tel_04165	888423	888800	+	ALP52400.1	50S ribosomal protein L17	-0.247031	8.647	0.8394	0.359568	0.617017	10.0544		9.37177	9.39061	7.86054	7.97045	8.69037	8.734	7.43472	8.54874		0.325083	0.34392	-0.0930757	0.016839	-0.356315	-0.312688	-0.518894	0.595131
Tel_04170	888894	889628	+	ALP54733.1	hypothetical protein	0.140115	6.84419	0.345731	0.55654	0.773808	7.29034		7.03546	6.88635	6.44391	6.64347	6.7363	6.79786	6.99673	7.06842		0.171469	0.0223609	-0.344219	-0.144667	-0.127692	-0.0661378	0.208596	0.28029
Tel_04175	889694	890770	+	ALP52401.1	permease	0.208719	6.88889	0.886472	0.346435	0.604299	6.78321		6.84034	7.00347	6.61345	6.62811	7.01471	6.89339	7.05574	6.96442		-0.0976356	0.0654876	-0.201976	-0.187322	0.0767331	-0.0445851	0.240305	0.148992
Tel_04180	890787	892196	-	ALP52402.1	phosphate starvation-inducible protein PhoH	0.103105	7.92268	0.288981	0.590874	0.795532	7.42801		8.04858	7.69686	7.8975	7.80789	8.0848	8.08765	7.84049	7.86777		0.0691071	-0.282611	0.0440849	-0.0455252	0.105327	0.108177	-0.0129187	0.014359
Tel_04185	892224	892697	-	ALP52403.1	peroxiredoxin	-0.275241	6.33757	1.40232	0.236335	0.497351	7.41766		6.64659	6.5456	6.22874	6.42094	6.21329	6.35044	5.91904	6.2577		0.207613	0.10662	0.0221393	0.214335	-0.225689	-0.0885434	-0.287567	0.0510932
Tel_04190	892725	893255	-	ALP52404.1	glycine cleavage system protein R	-0.175332	7.01511	0.627892	0.42813	0.674818	7.93104		7.16382	7.43327	6.81237	6.92686	6.85649	7.1265	6.65785	6.99025		0.0187939	0.288251	-0.0344637	0.0800267	-0.288527	-0.0185175	-0.188979	0.143416
Tel_04195	893394	894269	+	ALP52405.1	4-hydroxy-tetrahydrodipicolinate synthase	-0.359938	9.23749	2.20698	0.137387	0.373131	9.43014		9.65872	9.7676	9.24113	8.81402	9.06629	9.34986	8.4789	9.10006		0.198103	0.306984	0.332601	-0.0945105	-0.394332	-0.110755	-0.429625	0.191534
Tel_04200	894307	894582	+	ALP52406.1	hypothetical protein	-0.370245	8.07233	3.28123	0.0700765	0.25521	9.93483		8.2788	8.41084	8.29385	7.93345	8.0712	8.16526	7.40792	7.78454		0.0472723	0.179316	0.438911	0.0785067	-0.160323	-0.0662653	-0.447019	-0.0703985
Tel_04205	894584	895345	+	ALP52407.1	MBL fold metallo-hydrolase	-0.0154704	7.65463	0.00628595	0.936807	0.971503	8.04866		7.67734	7.74852	7.61636	7.59928	7.71197	7.4579	7.63869	7.75973		0.0284098	0.0995884	-0.0371606	-0.0542345	0.0630313	-0.19103	-0.0148223	0.106217
Tel_04210	895377	896093	+	ALP52408.1	phosphoribosylaminoimidazole-succinocarboxamide synthase	-0.225046	7.27631	1.03206	0.309675	0.565794	7.75828		7.3776	7.41069	7.43214	7.2738	6.63574	7.13064	7.36694	7.42885		0.238935	0.272026	0.056709	-0.101631	-0.502931	-0.00802973	-0.00849267	0.0534148
Tel_04215	896187	899009	-	ALP52409.1	hypothetical protein	1.47421	8.93606	16.838	4.07094e-05	0.00186938	7.43934		8.8144	7.29666	6.71634	7.5634	9.81655	10.5964	8.32847	7.91085		-0.316594	-1.83433	-0.913429	-0.0663629	0.685562	1.46537	0.698709	0.281082
Tel_04220	899415	900371	-	ALP52410.1	endonuclease	0.241191	7.05831	1.03563	0.30884	0.565794	7.12323		7.05196	6.91726	6.53117	7.07861	6.98205	6.7476	7.43951	7.44086		0.12724	-0.0074554	-0.591365	-0.0439263	0.05733	-0.177114	0.316968	0.318323
Tel_04225	900599	901366	+	ALP52411.1	hypothetical protein	0.0824888	6.51598	0.0899233	0.764275	0.889943	6.89868		6.88957	6.97437	5.76792	6.01742	6.28145	6.63572	6.41878	6.66909		0.194291	0.279091	-0.450384	-0.200878	-0.413828	-0.0595548	0.200476	0.450786
Tel_04230	901447	903105	+	ALP52412.1	hypothetical protein	0.44095	7.51377	3.97122	0.0462842	0.199005	6.78433		6.66426	7.04671	7.28926	7.76114	7.35492	6.89825	8.16476	8.13991		-0.326775	0.0556742	-0.549509	-0.0776315	0.363884	-0.092783	0.325996	0.301144
Tel_04235	903339	903959	+	ALP52413.1	hypothetical protein	-0.31948	7.14509	1.99497	0.157822	0.403219	7.83475		7.05047	7.50576	7.41185	7.13674	7.25347	7.24372	6.74659	6.61663		-0.212889	0.242404	0.433895	0.158787	-0.00988457	-0.0196305	-0.231363	-0.361319
Tel_04240	904548	904772	+	ALP52414.1	hypothetical protein	-1.22492	7.48711	3.46144	0.0628157	0.240375	9.64553		5.56226	7.08351	8.11396	9.26801	7.19539	6.73137	4.68464	6.541		-1.08087	0.440377	0.962059	2.11611	0.552257	0.0882335	-2.46726	-0.610905
Tel_04245	905181	909080	+	ALP52415.1	phosphoribosylformylglycinamidine synthase	-0.0812247	10.032	0.102614	0.748716	0.882277	8.06889		9.72077	9.94556	10.2509	10.3254	10.1548	9.88139	9.84307	10.0289		-0.204874	0.019922	0.138836	0.213362	0.229201	-0.0442489	-0.269008	-0.0831906
Tel_04250	909102	910043	+	ALP52416.1	hypothetical protein	-0.0925135	7.96379	0.221756	0.637705	0.824003	8.05153		7.94881	8.03151	8.03323	8.01688	8.19265	7.85513	7.72649	7.8604		-0.0582167	0.0244851	0.123975	0.107632	0.185624	-0.151893	-0.182757	-0.0488501
Tel_04255	910006	911052	-	ALP52417.1	hypothetical protein	-0.234473	8.32882	1.46026	0.22689	0.48595	8.26393		8.52533	8.67347	8.36947	8.1639	8.10618	8.39138	8.09867	8.19462		0.10124	0.249379	0.162804	-0.0427674	-0.317913	-0.0327068	-0.107991	-0.0120457
Tel_04260	911163	913598	-	ALP52418.1	hypothetical protein	0.575911	8.43181	8.07225	0.00449482	0.0426451	7.14789		8.40674	8.11958	7.81489	8.06615	8.61866	8.85386	8.69393	8.56315		-0.0929683	-0.380132	-0.469636	-0.218385	0.118954	0.354147	0.409401	0.278621
Tel_04265	913756	914736	-	ALP52419.1	oxygenase	0.461639	6.72193	3.66544	0.0555518	0.222466	6.75108		6.42273	6.0701	6.42379	6.83621	6.94049	6.36103	7.31922	6.95207		-0.0258606	-0.37849	-0.459037	-0.0466107	0.491907	-0.087556	0.436403	0.0692446
Tel_04270	914755	915123	-	ALP52420.1	globin	0.651503	5.59392	5.30145	0.0213077	0.122921	7.03614		5.54542	5.13343	4.64021	5.31842	6.38101	5.98993	5.67985	5.24504		-0.21703	-0.629021	-0.580668	0.0975378	0.618565	0.227487	0.458967	0.0241631
Tel_04275	915357	916937	+	ALP52421.1	peptide chain release factor 3	-0.256669	7.78092	1.55563	0.212306	0.469659	7.121		8.02371	8.17056	7.77969	7.58543	7.44778	7.59435	7.76491	7.73831		0.214607	0.361457	0.0626051	-0.131651	-0.361317	-0.214747	0.047824	0.0212215
Tel_04280	917093	917275	-	ALP52422.1	hypothetical protein	-0.297589	4.81269	0.941326	0.331937	0.591714	7.27068		4.91204	5.18272	4.86586	4.84742	4.24538	5.1247	4.6186	4.53224		0.0458293	0.31651	0.14983	0.131393	-0.620827	0.258488	-0.097433	-0.18379
Tel_04285	917654	918310	+	ALP52423.1	hypothetical protein	-1.05412	5.63329	5.05509	0.0245538	0.134015	6.24152		6.85238	6.71433	4.92434	4.80708	4.31417	4.50212	5.42036	4.85937		1.25663	1.11858	-0.0784467	-0.195707	-1.28158	-1.09363	0.417574	-0.14342
Tel_04290	918570	919010	+	ALP52424.1	hypothetical protein	-0.536893	5.30193	1.56898	0.210355	0.468302	6.48635		6.02414	5.83442	5.03464	4.82065	3.94271	4.63609	5.81574	5.04876		0.914802	0.725079	-0.145312	-0.359294	-1.16663	-0.47325	0.63579	-0.131184
Tel_04295	919060	919776	+	ALP52425.1	hypothetical protein	-0.185085	5.63336	0.341039	0.55923	0.774499	6.11533		6.25669	5.94711	5.46718	5.01027	5.00227	5.93899	5.7627	5.07849		0.470427	0.160847	0.137516	-0.319389	-0.783994	0.152721	0.433042	-0.251169
Tel_04300	920570	921169	+	ALP52426.1	alkaline phosphatase	0.362688	4.74844	1.27276	0.259249	0.519626	5.48782		4.75236	4.50962	4.53154	4.34486	4.87143	4.72626	5.38769	4.46016		0.037447	-0.2053	-0.149521	-0.336199	0.156512	0.0113413	0.706625	-0.220905
Tel_04305	921180	922781	+	ALP52427.1	hypothetical protein	0.540501	5.74401	3.44035	0.0636222	0.242521	5.06504		5.46707	4.99126	5.63416	5.47254	5.64044	5.40961	6.74453	5.80651		0.0899729	-0.385836	-0.280276	-0.441897	0.263346	0.0325166	0.830093	-0.10792
Tel_04310	923085	923264	+	ALP52428.1	hypothetical protein	0.4777	3.40577	1.21682	0.269986	0.532291	5.88774		2.82096	2.81575	3.99006	2.8785	3.1146	4.07444	3.91935	3.10501		-0.385479	-0.390687	0.51683	-0.594732	-0.0918386	0.868004	0.446121	-0.368219
Tel_04315	923569	923781	+	ALP52429.1	hypothetical protein	-2.12274	5.36517	34.4189	4.44387e-09	1.2273e-06	7.60303		7.15967	6.58463	4.60489	3.63014	3.84147	4.65917	2.75875	2.45194		1.59844	1.0234	1.24346	0.26871	-1.71977	-0.902069	-0.602679	-0.909491
Tel_04320	924354	925412	-	ALP52430.1	hypothetical protein	-1.11323	6.73239	5.46206	0.0194337	0.115194	6.65105		8.38204	7.50285	5.84563	5.68037	5.30235	5.81604	6.35936	5.47987		1.63122	0.752028	0.00432262	-0.160933	-1.44847	-0.934778	0.518051	-0.36144
Tel_04325	925424	925882	-	ALP52431.1	hypothetical protein	-0.11042	5.19835	0.0618364	0.803617	0.913399	6.32493		5.81161	5.18755	4.28606	4.96209	4.3637	4.18987	5.94622	5.4697		0.923426	0.299373	-0.879962	-0.203924	-0.524484	-0.698316	0.780199	0.303686
Tel_04330	925972	926268	-	ALP52432.1	hypothetical protein	0.0926323	2.98313	0.0430088	0.835709	0.928445	4.73946		2.36352	1.75741	2.89654	3.63014	1.46271	2.2689	4.03526	3.23549		0.400389	-0.205727	-0.552817	0.180781	-0.500428	0.305766	0.585904	-0.213869
Tel_04335	926372	927898	+	ALP52433.1	transposase	0.343119	5.71479	1.69851	0.192482	0.4427	5.10503		5.36514	5.37311	5.66878	5.66541	5.45105	5.84652	6.36071	5.68		-0.143815	-0.135843	-0.174945	-0.178316	-0.0579085	0.337567	0.516983	-0.163721
Tel_04340	928273	929997	-	ALP52434.1	hypothetical protein	0.404117	6.22613	1.88697	0.169544	0.419729	5.44037		6.1437	6.1491	5.54379	5.98162	5.87484	6.14918	7.03394	6.35255		0.0644954	0.0698988	-0.684191	-0.246354	-0.204369	0.0699749	0.805967	0.124577
Tel_04345	930499	930954	-	ALP52435.1	hypothetical protein	0.138482	6.34566	0.285284	0.593259	0.796623	7.48172		6.3175	6.31082	6.18157	6.2205	5.74381	6.4792	6.74091	6.53808		0.104668	0.0979859	-0.238694	-0.199765	-0.469022	0.266369	0.320642	0.117817
Tel_04350	931043	933865	-	ALP54734.1	valine--tRNA ligase	0.0576987	9.31806	0.0700943	0.791199	0.906084	7.82134		9.22541	9.36894	9.244	9.31192	9.33736	9.39481	9.30141	9.35126		-0.106216	0.0373114	-0.0581489	0.00977203	0.00572782	0.0631764	-0.000735323	0.0491122
Tel_04355	934270	934710	-	ALP52436.1	hypothetical protein	0.12767	7.04749	0.317825	0.572918	0.784856	8.23191		7.31437	7.25578	6.35104	6.85282	7.03523	7.30901	6.94377	7.05489		0.0857677	0.0271824	-0.449594	0.0521914	-0.193365	0.0804146	0.143141	0.254262
Tel_04360	934732	936225	-	ALP52437.1	aminopeptidase	-0.145193	9.33966	0.332208	0.564362	0.778087	8.76145		9.91199	9.85762	8.73883	8.90682	9.21873	9.46605	8.8092	9.2997		0.298392	0.24402	-0.199804	-0.03182	-0.394867	-0.147545	-0.12944	0.361064
Tel_04365	936449	937549	+	ALP52438.1	hypothetical protein	0.0130895	7.74111	0.00471384	0.945262	0.973821	7.60361		7.73048	7.88731	7.60746	7.69635	7.6207	7.97377	7.74131	7.62429		-0.0725842	0.084244	-0.0598916	0.028998	-0.182364	0.170704	0.0739585	-0.043065
Tel_04370	937546	938610	+	ALP52439.1	hypothetical protein	0.0741042	7.69087	0.146674	0.701735	0.859756	7.60137		7.47979	7.61573	7.6296	7.84489	7.63506	7.4579	7.84964	7.93321		-0.0673312	0.068612	-0.184735	0.0305565	0.0879376	-0.0892183	0.0353052	0.118874
Tel_04375	938693	940249	+	ALP52440.1	hypothetical protein	0.209101	7.83542	1.12432	0.28899	0.546558	7.19758		7.36925	7.58581	7.65572	8.12886	7.60363	7.5441	8.22925	8.25385		-0.156449	0.0601147	-0.4112	0.0619413	0.0779288	0.0184056	0.162328	0.18693
Tel_04380	940274	940843	+	ALP52441.1	hypothetical protein	0.0722109	6.78654	0.1045	0.746495	0.882277	7.60004		6.66426	6.62799	6.86557	6.83955	6.58444	7.00117	6.86336	6.80624		-0.0552053	-0.0914757	0.021889	-0.00412957	-0.135025	0.281706	0.0196771	-0.0374365
Tel_04385	940865	941524	-	ALP52442.1	hypothetical protein	0.478352	7.16734	3.3723	0.0663013	0.248738	7.76899		6.80716	6.45421	7.06719	7.1795	7.46962	7.84385	7.11482	6.97811		-0.336553	-0.689498	-0.0177179	0.0945986	0.325915	0.700137	0.0299159	-0.106797
Tel_04390	941541	941798	-	ALP52443.1	hypothetical protein	1.16295	6.09682	7.71091	0.00548882	0.0492515	8.05698		6.12964	4.28427	4.70836	4.80708	6.80812	7.76759	5.39428	4.89322		-0.117768	-1.96313	-0.242372	-0.143656	0.560715	1.52019	0.443547	-0.0575187
Tel_04395	941944	942900	-	ALP52444.1	hypothetical protein	0.22414	10.6758	0.578969	0.446717	0.687481	10.7407		11.1734	11.4296	9.38211	9.14999	10.763	11.7174	9.57029	9.83539		-0.0974675	0.158759	-0.102335	-0.334454	-0.507862	0.44657	0.0858455	0.350943
Tel_04400	943221	944435	+	ALP52445.1	poly(A) polymerase	-0.0904825	8.17793	0.224902	0.63533	0.822537	7.89817		8.28071	8.40722	8.20228	7.96893	8.28605	8.19714	7.92147	8.09467		-0.0120719	0.114437	0.155446	-0.0779118	-0.00672921	-0.0956363	-0.125366	0.0478319
Tel_04405	944439	944948	+	ALP52446.1	2-amino-4-hydroxy-6-hydroxymethyldihydropteridine pyrophosphokinase	0.12576	6.44363	0.278423	0.597737	0.799769	7.41789		6.40182	6.42583	6.22874	6.38027	6.12988	6.32901	6.72635	6.77026		0.0801835	0.104198	-0.297662	-0.146135	-0.191759	0.00737794	0.199942	0.243855
Tel_04410	945106	945762	+	ALP52447.1	deoxyadenosine kinase	-0.0168207	6.97786	0.00534944	0.941695	0.97348	7.58609		6.68748	6.99383	6.9454	7.25892	6.53666	7.09934	7.17427	6.99238		-0.141848	0.164503	-0.147345	0.166181	-0.292671	0.270016	0.0815268	-0.100363
Tel_04415	945816	946622	+	ALP52448.1	3-methyl-2-oxobutanoate hydroxymethyltransferase	0.0933139	8.10578	0.241972	0.622785	0.815316	8.41693		8.17034	8.01187	8.03985	7.99909	8.19948	8.29891	8.07629	8.01968		0.000189144	-0.158281	0.0061244	-0.0346438	0.0293339	0.128758	0.0425647	-0.0140453
Tel_04420	946622	947476	+	ALP52449.1	pantoate--beta-alanine ligase	0.239637	7.49604	1.24009	0.265453	0.526018	7.72373		7.04748	6.91581	7.61636	7.81299	7.62325	7.448	7.66129	7.62108		-0.211155	-0.342827	-0.0615709	0.135062	0.364614	0.189367	-0.0166403	-0.0568506
Tel_04425	947593	947976	+	ALP52450.1	aspartate decarboxylase	-0.462302	8.45839	4.71568	0.0298887	0.152591	9.84298		9.20913	8.95636	8.10451	7.81129	8.93729	8.71692	7.0866	7.47276		0.254202	0.00143758	0.485719	0.192501	-0.0176341	-0.238006	-0.532189	-0.146031
Tel_04430	948071	948307	-	ALP52451.1	hypothetical protein	-0.0579814	6.76412	0.063035	0.801762	0.913399	8.84726		6.66035	7.11813	6.64857	6.61648	7.16893	6.9436	6.27111	6.43843		-0.312401	0.145376	0.15492	0.122834	0.196181	-0.0291564	-0.222536	-0.0552177
Tel_04435	948358	951141	-	ALP52452.1	phosphoenolpyruvate carboxylase	0.0876336	8.94572	0.172497	0.677902	0.846825	7.46908		8.89391	8.92411	8.85989	8.92343	9.0591	8.82672	8.95994	9.09495		-0.0320509	-0.00184854	-0.0996621	-0.0361229	0.133138	-0.0992387	0.000388104	0.135397
Tel_04440	951280	952746	-	ALP52453.1	glycogen synthase	-0.0630588	8.19794	0.102547	0.748794	0.882277	7.64605		8.4413	8.44458	8.1171	7.86304	8.06747	8.3253	8.10592	8.11633		0.121643	0.124914	0.0665012	-0.187556	-0.252191	0.00563422	0.0553239	0.0657314
Tel_04445	952921	954207	+	ALP52454.1	hypothetical protein	0.0974342	7.63578	0.215732	0.642311	0.82511	7.27289		7.16105	7.3909	7.56214	8.09993	7.6224	7.43469	7.83056	7.77508		-0.241208	-0.0113574	-0.254791	0.283006	0.220138	0.0324276	0.0136313	-0.041846
Tel_04450	954200	954745	+	ALP52455.1	two-component system response regulator	0.11552	6.2538	0.240994	0.623489	0.815393	7.12947		5.80454	5.92701	6.32956	6.60084	6.15353	5.92953	6.62403	6.42061		-0.149109	-0.026648	-0.164198	0.107079	0.19988	-0.0241238	0.13027	-0.0731507
Tel_04455	954898	955812	+	ALP52456.1	6-phosphogluconate dehydrogenase	-0.604229	8.80071	6.45038	0.0110929	0.0805435	8.93044		9.16913	9.01469	9.27383	8.6836	8.82538	8.87002	8.12349	7.9585		0.199324	0.0448874	0.763971	0.173748	-0.144424	-0.0997874	-0.386364	-0.551355
Tel_04460	955812	957326	+	ALP52457.1	glucose-6-phosphate dehydrogenase	-0.408914	8.69153	3.83343	0.05024	0.210611	8.09317		9.0063	8.8736	8.94709	8.68267	8.3803	8.69196	8.45182	8.34534		0.268257	0.135561	0.34036	0.0759422	-0.357737	-0.0460808	-0.154915	-0.261386
Tel_04465	957364	958998	+	ALP52458.1	glucose-6-phosphate isomerase	-0.382026	8.67627	3.24926	0.0714555	0.257433	7.96787		8.94378	9.00855	8.85426	8.58465	8.32095	8.76624	8.43928	8.31274		0.183904	0.248673	0.306526	0.0369182	-0.438935	0.0063578	-0.108455	-0.234989
Tel_04470	959358	962021	+	ALP52459.1	pyruvate dehydrogenase	-0.334961	10.1547	1.77	0.183383	0.433473	8.74162		10.6144	10.655	10.0173	9.80943	10.3533	10.0692	9.46398	9.83934		0.191437	0.232043	0.234808	0.0269126	-0.0696681	-0.353812	-0.318542	0.0568212
Tel_04475	962051	963358	+	ALP52460.1	branched-chain alpha-keto acid dehydrogenase subunit E2	-0.327921	9.26806	1.94263	0.163383	0.412392	8.8818		9.80458	9.81917	8.98365	8.92107	9.15041	9.29291	8.67334	9.07296		0.287811	0.302402	0.0708927	0.00831209	-0.366354	-0.223859	-0.239413	0.160208
Tel_04480	963681	965435	+	ALP52461.1	dihydrolipoamide dehydrogenase	-0.194673	9.02603	0.769465	0.380383	0.632868	8.21538		9.41705	9.37664	8.90959	8.6947	9.02006	9.0196	8.63724	8.93629		0.208709	0.168303	0.115132	-0.0997524	-0.188279	-0.188733	-0.157211	0.141831
Tel_04485	965660	968233	+	ALP52462.1	hypothetical protein	1.14645	7.90585	12.6735	0.000370867	0.00813544	6.5424		7.33657	6.31966	6.98715	7.87935	7.57062	8.92935	8.37422	8.23628		-0.20248	-1.21939	-0.882101	0.0100995	0.0315667	1.3903	0.504973	0.367028
Tel_04490	968386	969240	+	ALP52463.1	hypothetical protein	-0.0330087	8.26227	0.031142	0.859924	0.943752	8.48997		8.47395	8.50638	8.04316	7.96893	8.55702	8.56102	7.78537	7.94902		-0.0506442	-0.018209	0.106537	0.0323081	0.0324272	0.036426	-0.151247	0.0124025
Tel_04495	969287	969751	-	ALP52464.1	alkyl hydroperoxide reductase	0.107737	8.25021	0.304192	0.581266	0.790008	9.35801		8.47228	8.59417	7.78364	7.76991	8.34837	8.71829	7.88167	8.07938		-0.0609992	0.0608906	-0.0950062	-0.108741	-0.184907	0.185015	0.00301791	0.20073
Tel_04500	969872	971464	+	ALP52465.1	ABC transporter ATP-binding protein	0.0776276	8.01743	0.141933	0.706367	0.862975	7.34659		7.86811	7.99885	7.83409	8.13023	7.87881	7.6458	8.22315	8.40416		0.020218	0.15096	-0.313819	-0.0176788	0.030912	-0.20209	0.0752466	0.256251
Tel_04505	971473	971928	+	ALP52466.1	hypothetical protein	0.432083	6.41937	3.31199	0.0687762	0.253057	7.55543		5.81513	5.94996	6.20535	6.62424	6.53125	6.08672	6.78222	6.9248		-0.280639	-0.145801	-0.428803	-0.0099095	0.435483	-0.00904271	0.148065	0.290647
Tel_04510	971918	972484	+	ALP52467.1	hypothetical protein	0.570563	6.13353	5.05658	0.0245327	0.134015	6.95466		5.00123	4.96895	6.03003	6.65866	5.86627	5.46304	6.79174	6.86867		-0.323643	-0.355921	-0.557246	0.0713843	0.541398	0.138166	0.204464	0.281398
Tel_04515	972563	973024	+	ALP52468.1	hypothetical protein	1.29321	6.05151	15.9659	6.44933e-05	0.00246795	7.16867		5.17011	4.71791	4.8954	5.90086	6.78407	6.87626	6.35057	6.02906		-0.716979	-1.16918	-0.898575	0.10689	0.896984	0.989175	0.556598	0.235087
Tel_04520	973156	974631	+	ALP52469.1	anion transporter	0.298927	7.72669	2.21325	0.13683	0.372524	7.16598		7.18844	7.57385	7.47679	7.93032	7.71037	7.68146	8.04646	7.99545		-0.35009	0.035322	-0.385468	0.0680654	0.171839	0.142929	0.184208	0.133195
Tel_04525	974631	975800	+	ALP52470.1	hypothetical protein	0.295535	7.02925	1.83371	0.17569	0.425212	6.80398		6.47704	6.61548	6.86557	7.30311	6.69659	6.70666	7.60782	7.47632		-0.146899	-0.00846555	-0.447635	-0.010097	0.072648	0.0827161	0.294619	0.163113
Tel_04530	975884	976621	+	ALP52471.1	hypothetical protein	-0.4459	6.76511	3.7577	0.0525648	0.215772	7.20537		6.34453	6.68041	7.47189	7.22104	6.16056	6.30361	6.93611	6.53321		-0.027743	0.308132	0.43133	0.180476	-0.211721	-0.0686689	-0.104455	-0.507352
Tel_04535	976692	977087	-	ALP52472.1	hypothetical protein	-0.0836495	7.06812	0.131433	0.716951	0.869736	8.4082		6.84034	7.21845	7.25549	7.08706	6.86512	7.44136	6.80961	6.91585		-0.250975	0.127131	0.238489	0.0700586	-0.226199	0.350043	-0.207392	-0.101155
Tel_04540	977224	977868	-	ALP52473.1	hypothetical protein	-0.777977	7.6029	1.51126	0.218947	0.476948	8.23777		4.61378	4.64943	9.68769	8.68453	5.74692	5.8109	6.73573	6.42166		-0.591482	-0.55583	1.80529	0.80213	0.541666	0.605646	-1.14668	-1.46074
Tel_04545	977890	978693	-	ALP52474.1	short-chain dehydrogenase	-0.512842	7.77037	0.774465	0.378839	0.63091	8.0869		4.31891	4.5402	9.84544	8.74629	5.97118	5.31833	7.24456	7.03642		-0.718242	-0.496959	1.62727	0.52811	0.934023	0.281177	-0.97362	-1.18176
Tel_04550	978705	979352	-	ALP52475.1	long-chain fatty acid--CoA ligase	-0.699814	7.19765	1.31896	0.250779	0.511661	7.82581		3.48295	3.72932	9.36374	8.23151	4.56765	4.90098	6.6105	6.18751		-0.687276	-0.440909	1.76543	0.633195	0.397429	0.730755	-0.987814	-1.41081
Tel_04555	979331	980854	-	ALP52476.1	hypothetical protein	-1.00255	9.3697	2.44575	0.117843	0.340766	8.76278		6.33231	6.42378	11.5827	10.2361	7.37518	7.10566	8.26621	8.11893		-0.476924	-0.38545	2.03167	0.685161	0.56595	0.296424	-1.28478	-1.43205
Tel_04560	980865	981644	-	ALP52477.1	hypothetical protein	-0.963658	8.6214	1.44023	0.230101	0.49039	8.9817		5.03783	5.18755	10.8881	9.5917	6.35676	6.5824	7.18	7.02744		-0.753306	-0.603579	2.21633	0.919875	0.565623	0.791262	-1.49182	-1.64438
Tel_04565	981791	983065	-	ALP52478.1	hypothetical protein	0.559351	7.09041	5.2132	0.0224161	0.125738	6.74104		5.70565	6.01401	7.03438	7.69451	6.92133	6.23998	7.84579	7.69229		-0.514594	-0.206234	-0.532366	0.127766	0.701085	0.019743	0.279053	0.125547
Tel_04570	983052	983747	-	ALP52479.1	XRE family transcriptional regulator	0.185207	7.12948	0.777558	0.377889	0.630547	7.65439		6.56326	6.77826	7.27809	7.41247	6.9794	7.05653	7.4238	7.32275		-0.281103	-0.0661037	-0.0811879	0.0531934	0.135039	0.212168	0.0645217	-0.0365272
Tel_04575	984197	985624	+	ALP54735.1	Fis family transcriptional regulator	0.134585	7.69725	0.467209	0.494274	0.725447	7.18427		6.82472	6.97996	7.94064	8.30336	7.06298	7.19324	8.16496	8.19739		-0.190506	-0.0352683	-0.21095	0.151774	0.0477596	0.178014	0.0133708	0.0458056
Tel_04580	985909	986331	+	ALP52480.1	hypothetical protein	-0.425027	11.6982	1.86131	0.172473	0.422473	12.9429		12.0898	12.0786	11.739	11.4437	11.8704	12.0297	10.4988	11.1822		0.0726952	0.0614423	0.523067	0.227754	-0.146708	0.0125703	-0.717078	-0.0337423
Tel_04585	986353	987336	+	ALP52481.1	hypothetical protein	-0.629744	13.036	3.20202	0.0735475	0.259342	13.0608		13.495	13.4969	13.1846	12.802	13.1766	13.3213	11.5463	12.3313		0.122592	0.124404	0.718497	0.335976	-0.195801	-0.0511946	-0.91975	-0.134723
Tel_04590	987333	988118	+	ALP52482.1	hypothetical protein	-0.540693	11.9975	2.87159	0.0901558	0.288549	12.3468		12.6021	12.4753	12.0388	11.571	12.0169	12.2558	10.6858	11.4866		0.264552	0.137781	0.593242	0.125433	-0.320581	-0.0817519	-0.759758	0.0410829
Tel_04595	988143	988550	+	ALP52483.1	hypothetical protein	-0.257116	10.1293	0.900259	0.342712	0.603912	11.4262		10.5611	10.6806	9.973	9.5536	10.1394	10.4239	9.12988	9.95012		0.109828	0.229322	0.321348	-0.0980522	-0.311853	-0.0272975	-0.521766	0.29847
Tel_04600	988629	989855	+	ALP52484.1	argininosuccinate synthase	-0.388395	10.825	1.90095	0.167972	0.418612	10.531		11.4104	11.4085	10.5648	10.4154	10.701	11.0289	9.87188	10.5505		0.273201	0.27131	0.214134	0.0647682	-0.436198	-0.108313	-0.478757	0.199855
Tel_04605	989855	990172	+	ALP52485.1	hypothetical protein	-0.397458	8.99013	2.90107	0.0885207	0.287067	10.6476		9.56466	9.35933	9.04093	8.57567	8.72394	9.23121	8.32692	8.65009		0.344873	0.139543	0.392529	-0.0727326	-0.495839	0.0114233	-0.321481	0.00168466
Tel_04610	990206	990589	+	ALP52486.1	glyoxalase I	-0.465308	9.88796	3.24918	0.0714594	0.257433	11.2725		10.5643	10.1454	9.97386	9.56372	9.52726	10.1158	9.22274	9.50608		0.476128	0.0572277	0.407261	-0.0028803	-0.560936	0.0275811	-0.34386	-0.0605207
Tel_04615	990589	990963	+	ALP52487.1	CoA-binding protein	-0.436386	9.57117	2.99447	0.0835491	0.277209	10.9901		10.2553	9.89433	9.5838	9.1607	9.24126	9.86939	8.89388	9.1205		0.440202	0.0792704	0.394077	-0.0290179	-0.573797	0.0543248	-0.295839	-0.0692193
Tel_04620	991022	992353	-	ALP52488.1	hypothetical protein	-0.43933	8.02193	4.47534	0.0343873	0.167748	7.60942		8.59606	8.27369	8.01988	7.94743	7.9097	7.58685	7.78888	7.79882		0.504489	0.18211	0.131125	0.0586822	-0.181876	-0.504723	-0.0998737	-0.0899337
Tel_04625	992649	997121	+	ALP52489.1	hypothetical protein	-0.0953762	9.49794	0.161948	0.68737	0.85223	7.33702		9.94849	9.71097	9.29614	9.13241	9.34637	9.69718	9.32101	9.33638		0.272739	0.0352209	0.0246557	-0.139074	-0.329386	0.021426	0.049527	0.0648911
Tel_04630	997185	998243	+	ALP52490.1	histidinol-phosphate aminotransferase	0.147923	7.30536	0.431432	0.511287	0.739459	7.22402		7.2956	7.31335	7.34919	6.91741	6.96209	7.55183	7.44046	7.4829		0.0148795	0.0326333	0.0516977	-0.380078	-0.318627	0.271114	0.142972	0.185408
Tel_04635	998413	998937	+	ALP52491.1	hypothetical protein	1.14115	6.33898	12.235	0.000469012	0.00944607	7.27134		6.04227	5.28105	4.53154	6.0581	7.03905	7.28696	6.50234	6.11893		-0.370064	-1.13128	-1.27119	0.255372	0.626716	0.874627	0.69961	0.316205
Tel_04640	998934	999383	+	ALP52492.1	hypothetical protein	0.866758	5.69042	8.27649	0.00401617	0.0395191	6.84563		5.19192	4.7112	4.67469	5.82207	6.22227	5.61239	6.24289	5.9997		-0.242522	-0.723243	-1.01015	0.137235	0.787822	0.177943	0.558056	0.314856
Tel_04645	999384	999815	-	ALP52493.1	hypothetical protein	0.161054	6.06092	0.407348	0.523318	0.747536	7.27516		5.9778	6.05958	5.48671	6.24084	6.15822	6.01698	6.2407	6.11763		-0.0753447	0.00643446	-0.534757	0.219365	0.105074	-0.0361643	0.21923	0.0961619
Tel_04650	999815	1000450	-	ALP52494.1	endonuclease III	0.0298337	6.07576	0.0135229	0.907424	0.95776	6.73093		5.41236	5.88295	6.06943	6.62037	5.70591	5.74233	6.57205	6.16249		-0.273522	0.197061	-0.28665	0.264285	0.0200218	0.0564397	0.215962	-0.193597
Tel_04655	1000474	1001175	-	ALP52495.1	electron transport complex RsxE subunit	-0.220052	7.05911	0.84454	0.358102	0.616035	7.57163		6.6247	7.00072	7.00758	7.80618	6.64077	6.9318	7.09796	7.02328		-0.174794	0.201222	-0.226171	0.572434	-0.158731	0.132303	-0.135793	-0.21047
Tel_04660	1001168	1001821	-	ALP54736.1	hypothetical protein	0.0722438	7.04591	0.0994688	0.752468	0.883868	7.66075		6.65643	6.69747	6.84301	7.63237	6.85937	6.86638	7.2937	7.2198		-0.113481	-0.0724459	-0.404213	0.385149	0.0894601	0.0964672	0.0464854	-0.0274219
Tel_04665	1001839	1002873	-	ALP52496.1	electron transporter RnfD	-0.208945	8.13107	1.03503	0.30898	0.565794	8.08283		7.71456	8.00023	8.3589	8.72569	7.94673	7.83754	8.06931	8.14822		-0.160207	0.125465	0.0333735	0.400163	0.0719681	-0.0372263	-0.256225	-0.177311
Tel_04670	1002988	1004511	-	pseudo	electron transporter RnfC	-0.29395	9.12182	1.25645	0.262323	0.52222	8.5149		8.81878	9.1488	9.44463	9.54749	9.40791	8.8062	8.63098	8.88502		-0.226638	0.103375	0.317605	0.420459	0.362488	-0.239225	-0.496052	-0.242012
Tel_04675	1004508	1005074	-	ALP52497.1	electron transporter RnfB	-0.129573	8.19587	0.18665	0.66572	0.838691	9.017		7.78263	8.13719	8.3589	8.58862	8.93899	7.8146	7.54491	7.84829		-0.385719	-0.0311645	0.273723	0.50344	0.770639	-0.353755	-0.540274	-0.236889
Tel_04680	1005078	1005659	-	ALP52498.1	electron transporter RsxA	-0.220694	7.71949	0.570573	0.450031	0.69069	8.50288		7.40588	7.83045	7.99962	7.83656	8.44548	7.66446	6.8447	7.14066		-0.430688	-0.00611582	0.544236	0.381177	0.608916	-0.172112	-0.610687	-0.314726
Tel_04685	1005824	1007899	-	ALP52499.1	methionine--tRNA ligase	0.0251037	8.09566	0.014588	0.903865	0.957229	7.04255		7.96553	8.16137	7.96869	8.16523	7.68055	7.95874	8.41094	8.317		0.023981	0.21982	-0.246771	-0.050239	-0.260993	0.0171918	0.195476	0.101534
Tel_04690	1008073	1009083	-	ALP52500.1	hypothetical protein	-0.129364	10.2132	0.217614	0.640864	0.824789	10.1988		10.3404	10.5599	10.2037	9.78627	10.1397	10.8989	9.56299	9.70599		-0.144297	0.0751923	0.388985	-0.0284745	-0.345068	0.414172	-0.251753	-0.108758
Tel_04695	1009440	1010531	+	ALP52501.1	ATPase	-0.175654	8.50827	0.725788	0.394252	0.643509	8.38262		8.46109	8.69571	8.56594	8.60538	8.57377	8.73196	8.09685	8.22363		-0.154544	0.0800788	0.192987	0.23243	-0.0418599	0.116325	-0.276098	-0.14932
Tel_04700	1010601	1011167	+	ALP52502.1	deoxycytidine triphosphate deaminase	-0.106155	7.96931	0.303562	0.581658	0.790229	8.79044		8.20226	8.23214	7.94064	7.62078	8.18865	8.10981	7.57337	7.70534		0.0190488	0.0489293	0.230605	-0.0892531	0.00543102	-0.0734091	-0.136661	-0.00469101
Tel_04705	1011173	1011904	-	ALP52503.1	hypothetical protein	-0.172427	7.9022	0.834457	0.360987	0.618324	8.35426		7.99607	8.04156	8.01652	7.8842	7.97024	7.84006	7.80604	7.62245		0.0340888	0.0795793	0.184216	0.0518983	0.00825233	-0.12192	-0.0262626	-0.209852
Tel_04710	1011937	1012596	-	ALP52504.1	phosphoribosylglycinamide formyltransferase	-0.212717	7.61652	0.97972	0.322268	0.581704	8.21817		7.41981	7.49702	8.08221	7.83489	7.73724	7.30536	7.46667	7.4445		-0.0700439	0.00715978	0.375142	0.127826	0.247381	-0.184496	-0.2404	-0.262568
Tel_04715	1012596	1013654	-	ALP52505.1	hypothetical protein	-0.377055	8.74523	2.90673	0.0882108	0.286863	8.66389		8.74045	8.93602	9.21501	8.74362	8.80909	8.51433	8.33706	8.48761		-0.00951821	0.18605	0.519188	0.047795	0.0591142	-0.235646	-0.358767	-0.208216
Tel_04720	1013804	1014925	+	ALP52506.1	hypothetical protein	-0.26389	8.82159	1.0547	0.304427	0.561568	8.65681		8.66105	8.85624	9.37033	8.75161	8.9733	9.0129	8.26099	8.39961		-0.214821	-0.0196355	0.674692	0.0559769	0.0974257	0.137031	-0.434649	-0.29602
Tel_04725	1014922	1015488	+	ALP52507.1	CDP-alcohol phosphatidyltransferase	0.0881799	6.42516	0.127637	0.720895	0.871191	7.24629		6.15763	6.20505	6.8046	6.31464	6.68852	6.16135	6.58767	6.35587		-0.14551	-0.0980883	0.28891	-0.201056	0.38538	-0.141782	0.0719719	-0.159826
Tel_04730	1015492	1016574	+	ALP52508.1	hypothetical protein	0.0083077	7.58408	0.00172296	0.96689	0.984616	7.47037		7.28675	7.51059	7.72316	7.77515	7.64594	7.55029	7.56024	7.57726		-0.211641	0.0121981	0.0642101	0.116196	0.147548	0.0518945	-0.0987155	-0.0816906
Tel_04735	1016591	1017310	+	ALP52509.1	hypothetical protein	0.0212078	7.04298	0.0103426	0.918996	0.963477	7.51892		6.73283	6.65967	7.33309	7.3247	6.87084	6.8439	7.23724	7.18108		-0.0439774	-0.117141	0.0640613	0.0556715	0.0940286	0.0670897	-0.0317877	-0.0879451
Tel_04740	1017318	1018145	+	ALP52510.1	nicotinate-nucleotide pyrophosphorylase	-0.0533012	6.9137	0.0608282	0.805192	0.913399	7.18774		6.72911	6.70424	7.13685	7.15024	6.60518	6.82871	7.07761	6.9874		0.0122985	-0.0125722	0.0488259	0.062213	-0.111632	0.111906	-0.0104119	-0.100627
Tel_04745	1018988	1019674	-	ALP52511.1	hypothetical protein	-0.661809	7.92191	9.05369	0.00262165	0.0290321	8.46563		8.69487	8.0785	8.12958	7.79934	7.66088	7.94707	7.49823	6.96659		0.59954	-0.0168308	0.531144	0.200906	-0.434448	-0.14826	-0.100207	-0.631843
Tel_04750	1019805	1021514	+	ALP52512.1	proline--tRNA ligase	-0.2839	8.9188	1.89228	0.168946	0.419321	8.14565		9.12268	9.1263	9.01762	8.9414	8.82022	8.87372	8.64735	8.73038		0.136949	0.14057	0.183431	0.10721	-0.165512	-0.112007	-0.186835	-0.103805
Tel_04755	1021556	1022122	+	ALP54737.1	transglycosylase	0.0617402	6.34153	0.0660004	0.797252	0.910768	7.16266		6.61262	6.60467	5.61653	6.19988	6.59484	6.49852	6.24654	6.02212		0.0349593	0.0270025	-0.404738	0.178608	0.0171812	-0.079143	0.225276	0.000853484
Tel_04760	1022402	1022653	+	ALP52513.1	hypothetical protein	-0.438747	7.66904	2.70194	0.100226	0.305925	9.66328		7.3524	8.16444	8.19042	7.59731	7.43818	7.81717	7.57337	6.7452		-0.340648	0.471391	0.663842	0.0707358	-0.254862	0.124119	0.0467939	-0.781372
Tel_04765	1022711	1022980	-	ALP52514.1	acylphosphatase	-0.0804987	6.3058	0.0822545	0.774265	0.895107	8.20012		5.71698	6.39897	6.82009	6.31943	6.08136	6.45962	6.55154	5.83846		-0.447255	0.234738	0.437709	-0.0629524	-0.0828705	0.295387	0.169166	-0.543923
Tel_04770	1023149	1024525	+	ALP54738.1	aspartate ammonia-lyase	-0.0189049	8.50133	0.00968657	0.921598	0.964737	8.04085		8.48559	8.56006	8.53108	8.46226	8.55658	8.57094	8.39771	8.43791		-0.0577046	0.0167734	0.0738407	0.00501954	0.0132841	0.027647	-0.0595295	-0.0193308
Tel_04775	1025168	1025974	-	pseudo	hypothetical protein	0.376879	6.50342	2.33078	0.126838	0.355565	6.81456		6.15485	6.01128	6.08233	6.68116	6.13701	6.21684	7.11162	7.05625		0.0248542	-0.118716	-0.650508	-0.0516844	0.00701699	0.0868448	0.378783	0.323409
Tel_04780	1026024	1026296	-	ALP54739.1	hypothetical protein	0.137659	6.19748	0.198233	0.656151	0.832027	8.0758		6.06904	6.60647	5.79951	5.88156	5.3766	6.56723	6.29598	6.49964		-0.0857962	0.451637	-0.319666	-0.237609	-0.778232	0.412391	0.176804	0.380471
Tel_04785	1026824	1027453	+	ALP52515.1	NAD(P)H-quinone oxidoreductase	-0.181464	7.46261	0.798119	0.371656	0.625603	8.13148		7.75908	7.67378	7.54826	7.16095	7.6173	7.41449	7.19783	7.19719		0.142917	0.0576145	0.272203	-0.115106	0.00114195	-0.201674	-0.0782273	-0.0788695
Tel_04790	1027406	1029601	-	ALP52516.1	hypothetical protein	-0.129231	10.124	0.279229	0.597207	0.799598	8.98981		10.6083	10.5553	9.74762	9.53879	10.3248	10.5454	9.45691	9.60155		0.0998872	0.0468088	0.161405	-0.0474286	-0.183647	0.0369511	-0.129307	0.0153312
Tel_04795	1030026	1030367	-	ALP52517.1	hypothetical protein	0.10518	4.50518	0.0859622	0.769375	0.892164	6.05734		4.9763	4.88209	3.54452	3.95951	4.20971	4.61264	4.72705	4.3448		0.306117	0.211903	-0.599452	-0.184455	-0.460473	-0.0575477	0.58308	0.200827
Tel_04800	1030459	1033062	+	ALP52518.1	ATP-dependent chaperone ClpB	-0.244551	10.1097	0.687455	0.407032	0.655974	8.72955		10.1909	10.1647	10.3389	9.99857	10.7257	10.2121	9.41099	9.3375		-0.132463	-0.158611	0.567383	0.227095	0.402346	-0.111272	-0.360494	-0.433984
Tel_04805	1033148	1033912	-	ALP52519.1	hypothetical protein	0.35156	6.77778	2.26511	0.132317	0.364267	7.16614		6.41115	6.33936	6.50267	6.96708	6.87796	6.33261	7.21953	7.19101		-0.0791187	-0.150911	-0.467403	-0.00299182	0.387691	-0.157661	0.249454	0.220941
Tel_04810	1033916	1036720	-	ALP52520.1	aconitate hydratase	0.0773254	9.05644	0.128804	0.719676	0.870917	7.56895		8.98966	8.98998	9.07844	9.00965	9.19042	8.94763	9.18663	9.03797		-0.0397642	-0.0394401	0.000264121	-0.0685225	0.160998	-0.0817935	0.108462	-0.0402039
Tel_04815	1036933	1037181	+	ALP52521.1	antitoxin	-0.576407	5.54376	4.97082	0.0257784	0.137431	7.55535		5.74676	6.09606	5.84563	5.48111	5.35228	5.5643	4.97944	4.99309		0.0569113	0.406209	0.520812	0.156291	-0.337574	-0.125546	-0.345377	-0.331727
Tel_04820	1038384	1038692	+	ALP52522.1	hypothetical protein	-0.0862819	3.54097	0.0370447	0.847374	0.935068	5.23997		3.39163	2.71213	3.21035	4.03132	1.96869	2.72764	4.63651	3.64972		0.691611	0.0121046	-0.671623	0.149342	-0.731334	0.0276178	0.754531	-0.232251
Tel_04825	1038734	1039885	+	ALP52523.1	hypothetical protein	0.225591	4.83899	0.36605	0.545165	0.765098	4.6361		4.64574	3.9617	4.70836	5.11313	3.41004	4.8417	5.75453	5.02952		0.430948	-0.253098	-0.443022	-0.0382554	-0.804754	0.626904	0.603141	-0.121864
Tel_04830	1040534	1040731	+	ALP52524.1	hypothetical protein	0.305863	2.92072	0.334341	0.563114	0.777301	5.26446		3.46514	2.65738	3.11314	0.615469	2.69186	3.17461	3.44768	2.51655		0.467894	-0.339865	0.689932	-1.80774	-0.30539	0.177361	1.02447	0.0933393
Tel_04835	1040791	1043355	-	ALP52525.1	aconitate hydratase B	-0.0369972	9.41439	0.0233767	0.878482	0.946945	8.05599		9.84257	9.80468	8.9802	8.96451	9.43326	9.50279	9.02862	9.45136		0.196746	0.158853	-0.125968	-0.141663	-0.212566	-0.143032	-0.0775532	0.345184
Tel_04840	1043466	1044314	-	ALP52526.1	oxidoreductase	0.159848	5.50986	0.276305	0.599133	0.799928	5.74772		4.88551	4.79601	5.23276	5.93246	4.48801	4.42344	6.36675	6.29731		0.237266	0.14777	-0.724563	-0.0248601	-0.160233	-0.224803	0.409433	0.339991
Tel_04845	1044444	1044971	+	ALP52527.1	aerotaxis receptor Aer	1.34728	5.68551	10.6445	0.00110398	0.0166888	6.60963		5.96519	4.46249	2.14756	4.43587	6.438	7.19718	5.22854	4.65929		-0.0505281	-1.55322	-1.97025	0.318056	0.42228	1.18147	1.11072	0.541475
Tel_04850	1044940	1046409	+	ALP52528.1	hypothetical protein	0.905435	6.92028	10.4186	0.00124753	0.0174847	6.36544		6.89123	5.85889	6.05642	6.49899	7.12054	7.81203	7.2173	6.89245		-0.0294364	-1.06178	-0.609871	-0.167299	0.199865	0.891355	0.551007	0.226163
Tel_04855	1046480	1047142	-	ALP52529.1	hypothetical protein	0.404378	5.98161	2.51534	0.112743	0.331021	6.57671		5.56226	5.90954	5.54379	5.95725	6.29428	5.97622	6.33899	6.00533		-0.373311	-0.0260316	-0.417556	-0.00409034	0.358701	0.0406418	0.377653	0.0439929
Tel_04860	1047142	1048011	-	ALP52530.1	phosphoribosylpyrophosphate synthetase	0.247259	6.7127	1.18498	0.276344	0.536652	6.91527		6.29751	6.46222	6.52173	6.96097	6.80961	6.50172	7.11242	6.8223		-0.220251	-0.0555462	-0.332623	0.106608	0.291847	-0.0160496	0.258067	-0.0320527
Tel_04865	1048011	1049567	-	ALP52531.1	thymidine phosphorylase	0.13931	7.53567	0.431386	0.511309	0.739459	6.89783		7.0279	7.23139	7.47189	7.85647	6.9952	7.09723	8.10673	7.98193		-0.0600306	0.143459	-0.382359	0.00221373	-0.0927292	0.00930093	0.252471	0.127674
Tel_04870	1049580	1051388	-	ALP52532.1	metal ABC transporter permease	0.413623	7.24537	3.14435	0.0761903	0.264782	6.39098		6.51648	6.47415	7.00758	7.60321	6.41077	6.94124	8.07629	7.84279		-0.0691791	-0.111513	-0.624892	-0.0292547	-0.174893	0.355585	0.443825	0.210322
Tel_04875	1051492	1051791	-	ALP52533.1	hypothetical protein	0.344891	4.97379	1.29224	0.255636	0.515317	6.71557		3.64987	3.53042	5.1371	5.83551	4.01682	4.38243	5.67119	5.57395		-0.245011	-0.364461	-0.417339	0.281074	0.121931	0.487542	0.116753	0.0195121
Tel_04880	1051948	1052196	+	ALP52534.1	hypothetical protein	-0.0522865	6.65111	0.0442967	0.833303	0.926669	8.6627		6.54643	7.10412	6.47359	6.41648	6.55276	7.26832	6.14463	6.32238		-0.321482	0.236217	0.134321	0.0772072	-0.315147	0.400413	-0.194635	-0.0168936
Tel_04885	1052360	1054138	+	ALP54740.1	aspartyl-tRNA synthetase	-0.375395	8.85103	3.02887	0.0817952	0.27403	8.02077		9.21546	9.20862	9.03928	8.56865	8.69602	8.83625	8.41322	8.61109		0.226375	0.219535	0.38122	-0.0894097	-0.293068	-0.152842	-0.244845	-0.0469661
Tel_04890	1054340	1055443	+	ALP52535.1	quinolinate synthetase	-0.0691368	8.57937	0.0824284	0.774033	0.895107	8.43793		8.64186	8.83943	8.29385	8.48268	9.32413	8.54871	7.83105	8.16438		-0.196672	0.000895566	0.100862	0.289693	0.485595	-0.289819	-0.361943	-0.0286119
Tel_04895	1055721	1057412	+	ALP52536.1	hypothetical protein	0.145492	8.15021	0.561375	0.453707	0.694294	7.39233		8.05008	8.06804	7.89018	8.24793	8.06934	8.07591	8.40426	8.31728		-0.0157648	0.00219921	-0.324732	0.0330137	0.00349678	0.0100688	0.189348	0.102371
Tel_04900	1057655	1058464	-	ALP52537.1	potassium transporter TrkA	0.131807	6.30747	0.298839	0.584611	0.791742	6.61325		5.72822	5.98928	6.34034	6.58502	5.74381	5.74233	6.90643	6.80543		-0.0726914	0.188375	-0.318968	-0.0742888	-0.0571002	-0.0585833	0.247127	0.146129
Tel_04905	1058576	1059388	+	ALP54741.1	hypothetical protein	0.207383	6.34112	0.630978	0.426997	0.674138	6.64156		6.01499	6.0909	5.90492	6.60868	5.92519	5.87637	6.95318	6.79977		0.0381295	0.114041	-0.661718	0.0420442	-0.0516756	-0.100495	0.386544	0.23313
Tel_04910	1059420	1060526	+	ALP52538.1	cytochrome C	-0.047771	8.39827	0.0597407	0.806906	0.914166	8.25292		8.66203	8.64781	8.18445	8.14109	8.29246	8.58532	8.27927	8.27706		0.115125	0.100907	-0.0360167	-0.0793788	-0.254444	0.0384129	0.0588042	0.0565912
Tel_04915	1060519	1061352	+	ALP54742.1	Ni/Fe hydrogenase subunit gamma	0.0920177	7.58172	0.228651	0.632526	0.821425	7.84533		7.52023	7.57015	7.48652	7.55733	7.60019	7.61515	7.59185	7.69709		-0.0561999	-0.00627829	-0.096674	-0.0258641	0.0237559	0.0387223	0.00864824	0.11389
Tel_04920	1061374	1061778	+	ALP52539.1	hypothetical protein	0.171844	7.74808	0.762563	0.382528	0.634598	9.05565		8.10788	7.94702	7.30585	7.11211	7.85303	8.15819	7.57975	7.56967		0.0913504	-0.0695119	-0.0859932	-0.279732	-0.163501	0.141662	0.187902	0.177823
Tel_04925	1061765	1062556	+	ALP52540.1	sulfhydrogenase subunit delta	0.13273	8.09421	0.46162	0.496868	0.727556	8.43246		8.01072	8.11451	7.95473	7.98559	8.35502	8.39654	7.94097	7.90105		-0.208473	-0.104692	0.00914694	0.0400056	0.13582	0.177345	-0.00461532	-0.0445372
Tel_04930	1062553	1063851	+	ALP52541.1	Ni/Fe hydrogenase subunit alpha	0.315601	8.02716	2.54884	0.110375	0.327633	7.65087		7.5804	7.57847	8.06606	8.17054	8.06373	8.15819	8.25954	8.1738		-0.264799	-0.26673	-0.101421	0.00305123	0.218534	0.312995	0.092057	0.00631278
Tel_04935	1063871	1064359	+	ALP52542.1	hypothetical protein	0.247328	5.78867	0.95599	0.328199	0.587527	6.82372		5.42163	5.13343	5.79951	6.12527	5.76239	5.48257	6.26609	5.96394		-0.0283785	-0.31658	-0.239195	0.0865682	0.312388	0.0325702	0.227387	-0.0747603
Tel_04940	1064612	1067011	-	ALP52543.1	phosphoenolpyruvate synthase	0.240988	8.45206	1.50425	0.220019	0.478072	7.18963		8.18605	8.32123	8.27712	8.50282	8.43297	8.6501	8.57983	8.59459		-0.211538	-0.0763541	-0.211469	0.0142298	0.0353822	0.25251	0.0912394	0.106
Tel_04945	1067037	1068671	-	ALP52544.1	phosphoglucomutase	-0.188184	9.07675	0.664697	0.414907	0.663081	8.36834		9.49781	9.54325	8.81035	8.70022	8.99834	9.09294	8.69112	9.00387		0.214728	0.260164	0.00896318	-0.101171	-0.284745	-0.190147	-0.110268	0.202476
Tel_04950	1068776	1070665	+	ALP52545.1	molecular chaperone HtpG	-0.229092	9.26636	0.879306	0.348392	0.605685	8.34874		9.37624	9.4921	9.41435	9.13581	9.72121	9.14188	8.90962	8.67419		-0.0566173	0.0592432	0.380858	0.10232	0.288355	-0.290981	-0.123872	-0.359305
Tel_04955	1070714	1071115	+	ALP52546.1	RNA-binding protein	-0.636314	7.70938	7.23977	0.00713061	0.0591755	9.0277		7.66959	8.15459	8.26868	7.75938	7.58635	7.72995	7.2332	6.79733		-0.115528	0.36947	0.754034	0.244729	-0.19877	-0.0551718	-0.281446	-0.717316
Tel_04960	1071119	1071559	+	ALP52547.1	NUDIX hydrolase	-0.266981	6.95061	0.96783	0.325222	0.584456	8.13503		6.54431	6.97996	7.43717	7.23884	7.15259	6.95296	6.69358	6.33363		-0.363147	0.0725013	0.511367	0.313038	0.245136	0.0455096	-0.232228	-0.592177
Tel_04965	1071748	1072371	+	ALP52548.1	DNA-binding protein	-0.100066	10.9378	0.111517	0.738424	0.879672	11.6205		10.9051	11.1022	11.08	10.6655	11.1578	11.4895	10.2163	10.4921		-0.258513	-0.0614265	0.466527	0.0520289	-0.00587024	0.325809	-0.397187	-0.121369
Tel_04970	1072527	1073633	+	ALP52549.1	ferrochelatase	0.049709	8.50751	0.0624764	0.802624	0.913399	8.36216		8.31404	8.50832	8.47594	8.61613	8.66137	8.52064	8.37888	8.55332		-0.187052	0.00722511	-0.0301264	0.110058	0.16028	0.0195468	-0.127184	0.0472528
Tel_04975	1073802	1074527	-	ALP52550.1	UDP-2,3-diacylglucosamine hydrolase	0.0548146	7.67372	0.0823631	0.77412	0.895107	8.13767		7.67928	7.79206	7.5058	7.58742	7.74193	7.83374	7.5655	7.64611		-0.0824739	0.0303057	-0.0704068	0.0112118	-0.0198224	0.0719906	-0.0107051	0.0699002
Tel_04980	1074533	1075108	-	ALP52551.1	peptidylprolyl isomerase	-0.0821554	7.28184	0.137146	0.711135	0.866675	8.0802		7.59172	7.65031	7.26684	6.60868	7.27088	7.53634	6.93113	7.09973		0.0794099	0.138	0.290241	-0.367914	-0.241432	0.0240222	-0.0454649	0.123138
Tel_04985	1075246	1076631	+	ALP52552.1	cysteinyl-tRNA synthetase	-0.0865065	7.94236	0.204572	0.651055	0.82831	7.47247		8.03959	8.0409	7.87543	7.97653	7.75126	7.99773	7.8642	7.96792		0.0822178	0.0835275	-0.0455853	0.0555068	-0.206108	0.0403624	-0.0568194	0.0468979
Tel_04990	1076693	1078132	+	ALP52553.1	hypothetical protein	0.212752	8.2094	1.27217	0.259361	0.519626	7.68433		7.97185	8.02274	8.26303	8.13159	8.33757	8.29707	8.27624	8.32717		-0.185459	-0.134567	0.0135212	-0.117916	0.18026	0.139765	0.0267333	0.0776618
Tel_04995	1078129	1078674	+	ALP52554.1	hypothetical protein	-0.146629	8.11798	0.513326	0.473702	0.714718	8.99365		8.15584	8.20198	8.25165	8.08736	8.34118	8.33876	7.62726	7.79516		-0.103596	-0.05746	0.311294	0.146998	0.0817368	0.079319	-0.313094	-0.145197
Tel_05000	1078699	1080042	+	ALP52555.1	response regulator GlrR	-0.229591	8.54575	1.29904	0.254388	0.515317	8.12029		8.69963	8.69189	8.62664	8.58664	8.53782	8.66157	8.1017	8.36932		0.051905	0.0441599	0.205564	0.165564	-0.109908	0.0138434	-0.319376	-0.0517512
Tel_05005	1080373	1081152	+	ALP52556.1	hypothetical protein	0.267537	7.42742	0.970205	0.324629	0.584456	7.78773		6.92582	7.23022	7.48166	7.31034	7.8588	8.12335	7.09553	6.92852		-0.608726	-0.304328	0.277652	0.106327	0.324249	0.588805	-0.108483	-0.275496
Tel_05010	1081237	1082016	+	ALP52557.1	hypothetical protein	0.178813	6.82059	0.640203	0.423637	0.672663	7.18089		6.5251	6.4682	7.0008	6.87901	6.89911	6.60337	7.09634	6.96515		-0.0988424	-0.155747	0.0154764	-0.106317	0.275163	-0.0205738	0.111016	-0.0201756
Tel_05015	1082337	1082726	-	pseudo	hypothetical protein	-0.123687	6.20844	0.251866	0.615764	0.811684	7.57059		5.98719	6.60647	6.04329	6.3337	6.30065	6.28147	5.99475	5.98835		-0.306757	0.312528	-0.0467365	0.243675	0.00670175	-0.0124734	-0.095267	-0.101671
Tel_05020	1082943	1083809	-	ALP52558.1	bifunctional 5,10-methylene-tetrahydrofolate dehydrogenase/5,10-methylene-tetrahydrofolate cyclohydrolase	-0.402009	7.52674	3.29194	0.0696208	0.254537	7.7343		7.70889	7.87237	7.54826	7.70003	6.83324	7.46937	7.34906	7.51587		0.237925	0.401397	0.0199555	0.171723	-0.637726	-0.00159626	-0.179242	-0.0124362
Tel_05025	1083970	1084045	+	anticodon=CGT	tRNA-Thr	0.360194	3.92171	0.960824	0.326979	0.586214	7.65868		2.95458	3.68894	3.93423	4.16502	4.33915	3.56508	4.1888	4.05513		-0.682356	0.052006	-0.151562	0.0792229	0.702211	-0.0718604	0.103008	-0.030669
Tel_05030	1084160	1084771	+	ALP52559.1	hypothetical protein	-1.39544	9.80161	8.39894	0.00375439	0.0374094	10.5124		9.68564	9.89913	10.4186	10.9298	9.74749	9.25791	6.8813	8.85156		0.0380972	0.251589	1.14827	1.65951	0.0999505	-0.389637	-2.38901	-0.418761
Tel_05035	1084866	1086068	-	ALP52560.1	multidrug ABC transporter substrate-binding protein	-0.937657	9.17974	7.03435	0.00799609	0.0639173	8.91431		9.08455	9.03463	9.66857	10.2237	9.35481	8.26264	7.90955	8.52219		0.150394	0.100471	0.587553	1.14273	0.420653	-0.671517	-1.17146	-0.558825
Tel_05040	1086068	1086745	-	ALP52561.1	macrolide ABC transporter ATP-binding protein	-0.440673	7.75354	2.60451	0.10656	0.319959	8.31632		8.15307	7.42715	7.68138	8.38099	8.04488	6.88363	7.38791	7.51042		0.525885	-0.200031	-0.0587938	0.640817	0.417697	-0.743551	-0.352271	-0.229753
Tel_05045	1086742	1087989	-	ALP52562.1	hypothetical protein	0.00285696	8.12715	0.000127039	0.991007	0.995633	7.80868		8.39621	7.86106	7.76776	8.35791	8.64686	7.55183	8.03364	8.07067		0.28222	-0.252933	-0.289731	0.300414	0.53287	-0.562157	-0.0238553	0.0131729
Tel_05050	1087986	1088849	-	ALP52563.1	hypothetical protein	0.178114	6.27735	0.355005	0.551294	0.769621	6.48992		6.30504	5.66438	5.50599	6.77826	6.20199	5.73691	6.71744	6.63857		0.327959	-0.312699	-0.904075	0.368198	0.224908	-0.240169	0.307371	0.228505
Tel_05055	1089041	1090447	+	ALP52564.1	isopropylmalate isomerase	0.139095	7.63399	0.435307	0.509396	0.738367	7.14239		7.5948	7.46151	7.61191	7.5634	8.0712	7.6122	7.67354	7.37323		-0.0901296	-0.22342	0.0563929	0.00787979	0.386275	-0.0727257	0.118014	-0.182287
Tel_05060	1090542	1091177	+	ALP52565.1	hypothetical protein	-0.0812291	5.71392	0.0967998	0.755704	0.885422	6.3691		5.8971	5.79692	5.66878	5.55605	6.04893	6.03032	5.47239	4.97309		-0.0462196	-0.146394	0.251201	0.138476	0.105613	0.0870013	0.054815	-0.444492
Tel_05065	1091328	1092401	+	ALP52566.1	3-isopropylmalate dehydrogenase	-0.0784786	7.8912	0.148893	0.699596	0.858663	7.78955		8.16414	8.14467	7.42203	7.84655	8.34632	7.84385	7.55906	7.50695		0.0393995	0.0199263	-0.161619	0.262902	0.221573	-0.280899	-0.0245853	-0.0766975
Tel_05070	1092457	1093569	+	ALP52567.1	aspartate-semialdehyde dehydrogenase	-0.105586	9.27702	0.212768	0.644607	0.825338	9.12387		9.58102	9.68598	8.99221	8.83172	9.76641	9.42204	8.55635	8.88845		-0.0328406	0.0721136	0.175029	0.014535	0.152548	-0.191821	-0.260832	0.0712675
Tel_05075	1093577	1094587	+	ALP52568.1	aspartate-semialdehyde dehydrogenase	-0.196677	8.67369	0.885295	0.346756	0.604366	8.65933		9.02046	8.93889	8.57281	8.40597	8.99899	8.81521	8.01322	8.30533		0.0770736	-0.00449666	0.248477	0.081637	0.0556002	-0.128177	-0.311114	-0.019001
Tel_05080	1094831	1097737	+	ALP52569.1	hypothetical protein	0.446714	10.5498	2.37307	0.123444	0.349049	9.01076		10.8043	10.3531	9.8264	9.52279	11.2068	11.6371	9.6993	9.76535		-0.196005	-0.64725	0.122941	-0.180675	0.206504	0.636752	-0.00415823	0.0618912
Tel_05085	1097754	1098476	+	ALP52570.1	hypothetical protein	0.669904	6.22991	6.63386	0.0100058	0.0752404	6.69984		5.47153	5.60415	5.70259	6.412	6.14648	6.31091	7.03098	6.41955		-0.411735	-0.279121	-0.688693	0.0207199	0.26321	0.427645	0.639704	0.0282698
Tel_05090	1098634	1100817	-	ALP52571.1	glycogen branching protein	-0.260698	9.23764	1.3016	0.253921	0.514915	8.11133		9.49068	9.62108	9.31129	8.96451	9.0029	9.36222	8.90293	9.07296		0.121458	0.251859	0.248366	-0.0984123	-0.366316	-0.00699997	-0.159993	0.0100395
Tel_05095	1100955	1102220	+	ALP52572.1	glucose-1-phosphate adenylyltransferase	-0.215399	8.98525	0.808868	0.368455	0.623741	8.64611		9.55101	9.52497	8.54745	8.48481	9.00421	9.17778	8.10893	8.85897		0.236517	0.210478	0.0474102	-0.0152284	-0.310283	-0.136711	-0.391111	0.35893
Tel_05100	1102210	1103922	+	ALP52573.1	glycoside hydrolase	-0.124246	9.21213	0.305021	0.580752	0.790008	8.43645		9.49342	9.55452	8.9802	9.00148	9.21227	9.26685	8.82417	9.20655		0.111657	0.172757	-0.0228965	-0.00162193	-0.1695	-0.114914	-0.17893	0.203448
Tel_05105	1103923	1105398	+	ALP52574.1	4-alpha-glucanotransferase	-0.127049	8.74874	0.359228	0.548936	0.767262	8.18803		8.86365	8.86683	8.99221	8.47626	8.6737	8.76225	8.56017	8.73038		0.0720432	0.0752249	0.302456	-0.213494	-0.11791	-0.0293583	-0.129588	0.0406251
Tel_05110	1105425	1105511	-	anticodon=CAA	tRNA-Leu	0.234485	6.13186	0.760266	0.383245	0.635482	9.67138		5.77594	5.84058	6.39306	5.98765	6.66402	6.0739	5.96406	6.16122		-0.312666	-0.248033	0.266558	-0.138845	0.575407	-0.0147077	-0.16244	0.0347277
Tel_05115	1105637	1106683	+	ALP52575.1	S-adenosylmethionine:tRNA ribosyltransferase-isomerase	0.00110482	7.4905	2.39272e-05	0.996097	0.997939	7.42561		7.37522	7.34184	7.20331	7.85976	7.28702	6.92943	7.77328	7.85728		0.141845	0.108463	-0.470101	0.18635	0.0536392	-0.303947	0.0998728	0.183877
Tel_05120	1106694	1107800	+	ALP52576.1	queuine tRNA-ribosyltransferase	0.101017	7.09391	0.21065	0.646258	0.825907	6.94856		6.82122	6.8364	7.01432	7.37386	7.05798	6.5049	7.42251	7.4393		0.0160959	0.0312768	-0.298176	0.0613647	0.252851	-0.300223	0.110011	0.1268
Tel_05125	1107868	1108200	+	ALP52577.1	hypothetical protein	-0.372329	7.44663	2.31514	0.128119	0.357282	9.03738		8.0862	8.25018	6.83541	6.92057	7.25675	7.58082	6.47833	7.20762		0.292712	0.456689	-0.0250747	0.0600855	-0.536736	-0.212665	-0.382148	0.347137
Tel_05130	1108237	1110093	+	ALP54743.1	preprotein translocase subunit SecD	-0.229756	9.45942	0.83112	0.361949	0.618587	8.56722		9.98273	10.0459	9.09921	8.93361	9.61743	9.34142	8.74899	9.36407		0.235864	0.299015	0.062738	-0.10286	-0.129433	-0.405446	-0.287481	0.327602
Tel_05135	1110128	1111063	+	ALP52578.1	preprotein translocase subunit SecF	-0.00894518	8.1065	0.00213899	0.963112	0.982802	8.20346		8.25503	8.21744	7.94417	7.99909	8.05119	8.39138	7.87508	8.04077		0.0262709	-0.0113236	-0.0206059	0.0343063	-0.177571	0.162624	-0.0896953	0.075995
Tel_05140	1111167	1111772	-	ALP52579.1	hypothetical protein	0.175675	7.08398	0.723478	0.395005	0.644128	7.80897		6.90781	6.94895	6.92406	7.15024	7.06922	6.92705	7.28024	7.36941		-0.0554493	-0.0143073	-0.256929	-0.0307484	0.105959	-0.0362023	0.0992517	0.188426
Tel_05145	1111772	1112797	-	ALP52580.1	hypothetical protein	0.222791	7.80979	1.26899	0.259956	0.520517	7.77416		7.54163	7.75994	7.54826	7.88097	7.96088	7.64869	7.87485	8.14215		-0.186154	0.0321516	-0.313298	0.0194107	0.233098	-0.0790949	0.0132907	0.280597
Tel_05150	1112794	1113546	-	ALP52581.1	polyamine ABC transporter ATP-binding protein	0.146524	6.95244	0.418188	0.517843	0.742795	7.36363		6.8282	6.71265	7.15528	6.71426	6.75498	6.67587	7.27453	7.31766		0.0852766	-0.0302765	0.039849	-0.401176	0.0120531	-0.0670532	0.159099	0.202228
Tel_05155	1113546	1114691	-	ALP52582.1	hypothetical protein	0.0955634	7.65936	0.235779	0.627271	0.817375	7.46402		7.42443	7.56179	7.7149	7.68897	7.31456	7.58986	7.93759	7.92393		-0.0482325	0.0891343	-0.101446	-0.12738	-0.158099	0.117198	0.121241	0.107585
Tel_05160	1114913	1117162	+	ALP52583.1	DNA topoisomerase IV subunit A	-0.0820607	8.738	0.144064	0.704274	0.862075	7.56872		8.8375	8.9806	8.53812	8.72027	8.6851	8.45045	8.73763	8.87581		0.0990883	0.242189	-0.179837	0.00231501	-0.0533104	-0.287967	0.0196694	0.157852
Tel_05165	1117591	1118784	+	ALP52584.1	hypothetical protein	0.20228	6.71186	0.532652	0.465494	0.70655	6.45726		6.10685	6.06485	6.50267	7.24137	6.52037	5.4164	7.4102	7.2634		0.0797355	0.0377303	-0.601739	0.136959	0.493254	-0.61072	0.305792	0.158987
Tel_05170	1118799	1119701	+	ALP52585.1	zinc ABC transporter substrate-binding protein	0.298952	6.68761	1.1597	0.281528	0.54162	6.83641		6.0027	6.18341	6.30776	7.13402	6.5492	5.55818	7.37929	7.29769		-0.0706717	0.110041	-0.721935	0.104332	0.475825	-0.515194	0.349599	0.268003
Tel_05175	1119704	1120462	+	ALP52586.1	zinc/manganese transporter permease	0.70903	6.42412	5.79432	0.016078	0.101788	6.82385		5.24506	5.51458	6.12035	6.57304	6.36286	5.04809	7.36861	7.25809		-0.297586	-0.028068	-0.709671	-0.256987	0.82021	-0.494556	0.538591	0.428067
Tel_05180	1120481	1122241	-	ALP52587.1	sulfate permease	0.635102	7.31328	7.48392	0.00622524	0.0534656	6.49771		6.40182	6.61008	6.8046	7.59534	7.15024	6.85143	8.12448	7.92988		-0.351575	-0.143311	-0.808972	-0.0182359	0.396847	0.0980397	0.510907	0.3163
Tel_05185	1122444	1123328	+	ALP52588.1	heat-shock protein HtpX	0.0351325	8.63533	0.0142059	0.905126	0.957626	8.81321		8.58271	8.78819	8.24593	8.51748	9.72082	8.48234	7.72126	8.08505		-0.310806	-0.105321	0.103502	0.375049	0.827305	-0.411178	-0.421172	-0.0573792
Tel_05190	1123544	1123855	+	ALP52589.1	hypothetical protein	-0.323137	9.55268	0.352643	0.552621	0.770849	11.2377		11.1586	10.9267	6.2171	6.8462	9.40298	8.76158	7.79088	7.93469		1.0961	0.864264	-0.98012	-0.351015	-0.659479	-1.30088	0.593664	0.737471
Tel_05195	1124020	1124697	+	ALP52590.1	two-component system response regulator	0.0876328	7.24533	0.177542	0.673494	0.843766	7.8081		7.44388	7.35157	7.15528	6.77129	7.47714	7.45626	7.17962	6.96659		0.0116643	-0.0806415	0.137086	-0.246907	0.0449316	0.0240456	0.161425	-0.0516036
Tel_05200	1124694	1126067	+	ALP52591.1	hypothetical protein	0.389036	7.36861	3.15592	0.075652	0.263177	6.91128		6.92907	7.15194	6.9024	7.52038	7.34981	7.28511	7.83614	7.67205		-0.249908	-0.0270431	-0.580341	0.037639	0.170826	0.106126	0.353398	0.189303
Tel_05205	1126305	1126517	+	ALP52592.1	hypothetical protein	1.43822	6.67823	17.5533	2.7937e-05	0.00148023	8.91609		6.84379	5.36886	4.49342	3.98385	7.64928	8.4229	5.50078	4.9874		-0.227416	-1.70235	-0.247942	-0.757515	0.578068	1.3517	0.759417	0.24604
Tel_05210	1126529	1127317	-	ALP52593.1	hypothetical protein	0.682303	6.47297	7.71096	0.00548867	0.0492515	6.8167		6.45014	6.02215	5.58062	6.15236	6.9005	6.63281	6.79523	6.70765		-0.0512617	-0.479248	-0.728348	-0.156604	0.399102	0.131408	0.486268	0.398684
Tel_05215	1127317	1127643	-	ALP52594.1	hypothetical protein	0.332055	5.80114	1.84425	0.174454	0.424535	7.4182		5.67886	5.55632	5.70259	5.52322	5.71865	5.89593	6.06504	6.1098		-0.03358	-0.156118	-0.147577	-0.32694	0.00621206	0.183485	0.214879	0.259638
Tel_05220	1127675	1128853	-	ALP52595.1	hypothetical protein	0.396106	6.92047	2.79739	0.0944178	0.296273	6.68414		6.30003	6.5828	6.57746	7.15292	6.9019	6.5049	7.5086	7.3312		-0.27238	0.0103908	-0.565082	0.0103793	0.329494	-0.0675043	0.366053	0.18865
Tel_05225	1128968	1130074	+	ALP52596.1	hypothetical protein	0.776092	6.72372	12.3757	0.000434949	0.00895567	6.57836		6.38771	6.2749	6.03003	6.37568	7.14789	7.20896	6.94377	6.89853		-0.367155	-0.479964	-0.531972	-0.186322	0.393022	0.454097	0.381769	0.336524
Tel_05230	1130103	1130783	+	ALP52597.1	hypothetical protein	0.916435	5.71557	11.2781	0.000784277	0.0135731	6.27197		4.89883	4.89398	4.80491	5.74587	5.68982	5.67033	6.57205	6.24584		-0.389406	-0.394261	-1.03726	-0.0962984	0.401579	0.382088	0.729882	0.403672
Tel_05235	1130780	1131751	+	ALP52598.1	hypothetical protein	0.715393	6.27249	7.12864	0.00758624	0.0619124	6.31494		5.05579	4.79601	5.87558	6.87901	5.78378	5.74233	7.21357	6.9136		-0.288689	-0.548464	-0.844861	0.158566	0.439301	0.397852	0.493134	0.19316
Tel_05240	1131741	1133213	+	ALP52599.1	hypothetical protein	0.628344	6.67231	6.68146	0.00974208	0.0740979	6.11453		5.72073	5.20675	6.42379	7.12858	5.96049	6.15325	7.59986	7.40824		-0.0395705	-0.553558	-0.71633	-0.0115384	0.200184	0.392945	0.459741	0.268127
Tel_05245	1133206	1134402	+	ALP52600.1	hypothetical protein	0.788818	6.40526	8.68074	0.0032159	0.0336644	6.14705		5.47598	5.18755	5.7192	6.6662	5.97118	5.76378	7.44014	7.19225		-0.123639	-0.412069	-1.03525	-0.0882498	0.371555	0.164152	0.685696	0.437803
Tel_05250	1134399	1135367	+	ALP52601.1	AAA family ATPase	0.441053	6.81519	3.28065	0.0701012	0.25521	6.86211		6.5984	6.78944	6.19351	6.60084	6.70141	6.85643	7.2522	7.19349		-0.138023	0.0530202	-0.616498	-0.209173	-0.0350084	0.120011	0.442192	0.383478
Tel_05255	1135400	1136719	+	ALP54744.1	hypothetical protein	0.302335	6.43824	1.39463	0.237625	0.498937	6.03879		6.05125	6.06485	6.03003	6.68116	5.80485	6.30361	7.01781	6.96515		-0.00488946	0.00871036	-0.643505	0.00762168	-0.251292	0.247471	0.344271	0.291612
Tel_05260	1137081	1137725	+	ALP52602.1	hypothetical protein	0.106014	6.06983	0.15393	0.694807	0.855224	6.7047		6.22266	6.3716	6.00315	5.30882	5.86913	6.34333	5.98343	6.17255		0.0209773	0.169919	0.136164	-0.558167	-0.332548	0.141652	0.116442	0.30556
Tel_05265	1138500	1138826	+	ALP52603.1	hypothetical protein	-0.0330698	5.98372	0.0109316	0.916729	0.962686	7.60078		6.60857	6.40314	5.70259	4.82065	5.48874	6.70111	5.52502	5.57584		0.308185	0.102747	0.296562	-0.585372	-0.811653	0.400721	0.118993	0.169817
Tel_05270	1139018	1139911	+	ALP52604.1	hypothetical protein	0.325615	7.00299	2.16344	0.141328	0.37975	7.16626		6.84379	7.07831	6.58655	6.76428	6.96744	7.27207	7.13937	7.20884		-0.19661	0.0379066	-0.338213	-0.160477	-0.072962	0.231666	0.214607	0.284083
Tel_05275	1140101	1142527	-	ALP52605.1	Lon protease	0.362047	8.19092	2.03841	0.15337	0.39655	6.91234		8.53816	8.26627	7.09291	7.83823	8.15505	8.3618	8.44738	8.33978		0.207841	-0.0640482	-0.836664	-0.0913437	-0.17527	0.0314776	0.517808	0.4102
Tel_05280	1142714	1143313	+	ALP52606.1	ADP-ribose pyrophosphatase	0.0160966	7.13298	0.00549092	0.94093	0.973475	7.87235		7.47424	7.53452	6.78895	6.46914	7.17704	7.64002	6.72216	6.77109		0.0177848	0.0780699	0.101117	-0.218697	-0.279417	0.183562	0.0343264	0.0832543
Tel_05285	1143631	1144029	+	ALP52607.1	hypothetical protein	-0.0288425	7.25159	0.0139646	0.905931	0.957626	8.58075		7.79872	7.65992	6.95244	6.20506	7.44395	7.74215	6.3065	6.99805		0.137532	-0.00126692	0.336927	-0.410452	-0.217234	0.0809689	-0.309009	0.382534
Tel_05290	1144290	1146296	+	ALP52608.1	hypothetical protein	0.857401	8.91676	11.1883	0.000823161	0.0141266	7.91244		9.27032	8.60234	6.77313	7.55124	9.85818	10.179	7.72858	8.0134		-0.207141	-0.875124	-0.74346	0.0346529	0.380716	0.701549	0.211994	0.496813
Tel_05295	1146306	1146791	+	ALP52609.1	hypothetical protein	1.12025	6.40883	13.902	0.000192597	0.00522287	7.45277		6.70844	5.85585	3.81565	5.26977	7.28595	7.47426	5.94891	5.9726		-0.122682	-0.975274	-1.43608	0.0180368	0.45482	0.643135	0.697174	0.720871
Tel_05300	1146778	1148034	+	ALP52610.1	hypothetical protein	0.757648	6.82733	7.55856	0.00597256	0.0520747	6.49849		6.82472	6.2749	5.56232	6.60084	7.02244	7.58535	7.09391	6.78099		-0.102134	-0.651951	-0.947194	0.0913232	0.0955895	0.658496	0.584398	0.271473
Tel_05305	1148054	1148734	+	ALP52611.1	hypothetical protein	0.8434	6.00066	6.88912	0.00867222	0.0675727	6.55706		5.82214	5.28557	4.49342	5.96949	5.92519	6.72864	6.40904	6.22061		-0.118246	-0.654812	-1.27972	0.196348	-0.0151981	0.788257	0.635904	0.447467
Tel_05310	1149710	1151983	+	ALP54745.1	chemotaxis protein CheA	0.729431	8.08012	10.0035	0.00156244	0.0204603	6.89552		8.09201	7.49507	7.1056	7.76991	8.34529	8.84319	8.15703	8.13767		-0.101877	-0.698823	-0.686949	-0.0226434	0.151401	0.6493	0.364477	0.345115
Tel_05315	1151980	1153020	+	ALP52612.1	chemotaxis response regulator protein-glutamate methylesterase	0.633257	7.96557	7.77594	0.00529466	0.0483682	7.90899		8.30155	7.94273	6.87301	6.86597	8.16381	9.02849	7.52251	7.69665		-0.0575952	-0.416417	-0.366526	-0.373563	-0.195333	0.669345	0.282974	0.457116
Tel_05320	1153095	1154045	+	ALP54746.1	diguanylate cyclase response regulator	0.392726	7.93702	3.23747	0.0719718	0.257444	8.01103		8.01149	7.87986	7.36511	7.37156	8.21531	8.89027	7.4446	7.56108		-0.237741	-0.369374	-0.0704772	-0.0640263	-0.0339244	0.641039	0.0090115	0.125492
Tel_05325	1154130	1155434	-	ALP52613.1	magnesium/cobalt efflux protein	-0.079364	7.53286	0.143747	0.704584	0.862075	7.14992		7.48532	7.81412	7.36511	7.58345	7.27736	7.68428	7.5086	7.46817		-0.0799462	0.248852	-0.116222	0.102114	-0.287912	0.119007	0.0272671	-0.0131595
Tel_05330	1155605	1156405	-	ALP52614.1	hypothetical protein	-0.0996797	6.93357	0.190947	0.662129	0.836834	7.2555		7.0594	7.31998	6.77313	6.71789	6.69013	7.05436	6.84903	6.87869		0.0284293	0.28901	-0.0315564	-0.0867954	-0.340832	0.023393	0.0443421	0.0740097
Tel_05335	1156541	1157308	+	ALP52615.1	3',5'-cyclic-nucleotide phosphodiesterase	0.549528	6.93826	3.23932	0.0718904	0.257444	7.32096		7.04598	6.4682	6.42379	5.68037	7.80603	8.07698	6.20514	5.76888		-0.303315	-0.881102	0.40424	-0.339172	0.456733	0.727684	0.185595	-0.250664
Tel_05340	1157354	1158715	+	ALP52616.1	hypothetical protein	-0.378891	8.57875	3.08423	0.0790544	0.269568	8.13409		9.02655	9.1184	8.47594	8.28756	8.52427	8.46852	7.90863	8.45062		0.242111	0.333966	0.19525	0.00687246	-0.260164	-0.315913	-0.372057	0.169934
Tel_05345	1158903	1159151	+	ALP52617.1	30S ribosomal protein S16	-0.461197	8.5082	3.69606	0.0545412	0.219751	10.5198		9.1508	9.25401	8.20524	7.94434	8.19036	8.76624	7.4154	8.19523		0.310444	0.41366	0.265184	0.00428697	-0.64999	-0.0741142	-0.524655	0.255183
Tel_05350	1159160	1159663	+	ALP52618.1	ribosome maturation factor RimM	-0.383744	9.14507	2.81997	0.0930981	0.294156	10.1364		9.79948	9.58624	9.00751	8.65737	9.1592	9.32302	8.30749	8.72035		0.332494	0.119254	0.334332	-0.0158118	-0.307782	-0.143965	-0.365687	0.0471673
Tel_05355	1159664	1160410	+	ALP52619.1	tRNA (guanine-N1)-methyltransferase	-0.264157	9.4654	1.18988	0.275354	0.53638	9.88816		9.67914	9.7534	9.52478	9.23418	9.68839	9.8318	8.6954	8.9194		-0.0590418	0.0152168	0.431341	0.14074	-0.0497924	0.0936173	-0.398039	-0.174042
Tel_05360	1160469	1160813	+	ALP52620.1	50S ribosomal protein L19	-0.301751	8.49675	2.16311	0.141359	0.37975	10.0363		9.06252	9.15745	7.92997	8.07041	8.54007	8.75155	7.65251	8.04831		0.184621	0.279556	0.00467085	0.145113	-0.337831	-0.126346	-0.272788	0.123005
Tel_05365	1160948	1162657	+	ALP52621.1	hypothetical protein	0.427168	8.21898	4.07967	0.0434022	0.194632	7.44583		7.52776	7.76723	8.33485	8.26043	8.48798	8.36794	8.49141	8.24315		-0.509967	-0.2705	0.00239053	-0.0720317	0.450252	0.330215	0.158949	-0.089308
Tel_05370	1162712	1163176	+	ALP54747.1	hypothetical protein	-0.647671	7.57965	8.14283	0.00432318	0.0418231	8.68746		7.92214	7.77367	8.22863	7.46095	7.05798	7.51436	7.25075	7.02397		0.355099	0.206638	0.737555	-0.0301258	-0.509059	-0.0526777	-0.240327	-0.467102
Tel_05375	1163166	1164074	+	ALP52622.1	recombinase XerD	-0.545241	7.92782	6.90887	0.00857693	0.0670648	8.06706		7.98049	7.82503	8.7017	8.07467	7.56445	7.35036	7.88542	7.64701		0.300407	0.144946	0.624501	-0.00253178	-0.115631	-0.329722	-0.191781	-0.430188
Tel_05380	1164144	1164869	+	ALP52623.1	disulfide bond formation protein DsbC	-0.0601577	8.80271	0.0621541	0.803123	0.913399	9.26666		8.8457	9.03026	8.50976	8.66585	9.4973	9.09875	8.00957	8.17817		-0.272303	-0.0877411	0.168916	0.325013	0.379296	-0.0192521	-0.331264	-0.162665
Tel_05385	1164936	1165433	-	ALP52624.1	hypothetical protein	-0.553385	8.30881	5.33966	0.0208455	0.121681	9.31749		8.10716	8.46464	8.64414	8.90841	8.35451	8.14599	7.6225	7.80893		-0.160914	0.196568	0.398147	0.662414	0.0864311	-0.122085	-0.623497	-0.437064
Tel_05390	1165417	1167072	-	ALP52625.1	sulfite reductase	-0.536467	10.2654	2.24175	0.134329	0.368274	9.53862		9.94949	10.3918	10.7705	10.6923	10.8323	9.84915	9.25108	9.57714		-0.306202	0.136127	0.697773	0.619543	0.576625	-0.40655	-0.821688	-0.495627
Tel_05395	1167264	1167340	-	anticodon=CCT	tRNA-Arg	0.361782	2.10357	0.587346	0.443447	0.68625	5.82143		1.34508	1.99671	1.68909	2.38869	2.40696	2.38418	1.98841	2.21942		-0.688155	-0.0365227	-0.38231	0.317288	0.37373	0.350948	-0.0829961	0.148018
Tel_05400	1167400	1168104	-	ALP52626.1	hypothetical protein	0.454906	6.69716	3.12603	0.0770512	0.265896	7.20351		6.59021	6.33936	6.45387	6.28557	6.88221	7.58986	6.5997	6.30648		-0.2602	-0.511053	0.0424704	-0.125836	0.0318033	0.739449	0.188294	-0.104928
Tel_05405	1168170	1168661	-	ALP52627.1	hypothetical protein	0.817541	6.88601	9.40878	0.00215948	0.0252524	7.91222		6.89456	6.36734	6.20535	5.57219	7.71435	7.96106	6.47585	6.18254		-0.339765	-0.86699	0.0963688	-0.53679	0.480023	0.726731	0.366867	0.0735544
Tel_05410	1168677	1169018	-	ALP52628.1	hypothetical protein	1.02582	5.89975	9.48721	0.00206909	0.0245722	7.4519		5.65942	5.01322	4.95271	4.8341	6.72687	7.22645	5.5885	4.87177		-0.497072	-1.14327	-0.109055	-0.22767	0.57038	1.06996	0.526728	-0.190002
Tel_05415	1169131	1169790	-	ALP52629.1	hypothetical protein	0.72584	6.59303	3.95123	0.046837	0.201131	7.19468		5.73566	5.24438	6.85057	6.56902	7.10969	7.33253	6.63576	6.22303		-0.619902	-1.11119	0.280972	-0.000573251	0.754126	0.976964	0.0661667	-0.346565
Tel_05420	1169975	1170913	+	ALP52630.1	chemotaxis protein CheW	0.84365	7.24734	6.36466	0.0116416	0.0830095	7.33968		7.2804	6.31966	6.04329	5.99366	8.20176	8.70726	6.36474	5.73195		-0.346866	-1.30761	0.00987853	-0.0397509	0.574485	1.07999	0.331334	-0.301462
Tel_05425	1171014	1171877	+	ALP54748.1	chemotaxis protein	0.454025	6.81264	3.31525	0.0686398	0.252829	7.02521		6.82472	6.62442	6.60454	6.0581	7.03013	7.57628	6.86715	6.39291		-0.189171	-0.389465	0.123865	-0.422574	0.0162412	0.562395	0.386477	-0.0877671
Tel_05430	1172059	1172463	+	ALP52631.1	flagellar biosynthesis protein FlgB	0.664223	6.6723	2.036	0.153613	0.396585	7.97987		5.79031	5.23506	7.28369	6.14698	7.3457	7.57325	6.56095	5.76057		-0.695768	-1.25102	0.845638	-0.291065	0.859622	1.08717	0.122905	-0.677478
Tel_05435	1172463	1172873	+	ALP52632.1	flagellar basal-body rod protein FlgC	0.904465	6.55953	3.43941	0.0636583	0.242521	7.84584		5.69423	4.57014	6.98027	6.0581	7.37115	7.46283	6.61333	5.6425		-0.58036	-1.70445	0.656722	-0.265448	1.09656	1.18824	0.289778	-0.681052
Tel_05440	1172889	1173563	+	ALP52633.1	hypothetical protein	0.614664	7.64914	1.53274	0.215702	0.473821	8.21832		6.92582	5.66785	8.46613	7.12311	8.23207	8.38534	7.73379	6.64219		-0.37695	-1.63492	0.974826	-0.368197	0.929301	1.08257	0.242484	-0.849113
Tel_05445	1173579	1174874	+	ALP52634.1	flagellar biosynthesis protein FlgE	0.901899	8.87789	3.33003	0.0680257	0.251915	8.50493		8.12853	7.00484	9.31539	7.93345	9.70169	9.87062	8.96083	7.71699		-0.54789	-1.67158	0.833728	-0.548215	1.02527	1.1942	0.479163	-0.764677
Tel_05450	1174895	1175638	+	ALP52635.1	flagellar biosynthesis protein FlgF	0.916097	7.70193	3.89318	0.0484826	0.206051	8.13049		6.9193	5.86796	8.12647	6.89192	8.3803	8.7306	7.85777	6.66998		-0.555242	-1.60658	0.739935	-0.494613	0.905764	1.25606	0.471237	-0.716559
Tel_05455	1175660	1176445	+	ALP52636.1	flagellar basal-body rod protein FlgG	0.966699	7.957	4.25736	0.0390807	0.180421	8.30624		7.02487	5.93566	8.4363	7.34832	8.5508	8.92043	8.22556	7.04808		-0.583071	-1.67228	0.671736	-0.416244	0.942859	1.31249	0.460994	-0.716486
Tel_05460	1176494	1177186	+	ALP54749.1	hypothetical protein	1.07214	7.75419	5.5583	0.0183933	0.11133	8.28534		6.7421	5.82203	8.22863	6.85612	8.35757	8.73942	8.06683	6.99805		-0.673176	-1.59325	0.691224	-0.681286	0.942286	1.32414	0.529424	-0.539362
Tel_05465	1177223	1178335	+	ALP52637.1	flagellar biosynthesis protein FlgI	0.872782	7.7446	4.7168	0.0298694	0.152591	7.59144		6.68364	5.8375	8.47105	7.28118	7.8873	8.43298	8.19963	7.44761		-0.526718	-1.37285	0.621179	-0.568683	0.676944	1.22263	0.349762	-0.402258
Tel_05470	1178335	1179279	+	ALP52638.1	hypothetical protein	0.585797	7.06283	3.46988	0.0624959	0.239752	7.14597		6.45916	6.02486	7.50101	6.72151	7.34981	7.62837	7.436	6.62398		-0.406386	-0.84069	0.430383	-0.349113	0.484256	0.76282	0.365372	-0.446642
Tel_05475	1179339	1181237	+	ALP52639.1	hypothetical protein	0.694711	9.01662	3.46941	0.0625137	0.239752	8.09214		9.06584	8.00982	8.69542	7.70369	9.5626	10.411	8.5749	7.83133		-0.196479	-1.2525	0.494082	-0.497642	0.300272	1.14871	0.373567	-0.370007
Tel_05480	1181262	1182146	+	ALP52640.1	hypothetical protein	1.00299	7.37263	10.1391	0.00145161	0.0194749	7.55051		7.13454	6.05694	6.88778	6.57304	8.10678	8.4229	7.49486	6.69897		-0.295749	-1.37335	-0.0258819	-0.340626	0.676491	0.992612	0.581196	-0.214688
Tel_05485	1182173	1183285	-	ALP52641.1	hypothetical protein	1.15742	5.79204	14.5614	0.000135664	0.00406283	5.63888		4.88551	4.47837	5.75186	5.12412	6.13226	6.11621	6.73832	5.75221		-0.517579	-0.924713	-0.0897661	-0.717508	0.729173	0.71312	0.896692	-0.0894176
Tel_05490	1183282	1184256	-	ALP52642.1	hypothetical protein	0.976416	5.96911	13.8508	0.000197917	0.00522445	6.00712		4.64574	4.59948	5.91937	5.89446	5.41626	5.82628	7.11362	6.50363		-0.476197	-0.52246	-0.438403	-0.463313	0.294322	0.704335	0.755853	0.145863
Tel_05495	1184300	1185358	-	ALP52643.1	hypothetical protein	0.96586	6.97048	14.0837	0.000174853	0.00489587	6.88914		6.13246	5.98095	6.83541	6.54877	6.67223	7.40086	7.92056	7.1904		-0.414163	-0.565677	-0.288377	-0.57501	0.125603	0.854238	0.796775	0.0666113
Tel_05500	1185355	1185990	-	ALP52644.1	hypothetical protein	0.833895	6.59204	9.0648	0.00260577	0.0290321	7.24721		5.42163	5.50298	6.7968	6.5406	6.42833	7.02579	7.30214	6.72056		-0.673057	-0.591699	-0.0432266	-0.29943	0.333647	0.931109	0.46212	-0.119464
Tel_05505	1185987	1186781	-	ALP52645.1	imidazole glycerol phosphate synthase subunit HisF	0.977569	6.51037	12.4672	0.000414151	0.00879946	6.84316		5.45358	5.23038	6.76515	6.0466	6.33623	6.90067	7.30565	6.83661		-0.526633	-0.749836	0.0266492	-0.691905	0.356013	0.920456	0.567146	0.0981091
Tel_05510	1186788	1187789	-	ALP52646.1	hypothetical protein	0.766586	6.38097	7.69637	0.0055332	0.0493688	6.37953		5.82563	5.39419	6.30776	6.08084	5.85765	6.7368	7.293	6.60554		-0.127938	-0.559378	-0.264027	-0.490943	-0.0959149	0.78323	0.721216	0.0337536
Tel_05515	1187822	1189111	-	ALP52647.1	LPS biosynthesis protein	0.864323	7.01256	11.4958	0.000697522	0.012447	6.64631		6.42503	6.0909	6.74095	6.73591	6.97277	7.45131	7.88026	6.97954		-0.309973	-0.6441	-0.343216	-0.348256	0.237766	0.716306	0.796095	-0.104623
Tel_05520	1189122	1189814	-	ALP52648.1	hypothetical protein	0.873755	5.52411	8.1697	0.0042596	0.0413241	6.05527		4.99504	4.60672	5.40693	5.01027	5.80185	6.01698	6.27897	5.21859		-0.360111	-0.748427	-0.0717626	-0.468417	0.446705	0.661832	0.800284	-0.260103
Tel_05525	1189828	1190541	-	ALP52649.1	hypothetical protein	0.737395	6.01704	3.9725	0.0462492	0.199005	6.50507		4.91204	4.63533	6.83541	5.46391	6.22674	6.19332	6.69358	5.85104		-0.57982	-0.856525	0.624424	-0.747071	0.73488	0.701465	0.482593	-0.359946
Tel_05530	1190538	1191245	-	ALP52650.1	acylneuraminate cytidylyltransferase	0.545497	7.07359	1.70985	0.191005	0.441786	7.5738		6.06017	5.46364	8.09817	6.68487	7.14789	7.55645	7.35988	6.70505		-0.496865	-1.0934	0.886178	-0.527122	0.590849	0.999412	0.147887	-0.506943
Tel_05535	1191242	1192294	-	ALP52651.1	alcohol dehydrogenase	0.609115	7.61149	2.51781	0.112567	0.330784	7.53835		6.56952	6.00581	8.3589	7.61495	7.89504	8.02352	7.95531	7.1381		-0.55395	-1.11766	0.59209	-0.151868	0.771563	0.900049	0.188497	-0.628719
Tel_05540	1192295	1192936	-	ALP52652.1	hypothetical protein	0.80129	6.68701	7.29065	0.00693144	0.0578012	7.32862		5.87367	5.05088	6.97336	6.68487	7.01342	6.70111	7.33405	6.78263		-0.286103	-1.10889	0.0296353	-0.258856	0.853651	0.541342	0.39032	-0.1611
Tel_05545	1192933	1194006	-	ALP52653.1	N-acetylneuraminate synthase	0.929362	7.03139	10.6281	0.00111382	0.0167511	6.92974		5.53265	5.19238	7.21507	7.4457	6.76577	7.10566	7.78186	7.44813		-0.616463	-0.956736	-0.25762	-0.0269866	0.616655	0.956544	0.309168	-0.0245617
Tel_05550	1193999	1194667	-	ALP52654.1	GlcNAc-PI de-N-acetylase	1.05571	6.71356	12.5196	0.000402715	0.00861461	7.29564		5.57477	5.07719	6.88041	6.56499	6.91442	7.1265	7.43248	6.8143		-0.598448	-1.09604	-0.042631	-0.358051	0.741199	0.953284	0.509431	-0.108749
Tel_05555	1194664	1195548	-	ALP52655.1	formyl transferase	0.86809	6.78776	10.4827	0.00120497	0.0173636	6.96565		5.43083	5.33001	7.09291	6.87576	6.39696	6.93889	7.63285	7.14705		-0.593341	-0.694165	-0.0942316	-0.311385	0.372787	0.914719	0.445708	-0.0400916
Tel_05560	1195545	1196726	-	ALP52656.1	UDP-N-acetyl glucosamine 2-epimerase	0.837707	7.15369	9.76675	0.00177696	0.0220933	6.91368		5.63574	5.66785	7.38607	7.49309	6.64578	7.29803	7.96088	7.53256		-0.676112	-0.643999	-0.207081	-0.100057	0.333932	0.98618	0.367726	-0.0605882
Tel_05565	1196723	1197895	-	ALP52657.1	aminotransferase DegT	0.496127	7.40304	2.84438	0.0916938	0.290518	7.17407		6.25151	6.18099	8.19636	7.41918	7.29448	7.40257	8.00053	7.35899		-0.530879	-0.601399	0.452598	-0.324586	0.512095	0.620184	0.256762	-0.384775
Tel_05570	1197895	1198905	-	ALP52658.1	NAD-dependent dehydratase	0.258032	7.8692	0.80367	0.369998	0.624574	7.85484		7.54693	7.3846	8.51214	7.13674	7.93244	8.30806	8.07711	7.52178		-0.246079	-0.40841	0.700197	-0.675205	0.139435	0.515054	0.26517	-0.290162
Tel_05575	1198902	1201403	-	ALP52659.1	hypothetical protein	0.673205	8.21175	3.00434	0.0830418	0.276325	6.88924		7.34511	6.65444	8.96287	7.7629	8.47207	8.80296	8.61892	7.66805		-0.473532	-1.16421	0.709686	-0.490289	0.653425	0.984317	0.365736	-0.585133
Tel_05580	1201937	1202635	+	ALP52660.1	hypothetical protein	1.62225	8.8508	16.7419	4.28242e-05	0.0018958	9.36951		8.72557	7.25578	3.93423	4.80708	10.3065	10.753	5.63043	4.77605		-0.534639	-2.00443	-0.852717	0.0201307	1.04624	1.49283	0.843486	-0.0108997
Tel_05585	1202829	1203491	+	ALP52661.1	hypothetical protein	1.56586	9.40037	14.1817	0.000165981	0.00476365	9.99546		9.29416	7.61663	4.83571	5.12412	10.8223	11.3454	5.9507	5.29194		-0.475467	-2.15299	-0.46491	-0.176497	1.05268	1.57578	0.650082	-0.00867568
Tel_05590	1203655	1204347	+	ALP52662.1	hypothetical protein	1.35635	9.71961	10.0832	0.00149626	0.0198197	10.2508		9.71889	8.08499	5.52501	5.65787	11.0656	11.6699	6.31069	5.60399		-0.415946	-2.04984	-0.249378	-0.116525	0.930715	1.53508	0.536302	-0.170399
Tel_05595	1204428	1204832	+	ALP52663.1	hypothetical protein	1.25677	7.7354	10.6431	0.00110484	0.0166888	9.04297		8.00457	6.29969	4.67469	4.14358	8.83309	9.65044	5.32832	4.46835		-0.192376	-1.89726	0.0209563	-0.510158	0.636143	1.45349	0.674589	-0.185387
Tel_05600	1204916	1206382	+	ALP52664.1	hypothetical protein	0.81325	8.86944	3.3089	0.0689055	0.253057	8.31755		8.93895	7.2775	8.06606	7.25142	9.79622	10.4766	7.79985	7.10171		-0.183372	-1.84483	0.511303	-0.303336	0.67389	1.35431	0.245086	-0.453053
Tel_05605	1206459	1206875	+	ALP52665.1	hypothetical protein	0.651481	6.80504	2.15761	0.141865	0.380223	8.07038		7.00805	5.51073	6.27442	5.17784	7.5715	8.33608	5.96317	4.94402		-0.0985331	-1.59586	0.68456	-0.412022	0.464907	1.22949	0.373307	-0.645845
Tel_05610	1207481	1207903	+	ALP52666.1	flagellar protein FliS	0.671442	7.00109	7.56333	0.00595679	0.052069	8.24577		7.44388	6.67869	5.93367	5.59607	7.74427	8.02907	6.4136	6.21332		-0.0300993	-0.795284	-0.105489	-0.443097	0.27029	0.555093	0.374432	0.174153
Tel_05615	1207916	1208278	+	ALP52667.1	hypothetical protein	1.02074	6.29984	16.5666	4.6971e-05	0.0020221	7.76578		6.50781	5.93278	4.86586	4.86062	7.04791	7.28511	6.10257	5.85729		-0.185593	-0.760623	-0.555726	-0.560962	0.354511	0.591704	0.680986	0.435701
Tel_05620	1208343	1208909	+	ALP52668.1	hypothetical protein	0.749449	6.00679	8.78318	0.0030402	0.0322168	6.82792		5.99961	5.66438	5.27831	5.05689	6.67059	6.90067	5.71609	5.67116		-0.309203	-0.644431	-0.152304	-0.37372	0.361775	0.591858	0.285478	0.240546
Tel_05625	1209035	1210489	+	ALP52669.1	AAA family ATPase	0.0860464	8.55286	0.155212	0.693604	0.854837	8.01283		9.01932	8.98582	8.02323	7.72731	8.66096	8.91505	8.1322	8.38968		0.124034	0.0905342	-0.044875	-0.340795	-0.234328	0.0197599	0.064094	0.321576
Tel_05630	1210681	1211814	+	ALP52670.1	hypothetical protein	0.27446	8.08727	0.316731	0.573579	0.785449	7.90712		7.01113	6.44616	9.36506	7.84156	8.16847	8.52693	8.07363	7.30686		-0.527044	-1.09201	1.21828	-0.305211	0.630297	0.988756	-0.0731505	-0.83992
Tel_05635	1211811	1213142	+	ALP52671.1	Fis family transcriptional regulator	0.568262	7.73026	2.03288	0.153929	0.396805	7.31775		7.02487	5.9414	8.49536	7.52453	7.84433	8.36356	8.02112	7.22706		-0.268672	-1.35214	0.678342	-0.292484	0.550794	1.07002	0.204105	-0.589963
Tel_05640	1213180	1213494	+	ALP52672.1	flagellar hook-basal body protein FliE	0.595786	5.86622	1.80916	0.178609	0.427612	7.53739		5.36993	4.32875	6.32956	5.56415	6.14648	6.86142	5.98518	4.96732		-0.306711	-1.3479	0.618008	-0.147405	0.469834	1.18477	0.273627	-0.744231
Tel_05645	1213527	1215116	+	ALP52673.1	hypothetical protein	0.911877	7.69539	7.66273	0.0056373	0.0498956	7.02727		6.7858	5.98928	8.01988	7.51204	7.80752	8.39911	8.18125	7.58904		-0.459633	-1.25615	0.194324	-0.313514	0.562093	1.15369	0.355699	-0.236509
Tel_05650	1215109	1216131	+	ALP52674.1	flagellar motor switch protein FliG	0.913454	6.85856	6.34736	0.0117556	0.0834772	6.82717		6.08952	4.87611	7.38607	6.35251	6.90887	7.39228	7.48191	6.87869		-0.227172	-1.44059	0.361272	-0.672289	0.592174	1.07559	0.457119	-0.146102
Tel_05655	1216118	1216765	+	ALP52675.1	hypothetical protein	0.848508	7.00944	4.73928	0.0294815	0.151543	7.6376		6.15207	5.25824	7.60299	6.51578	7.28702	7.66017	7.52552	6.59529		-0.437304	-1.33113	0.543097	-0.544117	0.697641	1.0708	0.465623	-0.464603
Tel_05660	1216758	1218143	+	ALP52676.1	flagellar protein export ATPase FliI	0.857064	7.63809	6.3761	0.0115668	0.0828189	7.1682		6.47482	5.89483	8.3589	7.2639	7.82236	7.90907	8.22426	7.65779		-0.550448	-1.13044	0.482689	-0.612316	0.79709	0.8838	0.348048	-0.218422
Tel_05665	1218150	1218584	+	ALP52677.1	hypothetical protein	0.882638	4.90452	6.1801	0.0129195	0.0884588	6.10875		3.92201	2.98091	4.8954	5.25984	4.80725	5.09115	5.65919	5.13874		-0.278318	-1.21942	-0.342896	0.0215482	0.606916	0.89082	0.420899	-0.0995515
Tel_05670	1218728	1219030	+	ALP52678.1	hypothetical protein	1.19747	6.35136	9.73456	0.00180835	0.0221804	8.07874		6.20935	5.31682	3.81565	4.76558	7.40308	8.07805	5.12768	4.32238		-0.542478	-1.43501	-0.69217	0.257755	0.651259	1.32623	0.619855	-0.18544
Tel_05675	1219082	1219444	+	ALP52679.1	Fis family transcriptional regulator	1.16809	6.31767	9.8883	0.00166333	0.0212956	7.7836		6.56535	4.89989	4.49342	4.26769	7.52781	7.78998	5.30472	4.49665		-0.130405	-1.79587	-0.147197	-0.372932	0.832052	1.09422	0.664098	-0.143969
Tel_05680	1219455	1221575	+	ALP52680.1	chemotaxis protein CheA	1.29046	8.33414	20.6581	5.49045e-06	0.000420202	7.25008		8.43731	7.12949	6.43389	6.98527	9.27482	9.69683	7.91185	7.54326		-0.197299	-1.50513	-0.784684	-0.233294	0.640207	1.06222	0.693285	0.324692
Tel_05685	1221597	1222112	+	ALP52681.1	chemotaxis protein CheW	1.09389	5.64339	7.86316	0.00504521	0.0468348	6.60074		5.70185	4.43834	4.0438	4.28737	6.34036	7.3017	4.97944	4.12413		-0.243712	-1.50722	-0.314884	-0.0713158	0.394796	1.35614	0.620754	-0.234554
Tel_05690	1222203	1223033	+	ALP52682.1	chemotaxis protein CheR	1.04754	5.51031	8.20896	0.00416839	0.0407475	5.77913		5.45809	4.27521	5.11215	4.12181	5.92519	6.72591	5.66684	4.93222		-0.138009	-1.32089	0.153897	-0.836444	0.329086	1.12981	0.708579	-0.0260324
Tel_05695	1223033	1223683	+	ALP52683.1	chemotaxis protein CheD	1.45198	5.18492	22.4587	2.14705e-06	0.000201408	5.80641		4.29895	3.76859	4.24075	4.5705	5.22853	5.63002	6.24727	5.52375		-0.432572	-0.962932	-0.904817	-0.575067	0.497009	0.898496	1.1017	0.37818
Tel_05700	1223698	1224768	+	ALP52684.1	chemotaxis response regulator protein-glutamate methylesterase	1.11508	6.34214	11.7047	0.000623423	0.0116689	6.24453		5.25546	4.37189	5.63416	6.73591	5.94159	6.65307	7.28911	6.79733		-0.300041	-1.18361	-0.97997	0.121782	0.386086	1.09757	0.674985	0.183203
Tel_05705	1225048	1226199	+	ALP52685.1	hypothetical protein	0.552384	8.41844	1.24079	0.265319	0.526018	8.21555		7.30439	6.76214	9.39251	8.02863	8.79034	9.18922	8.32847	7.63751		-0.707135	-1.24938	1.04573	-0.318153	0.778822	1.1777	-0.0183051	-0.709268
Tel_05710	1226369	1226884	+	ALP52686.1	hypothetical protein	0.272115	7.09269	0.371142	0.542383	0.762435	8.05004		6.41115	6.19066	7.80325	6.71789	7.54491	7.99433	6.81257	5.86196		-0.624114	-0.844601	1.00434	-0.0810282	0.509644	0.959071	0.0136505	-0.93696
Tel_05715	1226889	1227896	+	ALP52687.1	flagellar motor switch protein FliM	0.962007	6.97679	3.78281	0.0517817	0.214089	6.96673		5.72822	4.82113	7.67288	6.58899	7.64678	7.6616	7.188	6.37451		-0.736215	-1.6433	0.716788	-0.367105	1.18234	1.19717	0.231903	-0.581585
Tel_05720	1227893	1228318	+	ALP52688.1	flagellar motor switch protein FliN	0.77707	6.50942	1.76333	0.18421	0.434237	7.74389		5.36514	4.14199	7.55753	5.84882	6.9661	7.32172	6.60198	5.67824		-0.583599	-1.80675	1.13589	-0.572823	1.01737	1.37298	0.180338	-0.743402
Tel_05725	1228362	1228766	+	ALP52689.1	hypothetical protein	0.905765	5.82275	3.23715	0.0719856	0.257444	7.13033		4.63782	3.48399	6.78106	5.26977	6.21104	6.31818	6.29457	5.40931		-0.524938	-1.67877	0.842384	-0.668907	1.04828	1.15542	0.355891	-0.529368
Tel_05730	1228763	1229503	+	ALP52690.1	flagellar biosynthesis protein flip	1.14216	6.08302	5.64828	0.0174725	0.10733	6.51742		4.59752	3.67523	6.9024	5.52322	6.68527	6.33261	6.68015	5.86816		-0.725136	-1.64743	0.658918	-0.720259	1.36261	1.00995	0.436664	-0.375324
Tel_05735	1229513	1229782	+	ALP52691.1	flagellar biosynthetic protein FliQ	1.3741	5.01563	9.43809	0.00212525	0.0250663	6.90996		3.39163	2.51068	5.00784	5.20914	5.46246	5.44323	5.77589	4.93222		-0.810366	-1.69132	-0.223433	-0.0221357	1.26046	1.24123	0.544619	-0.29905
Tel_05740	1229794	1230567	+	ALP52692.1	hypothetical protein	1.14879	5.9746	8.86408	0.00290836	0.0312038	6.34606		4.34835	3.85627	6.25176	6.18945	6.37095	6.08246	6.73313	5.97692		-0.816157	-1.30824	-0.0360502	-0.0983634	1.20645	0.917952	0.445312	-0.310899
Tel_05745	1230569	1231723	+	ALP52693.1	flagellar biosynthetic protein FlhB	1.37545	6.55635	15.2856	9.24162e-05	0.00324777	6.34971		4.78861	4.09126	6.51223	6.81602	6.74411	6.67587	7.48717	6.83106		-0.786355	-1.48371	-0.399388	-0.0955986	1.16915	1.10091	0.575546	-0.0805586
Tel_05750	1231751	1233862	+	ALP52694.1	flagellar biosynthesis protein FlhA	1.02321	7.95131	8.54848	0.0034581	0.0354791	6.87338		6.46589	6.18099	8.37472	7.95207	8.20742	8.49281	8.41743	7.93542		-0.870883	-1.15579	0.204809	-0.217843	0.870639	1.15603	0.24752	-0.234486
Tel_05755	1233906	1235099	+	ALP52695.1	hypothetical protein	0.667141	8.59948	1.37052	0.241723	0.501805	8.34488		7.33657	6.57359	9.65028	8.05614	9.0284	9.44629	8.48061	7.71613		-0.759642	-1.52262	1.17449	-0.419648	0.932187	1.35008	0.0048195	-0.759661
Tel_05760	1235107	1235967	+	ALP54750.1	cobyrinic acid a,c-diamide synthase	0.193485	8.08684	0.363817	0.546394	0.766027	8.30443		8.03205	7.50285	8.5521	7.44351	8.30466	8.86072	7.99403	7.23548		-0.143021	-0.672218	0.745819	-0.362769	0.129592	0.685647	0.187751	-0.570801
Tel_05765	1235986	1236735	+	ALP52696.1	hypothetical protein	0.00818074	8.49676	0.000855429	0.976667	0.99018	8.91372		8.77429	8.4385	8.62664	7.58543	8.82058	9.33292	7.87532	7.5534		-0.0672861	-0.403073	0.716439	-0.324763	-0.0209887	0.491347	-0.0348787	-0.356797
Tel_05770	1237051	1237446	+	ALP52697.1	histidine kinase	0.771275	5.46955	3.09822	0.078378	0.268442	6.80963		5.42624	4.73783	3.61723	3.11719	6.70942	7.14705	3.24079	2.53226		-0.5789	-1.2673	0.490358	-0.00967722	0.704282	1.14192	0.113928	-0.594609
Tel_05775	1237478	1238239	+	ALP52698.1	hypothetical protein	1.24553	6.67949	13.6044	0.000225655	0.00571438	7.07352		6.68364	5.28105	4.95271	5.25984	7.82162	8.07484	5.99041	5.50795		-0.281651	-1.68423	-0.475013	-0.167887	0.856334	1.10955	0.562682	0.0802185
Tel_05780	1238275	1240392	+	ALP52699.1	chemotaxis protein CheA	1.08837	8.83523	14.8415	0.000116937	0.00369477	7.75321		8.97322	7.8603	7.17949	7.45226	9.91032	10.1347	8.13081	7.82894		-0.246414	-1.35933	-0.468383	-0.195622	0.690693	0.915053	0.482937	0.181067
Tel_05785	1240402	1241448	+	ALP52700.1	chemotaxis response regulator protein-glutamate methylesterase	1.062	7.18297	12.5519	0.000395812	0.00856442	7.11808		6.92907	5.85281	6.04329	6.86597	8.03217	8.03018	7.20422	6.9702		-0.281985	-1.35825	-0.727636	0.0950524	0.821114	0.81912	0.433302	0.199281
Tel_05790	1241458	1242198	+	ALP52701.1	flagellar motor protein	1.68144	6.81819	34.3379	4.63266e-09	1.2273e-06	7.25259		6.23584	5.33437	5.23276	5.58815	7.8523	8.0213	6.85382	6.48155		-0.625112	-1.52658	-0.806312	-0.450918	0.99135	1.16034	0.814748	0.442482
Tel_05795	1242580	1243419	+	pseudo	hypothetical protein	0.671618	7.3107	2.34729	0.125501	0.353702	7.56395		6.08078	5.35602	8.24019	7.2639	7.48556	7.78737	7.56521	6.95644		-0.596651	-1.32141	0.733753	-0.242536	0.808126	1.10993	0.0587773	-0.549994
Tel_05800	1243632	1244417	+	ALP52702.1	cobalamin biosynthesis protein CobQ	0.620956	7.39494	1.70424	0.191734	0.442301	7.74418		6.09821	5.23973	8.58872	7.12037	7.31246	7.85388	7.59814	7.16354		-0.527857	-1.38634	0.971027	-0.497323	0.68639	1.22781	-0.0195489	-0.454155
Tel_05805	1244414	1245178	+	ALP52703.1	hypothetical protein	0.990634	6.8607	5.35794	0.0206281	0.120822	7.24905		5.70565	4.6211	7.56214	6.46482	7.21351	7.38018	7.32958	6.70765		-0.524462	-1.60901	0.54609	-0.551226	0.983402	1.15007	0.313535	-0.3084
Tel_05810	1245198	1245674	+	ALP52704.1	chemotaxis protein CheW	1.26318	7.06205	14.9687	0.000109307	0.00355143	8.13302		6.79117	5.82514	5.81505	5.53973	8.108	8.53084	6.49192	5.90181		-0.522618	-1.48865	-0.122082	-0.397395	0.794211	1.21706	0.554797	-0.0353205
Tel_05815	1245701	1245883	+	ALP52705.1	hypothetical protein	0.612781	6.43371	6.26525	0.0123129	0.0863656	8.8917		6.61666	6.21219	5.50599	5.60394	7.12413	7.2702	6.22673	5.73024		-0.189133	-0.593608	-0.260735	-0.162788	0.318339	0.464402	0.460005	-0.0364818
Tel_05820	1245908	1246291	+	ALP52706.1	hypothetical protein	0.563397	7.08901	6.247	0.0124404	0.0869063	8.47359		7.0844	6.97716	6.27442	6.5241	7.56974	7.90786	7.05698	6.51653		-0.300395	-0.407627	-0.318585	-0.0689098	0.184947	0.523074	0.463976	-0.0764813
Tel_05825	1246416	1246709	-	ALP52707.1	hypothetical protein	0.335614	6.13758	1.83572	0.175454	0.425212	7.90861		5.83952	5.94426	6.16953	5.86855	6.2245	6.59442	6.25599	6.05104		-0.311156	-0.206416	0.0832563	-0.217723	0.0738289	0.443743	0.16971	-0.0352427
Tel_05830	1246706	1248040	-	ALP52708.1	hypothetical protein	0.0322512	7.67954	0.0252516	0.873742	0.946729	7.26379		7.68986	7.82425	7.42203	7.67409	7.48182	7.66303	7.75264	7.8604		0.0251149	0.159512	-0.255262	-0.00320036	-0.182916	-0.00171105	0.0753536	0.183109
Tel_05835	1248156	1249076	+	ALP52709.1	hypothetical protein	0.514349	6.88051	4.10604	0.0427304	0.192384	7.00081		6.45916	6.41143	6.78106	6.6737	7.32084	7.46119	6.97534	6.57458		-0.453993	-0.501727	0.0298926	-0.0774714	0.407687	0.548034	0.22417	-0.176591
Tel_05840	1249199	1249780	-	ALP52710.1	hypothetical protein	-0.584969	6.92217	6.00584	0.0142586	0.093894	7.70556		6.7421	7.03199	7.77572	7.04142	6.25544	6.5049	6.83261	6.74689		0.108494	0.398378	0.676564	-0.057742	-0.378165	-0.128707	-0.266549	-0.352273
Tel_05845	1249767	1250552	-	ALP52711.1	extradiol dioxygenase	-0.545247	7.82171	6.23187	0.0125471	0.0874058	8.17094		7.78622	8.19299	8.46367	7.7237	7.27951	7.66017	7.62446	7.51092		0.0565011	0.463263	0.632982	-0.106989	-0.450214	-0.06955	-0.206225	-0.319768
Tel_05850	1250685	1251791	+	ALP52712.1	radical SAM protein	-0.882581	8.94382	10.4166	0.00124891	0.0174847	8.79847		9.17359	9.53828	9.73236	8.58564	8.52654	8.61143	8.59393	7.93321		0.211129	0.575822	1.02107	-0.125641	-0.435922	-0.35103	-0.117353	-0.778078
Tel_05855	1251798	1252436	-	ALP54751.1	carbonic anhydrase	-0.702384	7.95376	9.214	0.00240172	0.0269752	8.60213		8.18944	8.35657	8.68277	7.65906	7.48928	7.62544	7.66974	7.45793		0.274259	0.441383	0.815396	-0.208314	-0.425903	-0.28974	-0.197636	-0.409446
Tel_05860	1252494	1254149	-	ALP52713.1	hypothetical protein	-0.361493	8.1178	3.48748	0.0618348	0.238209	7.39097		8.19418	8.36032	8.39036	8.18504	7.71991	7.84636	8.10411	8.02212		0.163987	0.330128	0.214954	0.00963025	-0.310283	-0.183832	-0.0712955	-0.153289
Tel_05865	1254325	1255020	+	ALP52714.1	2', 3'-cyclic nucleotide 2'-phosphodiesterase	-0.481369	9.20877	2.05765	0.151444	0.392779	9.73368		9.49972	9.30193	9.31266	9.17332	10.1153	9.10559	7.757	8.18533		-0.00591804	-0.203718	0.705578	0.566245	0.609688	-0.400052	-0.850078	-0.421746
Tel_05870	1255194	1256564	+	ALP52715.1	LOG family protein	0.185882	8.24985	0.579254	0.446605	0.687481	7.79568		8.22823	8.13469	8.09181	7.88743	9.13949	8.54717	7.71099	7.62016		-0.284165	-0.377708	0.26421	0.0598339	0.6271	0.0347734	-0.116604	-0.20744
Tel_05875	1256980	1258131	-	ALP54752.1	hypothetical protein	-0.139808	7.61159	0.40482	0.524611	0.74814	7.40871		7.69941	7.71457	7.54826	7.74343	7.96824	7.19718	7.55023	7.32557		0.0545567	0.0697198	0.00638551	0.201557	0.323388	-0.447665	0.00835902	-0.216301
Tel_05880	1258319	1259272	+	ALP52716.1	patatin	0.0322441	7.16578	0.0192326	0.889702	0.951299	7.23523		7.29811	7.2888	6.61345	7.2639	6.91303	7.12028	7.3555	7.29424		0.143057	0.133741	-0.518318	0.132126	-0.242023	-0.0347752	0.223723	0.16247
Tel_05885	1259465	1260364	+	ALP52717.1	hypothetical protein	0.758972	7.9626	9.8322	0.00171483	0.0217929	8.11621		8.03582	7.49896	6.76515	6.93624	8.89686	9.12954	7.18305	7.08116		-0.354475	-0.891332	-0.226251	-0.0551617	0.506563	0.739244	0.191652	0.0897609
Tel_05890	1260370	1262052	-	ALP52718.1	hypothetical protein	0.563737	7.44782	7.49058	0.00620225	0.0534338	6.69764		6.91438	6.88188	7.08652	7.50365	7.34468	7.31991	8.06662	7.94756		-0.200831	-0.233331	-0.564565	-0.14744	0.229462	0.204699	0.415536	0.296469
Tel_05895	1262046	1263851	-	ALP52719.1	hypothetical protein	0.474502	7.38325	3.83639	0.0501515	0.210611	6.53125		6.45014	6.76861	6.93832	7.85976	7.22584	6.77163	8.09321	7.95741		-0.353913	-0.0354453	-0.773856	0.147584	0.421785	-0.0324272	0.381037	0.245235
Tel_05900	1263859	1264860	-	ALP52720.1	BatB protein	0.586009	6.71799	4.5673	0.0325878	0.161952	6.71655		5.72822	5.83442	6.36166	7.21077	6.90469	5.89106	7.34294	7.29597		-0.36138	-0.255179	-0.691177	0.157935	0.815095	-0.198537	0.290106	0.243136
Tel_05905	1264857	1265330	-	ALP52721.1	hypothetical protein	0.797425	5.92882	9.22365	0.00238908	0.0269752	7.00891		5.21874	5.15828	5.7192	5.71712	6.37901	5.64165	6.51631	6.3459		-0.38068	-0.441137	-0.355435	-0.357509	0.779587	0.0422299	0.441676	0.271268
Tel_05910	1265327	1266262	-	ALP52722.1	hypothetical protein	0.437461	7.20482	2.1828	0.13956	0.376976	7.30178		6.24108	6.69407	7.21507	7.54512	7.81718	6.38891	7.49823	7.45019		-0.544228	-0.0912388	-0.212085	0.117968	1.03187	-0.396405	0.0710758	0.0230414
Tel_05915	1266259	1267224	-	ALP52723.1	AAA family ATPase	0.581282	7.61711	3.13275	0.0767343	0.265868	7.66851		6.87784	7.10156	7.37563	7.7237	8.69602	6.87626	7.66265	7.65286		-0.510083	-0.286358	-0.228083	0.119989	1.3081	-0.511659	0.0589428	0.0491516
Tel_05920	1267484	1269979	+	ALP52724.1	maltodextrin phosphorylase	-0.17752	8.90471	0.704244	0.401361	0.650183	7.58567		9.29951	9.146	8.77702	8.68081	8.97396	8.83371	8.63153	8.75486		0.236209	0.0827078	0.0659645	-0.0302432	-0.0893345	-0.229583	-0.0795238	0.0438025
Tel_05925	1270158	1272170	-	ALP52725.1	asparagine synthetase B	-0.448182	9.67279	3.53099	0.0602318	0.233865	8.66416		10.0964	10.0254	9.89564	9.37308	9.67025	9.73636	9.10276	9.13344		0.214318	0.143302	0.519408	-0.00315039	-0.211862	-0.145758	-0.273467	-0.242791
Tel_05930	1272205	1273290	-	ALP52726.1	aspartate carbamoyltransferase	-0.443998	8.13974	4.89077	0.0270006	0.141318	8.02204		8.47617	8.41394	8.50737	7.91932	8.02321	7.93057	7.80332	7.83529		0.2652	0.202969	0.491041	-0.0970018	-0.187763	-0.280406	-0.213005	-0.181034
Tel_05935	1273379	1274110	-	ALP52727.1	N-carbamoylsarcosine amidase	-0.342684	7.31322	2.39248	0.12192	0.34616	7.76528		7.67056	7.68408	7.41695	7.06727	6.89911	7.19521	7.17771	7.2064		0.308321	0.321843	0.199865	-0.149811	-0.463136	-0.167028	-0.0393693	-0.0106849
Tel_05940	1274107	1275348	-	ALP52728.1	Zn-dependent hydrolase	-0.161216	8.23257	0.74825	0.387031	0.638073	7.92106		8.32457	8.47754	8.19042	8.23658	8.17484	8.2475	8.05273	8.11437		0.0184596	0.171428	0.0418937	0.0880538	-0.131272	-0.0586154	-0.0957963	-0.0341511
Tel_05945	1275644	1275895	+	ALP52729.1	hypothetical protein	-0.0947154	6.21238	0.129667	0.718777	0.870917	8.20662		6.30754	6.73099	6.18157	5.6273	6.02604	6.69833	6.00082	5.72342		-0.133184	0.290268	0.298297	-0.255979	-0.414686	0.257602	0.117541	-0.159859
Tel_05950	1276310	1277362	+	ALP52730.1	cytochrome C peroxidase	-0.591714	9.423	6.63913	0.00997626	0.0751822	9.34986		10.0795	10.157	9.25401	8.96833	9.261	9.52259	8.65176	8.66085		0.32449	0.401997	0.370274	0.0845885	-0.494037	-0.232449	-0.231974	-0.222888
Tel_05955	1277662	1278678	+	ALP52731.1	metallophosphoesterase	-0.632836	9.7127	5.06414	0.0244259	0.134015	9.6898		9.73151	10.2751	10.1504	9.72353	9.28316	9.76257	9.57284	8.61732		-0.0315663	0.512006	0.634356	0.207517	-0.479925	-0.000514691	0.0568212	-0.898694
Tel_05960	1278695	1279174	+	ALP52732.1	hypothetical protein	-0.6923	8.34263	7.48949	0.00620602	0.0534338	9.40453		8.27816	8.91903	8.87849	8.41383	7.83923	8.23315	8.26675	7.30228		-0.0392341	0.601638	0.663156	0.19849	-0.47816	-0.0842438	0.0514093	-0.913056
Tel_05965	1279213	1279758	+	ALP52733.1	hypothetical protein	-0.629631	8.37809	6.48143	0.0109007	0.0795381	9.25376		8.15931	8.7774	9.03928	8.54124	7.93449	8.2664	8.28318	7.49548		-0.125095	0.493002	0.699485	0.201447	-0.349909	-0.0179984	-0.0566124	-0.84432
Tel_05970	1279808	1280956	-	ALP52734.1	hypothetical protein	-0.538147	8.18514	5.82239	0.0158234	0.100637	7.98602		7.97342	8.55305	8.86363	8.19289	7.82899	7.94707	7.98925	7.78536		-0.10221	0.477421	0.655846	-0.0148928	-0.246646	-0.128565	-0.218534	-0.422419
Tel_05975	1281089	1282528	-	ALP52735.1	deoxyribodipyrimidine photolyase	0.0758831	8.05031	0.0473272	0.827781	0.925884	7.52525		7.08731	7.41173	8.687	8.54329	8.67982	7.07596	8.03427	7.82974		-0.476394	-0.151976	0.413422	0.269717	1.11612	-0.487747	-0.239303	-0.443835
Tel_05980	1282554	1283468	-	ALP52736.1	hypothetical protein	0.148167	7.60453	0.0979412	0.754314	0.885179	7.73426		6.50345	7.04671	8.08541	7.95361	8.82869	6.84641	6.9505	6.97164		-0.802862	-0.259609	0.595124	0.463317	1.52237	-0.459902	-0.539793	-0.518648
Tel_05985	1283601	1284158	+	ALP52737.1	glutathione peroxidase	-0.919995	8.37577	4.52605	0.0333826	0.164008	9.22002		7.97263	8.05089	9.50096	8.95223	8.69964	8.01012	7.07802	6.97739		-0.210687	-0.132435	1.37381	0.825078	0.51632	-0.173197	-1.04913	-1.14976
Tel_05990	1284161	1285105	+	ALP52738.1	hypothetical protein	-0.829474	8.7701	4.29505	0.0382235	0.178604	8.85324		8.19148	8.3921	10.0406	9.28769	8.93183	8.10981	7.81024	7.72939		-0.214828	-0.0141997	1.32366	0.5707	0.525524	-0.296497	-0.906752	-0.987602
Tel_05995	1285240	1285917	+	ALP52739.1	hypothetical protein	-0.360135	7.70782	2.8406	0.09191	0.290936	8.2706		7.70226	7.74688	8.10451	7.91458	7.6911	7.78867	7.34974	7.19163		-0.0299703	0.0146549	0.464392	0.274468	-0.0411291	0.0564445	-0.290377	-0.448484
Tel_06000	1286093	1286380	+	ALP52740.1	molecular chaperone GroES	-0.399599	8.7316	3.42433	0.0642424	0.243732	10.5325		9.24087	9.14258	8.45873	8.46874	9.11108	9.06567	7.72675	7.80409		0.100818	0.00253318	0.344154	0.354162	-0.0289708	-0.0743804	-0.387824	-0.310492
Tel_06005	1286414	1288057	+	ALP52741.1	molecular chaperone GroEL	-0.258231	11.441	0.659367	0.416784	0.665154	10.7247		11.7077	11.763	11.2847	11.0953	12.2222	11.6179	10.4283	10.4918		-0.119988	-0.0646647	0.45965	0.270299	0.394501	-0.209849	-0.396754	-0.333196
Tel_06010	1288206	1288943	+	ALP52742.1	hypothetical protein	0.240408	7.01564	1.25475	0.262646	0.522561	7.4559		6.59226	6.75726	6.95244	7.20819	7.10363	6.97382	7.25293	7.15468		-0.264484	-0.0994806	-0.18962	0.0661288	0.246888	0.117077	0.110867	0.0126246
Tel_06015	1289215	1291074	+	ALP52743.1	phosphatase	0.370436	7.29632	3.25993	0.0709922	0.256585	6.40179		6.36628	6.5016	7.46206	7.60909	6.84201	6.67587	8.05668	7.83924		-0.230158	-0.0948404	-0.279711	-0.132677	0.245565	0.0794334	0.314914	0.0974738
Tel_06020	1291315	1291533	+	ALP52744.1	hypothetical protein	0.309747	5.99124	1.20556	0.272212	0.533243	8.18884		5.49804	6.35664	5.23276	5.90724	6.56693	6.10364	5.83525	5.91235		-0.63327	0.225328	-0.489142	0.185337	0.435612	-0.0276692	0.113354	0.19045
Tel_06025	1291530	1292375	-	ALP52745.1	haloacid dehalogenase	0.416734	6.9113	3.68004	0.0550675	0.22104	7.15428		6.53793	6.72269	6.72459	6.72873	6.9661	6.93653	7.23981	7.24564		-0.25288	-0.0681281	-0.260102	-0.255962	0.175291	0.145717	0.255116	0.260948
Tel_06030	1292433	1293014	-	ALP52746.1	hypothetical protein	0.184899	6.30852	0.60353	0.437235	0.682535	7.09191		6.07198	6.42788	6.01665	6.27575	6.32794	6.39579	6.57785	6.25888		-0.233913	0.12198	-0.265629	-0.00653548	0.0220381	0.089895	0.295569	-0.0234037
Tel_06035	1293170	1294351	-	ALP52747.1	alanine--glyoxylate aminotransferase	0.311122	8.56843	2.41237	0.12038	0.344057	8.32842		8.70817	8.51459	8.16336	8.13567	8.81057	9.08922	8.46597	8.39129		-0.0724657	-0.266053	-0.125714	-0.153405	0.0299349	0.308583	0.176898	0.102221
Tel_06040	1294381	1295592	-	ALP52748.1	glycolate oxidase iron-sulfur subunit	0.340404	6.98816	2.02961	0.154261	0.397362	6.71196		6.41579	6.67697	6.69969	7.1795	6.38901	6.8639	7.57801	7.53061		-0.170628	0.0905557	-0.547263	-0.0674486	-0.197411	0.277483	0.331058	0.283654
Tel_06045	1295595	1296662	-	ALP52749.1	glycolate oxidase	0.331219	7.57819	2.71454	0.0994379	0.305226	7.48463		6.86771	7.25117	7.57588	7.75408	7.47621	7.3017	7.97194	8.05035		-0.356487	0.0269714	-0.262179	-0.0839836	0.252011	0.077504	0.133874	0.212288
Tel_06050	1296659	1298134	-	ALP52750.1	glycolate oxidase subunit GlcD	0.240952	8.64084	1.32693	0.249352	0.509957	8.08013		8.32148	8.58961	8.57965	8.5545	8.61099	8.97375	8.61667	8.79122		-0.302475	-0.0343519	-0.0558605	-0.0810066	-0.0129638	0.349791	-0.018844	0.155711
Tel_06055	1298290	1298718	-	ALP52751.1	hypothetical protein	-0.0109666	7.37506	0.00203282	0.964038	0.983355	8.59938		7.78443	7.84966	6.87301	6.81941	7.01729	7.79129	7.19783	7.19287		0.173764	0.238989	-0.147769	-0.201371	-0.593374	0.180621	0.17705	0.17209
Tel_06060	1298907	1299704	+	ALP52752.1	peptidase	0.069085	7.74746	0.140182	0.7081	0.864479	8.07481		7.76182	7.72209	7.7066	7.65717	7.75822	7.84006	7.83517	7.68528		-0.00873172	-0.0484575	-0.0144586	-0.0638855	-0.0123268	0.0695161	0.114118	-0.0357739
Tel_06065	1299706	1302147	-	ALP52753.1	hypothetical protein	-0.0364018	8.15106	0.0297402	0.863081	0.944835	6.86359		8.30906	8.15891	8.15117	8.01245	7.92008	7.90666	8.55208	8.07771		0.235382	0.0852286	-0.0471862	-0.1859	-0.153594	-0.167016	0.353731	-0.120645
Tel_06070	1302437	1305715	-	ALP52754.1	hypothetical protein	1.1	8.30961	19.6036	9.52893e-06	0.000683701	6.59679		7.8816	6.8789	7.38607	8.16788	8.67288	8.63636	8.87125	8.81329		-0.135833	-1.13854	-0.923556	-0.14174	0.655446	0.618924	0.56163	0.503666
Tel_06075	1306004	1307173	-	ALP52755.1	cell filamentation protein Fic	0.531136	6.42587	3.75166	0.052755	0.216073	6.20059		5.81864	5.66438	5.63416	6.90791	6.15119	6.27402	7.11961	6.89701		-0.158419	-0.312672	-1.00551	0.268237	0.17413	0.296961	0.479935	0.257341
Tel_06080	1307572	1308549	-	ALP52756.1	calcium:proton antiporter	0.762469	6.34678	9.18606	0.00243865	0.0272685	6.38035		4.89218	5.14839	6.10779	6.81941	5.88335	6.01251	7.20159	7.02813		-0.591923	-0.335718	-0.681441	0.0301765	0.399242	0.5284	0.412362	0.238903
Tel_06085	1308697	1309713	-	ALP52757.1	cell filamentation protein Fic	0.658533	6.22286	6.54816	0.0104993	0.0779301	6.19996		5.20271	5.25824	6.00315	6.35717	5.89182	5.36118	7.26988	6.87485		-0.225776	-0.170246	-0.623112	-0.269091	0.463329	-0.067307	0.643616	0.248586
Tel_06090	1309933	1312887	-	ALP52758.1	DEAD/DEAH box helicase	0.381972	8.03766	3.43376	0.0638766	0.243084	6.47499		7.68121	7.61663	7.9264	7.94743	7.63422	7.85388	8.68992	8.51208		-0.0152796	-0.0798529	-0.342558	-0.321522	-0.062265	0.157397	0.42096	0.243119
Tel_06095	1312880	1314037	-	ALP52759.1	hypothetical protein	0.318486	5.7888	1.41121	0.234855	0.496515	5.57842		5.76143	5.22568	5.68578	5.70254	5.43183	5.95772	6.33626	5.89726		0.167261	-0.36848	-0.219678	-0.202924	-0.162339	0.363558	0.430798	-0.00819572
Tel_06100	1314034	1316382	-	ALP52760.1	serine protease	0.394849	7.41842	3.3574	0.0669037	0.249909	6.18699		7.27786	7.01712	7.2092	7.24389	7.21801	7.41788	7.99273	7.69404		0.0451426	-0.215596	-0.325763	-0.291074	-0.0147082	0.185161	0.457764	0.159073
Tel_06105	1316389	1317384	-	ALP52761.1	AAA family ATPase	-0.00479453	6.33018	0.000382136	0.984404	0.993054	6.33741		6.63469	6.15652	6.19351	6.27081	6.18372	6.19727	6.58882	6.30419		0.341642	-0.136528	-0.145821	-0.0685209	-0.109331	-0.0957841	0.249484	-0.0351415
Tel_06110	1317430	1318968	-	ALP52762.1	DNA methyltransferase	0.294302	7.07808	1.3306	0.248699	0.509227	6.45702		6.775	6.70424	6.54055	7.29583	6.5492	6.63281	7.81713	7.6012		0.109687	0.0389263	-0.773127	-0.0178429	-0.116113	-0.0325004	0.503449	0.28752
Tel_06115	1318965	1319192	-	ALP52763.1	hypothetical protein	0.048935	4.84168	0.0138608	0.90628	0.957626	6.98092		4.8788	4.39717	3.93423	5.07965	3.60111	3.98595	5.69595	5.48391		0.66304	0.181413	-1.1142	0.0312156	-0.614651	-0.229803	0.647514	0.435475
Tel_06120	1319189	1320706	-	ALP52764.1	DNA methylase	0.0383178	7.28409	0.026831	0.869887	0.946391	6.68287		7.17344	6.93751	7.22673	7.47604	6.85505	6.55498	7.88635	7.67205		0.293198	0.0572633	-0.338559	-0.0892542	-0.0251923	-0.325269	0.321061	0.106753
Tel_06125	1320703	1320912	-	ALP52765.1	transcriptional regulator	-0.284894	5.00692	0.598863	0.439012	0.682535	7.26534		5.46259	4.63533	4.77344	5.38388	3.60111	4.97641	5.35426	5.0865		0.793727	-0.0335267	-0.37608	0.234365	-1.06775	0.307552	0.204739	-0.0630243
Tel_06130	1321124	1321303	-	ALP52766.1	hypothetical protein	0.405941	3.96897	1.03864	0.308137	0.565384	6.45094		3.29415	2.57116	4.19398	4.50476	4.20066	3.07517	4.69108	3.9997		0.0088645	-0.714122	-0.153402	0.157377	0.915373	-0.210115	0.343703	-0.347678
Tel_06135	1322067	1323536	-	ALP54753.1	hypothetical protein	0.838663	6.82083	7.65861	0.0056502	0.0498956	6.26599		4.39612	4.51732	6.40337	7.65717	5.79284	4.76931	8.00441	7.84397		-0.472779	-0.351577	-1.07386	0.179938	0.923943	-0.0995869	0.527181	0.366741
Tel_06140	1323626	1324108	-	ALP52767.1	SsrA-binding protein	-0.0136603	6.04205	0.0023249	0.961543	0.982802	7.09494		5.75044	6.23807	5.7838	6.16306	5.36043	5.66464	6.39793	6.53224		-0.0029527	0.484673	-0.435456	-0.0562003	-0.392963	-0.0887572	0.178676	0.312981
Tel_06145	1324252	1325640	+	ALP52768.1	transporter	0.102292	8.19492	0.264749	0.606876	0.804806	7.72191		8.37908	8.28558	7.73546	8.10688	8.1527	8.37144	8.2017	8.21848		0.0818764	-0.0116197	-0.330167	0.0412457	-0.144494	0.0742377	0.136068	0.152853
Tel_06150	1325642	1326079	+	ALP52769.1	cyclase	-0.122474	7.25381	0.269671	0.603552	0.803182	8.4481		7.77633	7.51733	7.1056	6.69596	6.93231	7.62691	6.93068	7.07313		0.31311	0.0541135	0.154261	-0.255381	-0.53091	0.163687	-0.0206668	0.121787
Tel_06155	1326060	1326386	+	ALP52770.1	hypothetical protein	-0.162848	6.67404	0.457004	0.499027	0.728242	8.2911		7.32304	6.99659	6.35104	6.13073	6.54384	6.75298	6.42909	6.4622		0.41893	0.092479	0.00777056	-0.212536	-0.360275	-0.151134	0.085826	0.11894
Tel_06160	1326399	1326710	-	ALP52771.1	hypothetical protein	-0.292907	6.10709	0.971823	0.324226	0.584456	7.7921		6.73655	6.71433	5.68578	5.58019	5.51454	6.21684	5.66138	6.08072		0.440983	0.418763	-0.0662367	-0.171824	-0.781021	-0.0787243	-0.0906387	0.3287
Tel_06165	1326885	1327316	+	ALP54754.1	Fur family transcriptional regulator	-0.272984	8.84201	1.58031	0.208717	0.466776	10.0563		9.24772	9.1222	8.90415	8.43052	8.98488	9.13521	8.21386	8.30876		0.125217	-0.000304712	0.439825	-0.0338004	-0.137619	0.0127069	-0.250459	-0.155565
Tel_06170	1327568	1329244	-	ALP52772.1	DNA repair protein RecN	-0.18425	8.70673	0.807823	0.368765	0.623741	7.96171		8.73953	8.78859	8.76507	8.8876	8.74395	8.44548	8.60577	8.63653		0.0601399	0.109204	0.0413292	0.163859	0.064565	-0.233909	-0.117972	-0.0872161
Tel_06175	1329257	1330126	-	ALP52773.1	hypothetical protein	-0.221983	7.97582	1.26145	0.261377	0.521845	8.1784		8.02219	8.00982	8.19933	8.08736	8.09155	7.92582	7.66456	7.73958		0.0098419	-0.00252295	0.276621	0.164651	0.0792097	-0.0865287	-0.258142	-0.18313
Tel_06180	1330301	1331347	+	ALP52774.1	HrcA family transcriptional regulator	-0.194726	8.61275	0.822342	0.364496	0.620042	8.54787		8.85726	9.00958	8.62223	8.23784	8.40811	8.94587	8.23624	8.33419		0.052059	0.204374	0.264603	-0.119781	-0.397097	0.140665	-0.121383	-0.0234389
Tel_06185	1331439	1332107	+	ALP52775.1	hypothetical protein	-0.136758	8.53202	0.266081	0.605973	0.80468	9.1141		8.67564	8.67433	8.48325	8.24289	9.41918	8.57322	7.75726	7.65511		-0.159952	-0.16126	0.448627	0.208266	0.583586	-0.262374	-0.277371	-0.379522
Tel_06190	1332198	1334129	+	ALP52776.1	Fe-S protein assembly chaperone HscA	-0.437302	11.0301	2.06009	0.151201	0.392712	10.0807		11.4391	11.3519	11.0235	10.7564	11.6429	11.1606	10.0069	9.98354		0.0404379	-0.046683	0.580887	0.313814	0.244301	-0.238056	-0.435657	-0.459044
Tel_06195	1334249	1335391	+	ALP52777.1	molecular chaperone DnaJ	-0.245537	8.73012	1.25758	0.262109	0.52222	8.53856		9.00013	8.88444	8.87849	8.52164	9.06722	8.77749	8.32105	8.13381		0.0678089	-0.047877	0.414745	0.05789	0.134901	-0.154833	-0.142697	-0.329938
Tel_06200	1335559	1336365	+	ALP52778.1	4-hydroxy-tetrahydrodipicolinate reductase	-0.109078	8.27254	0.295291	0.58685	0.793355	8.58368		8.52479	8.37046	8.1481	8.11102	8.66261	8.58456	7.79761	7.66538		-0.010813	-0.165145	0.217573	0.180494	0.127002	0.0489558	-0.132919	-0.265148
Tel_06205	1336511	1337656	+	ALP52779.1	carbamoyl-phosphate synthase small subunit	-0.364381	9.17435	2.33842	0.126217	0.354562	8.979		9.42138	9.59423	9.38602	8.78228	9.47259	9.23936	8.42968	8.63107		-0.0105103	0.162341	0.578756	-0.0249772	0.040696	-0.192527	-0.377583	-0.176196
Tel_06210	1337843	1341073	+	ALP52780.1	carbamoyl phosphate synthase large subunit	-0.300746	10.6422	1.29183	0.255711	0.515317	8.95063		10.9319	10.9335	10.6917	10.485	10.9211	10.6524	10.0037	10.246		0.0722022	0.0737683	0.33511	0.128375	0.0613389	-0.207309	-0.352862	-0.110624
Tel_06215	1341070	1341546	+	ALP52781.1	transcription elongation factor GreA	-0.134993	7.75139	0.503662	0.477895	0.716531	8.82235		7.81111	7.96685	7.75573	7.69635	7.98284	7.81203	7.44777	7.44086		-0.0820997	0.073645	0.170555	0.11117	0.0896333	-0.0811787	-0.137407	-0.144318
Tel_06220	1341691	1342155	+	ALP52782.1	hypothetical protein	-0.162821	7.12543	0.596838	0.439787	0.68288	8.23324		7.25083	7.14822	7.37563	7.01805	7.20787	7.20896	6.81895	6.9136		0.0468592	-0.0557512	0.344071	-0.013511	0.00390132	0.00499062	-0.212603	-0.117957
Tel_06225	1342140	1342436	-	ALP52783.1	RNA-binding protein	-0.279236	6.90994	1.48226	0.223422	0.48376	8.66628		7.36925	7.15565	6.9024	6.68116	6.70622	6.75566	6.69036	6.85703		0.372557	0.158952	0.119664	-0.10158	-0.290472	-0.241037	-0.0923728	0.0742885
Tel_06230	1342455	1342775	+	ALP52784.1	hypothetical protein	-0.360123	6.81514	2.3163	0.128024	0.357282	8.45899		7.26119	7.13826	6.91688	6.55691	6.36691	6.8185	6.64187	6.59996		0.364971	0.242044	0.237974	-0.121995	-0.529302	-0.0777134	-0.0370329	-0.0789455
Tel_06235	1342762	1343382	+	ALP52785.1	23S rRNA methyltransferase	-0.358713	7.79547	2.91816	0.0875878	0.285783	8.48513		8.15515	7.96615	7.83027	7.77166	8.21249	7.79129	7.11002	7.14002		0.12388	-0.0651229	0.367277	0.308665	0.181225	-0.239982	-0.352969	-0.322972
Tel_06240	1343470	1345350	+	pseudo	ATP-dependent metalloprotease	-0.345141	11.8828	1.11871	0.290195	0.54735	10.972		12.3313	12.2159	11.6903	11.5253	12.5989	12.0108	10.5559	11.1107		0.0420743	-0.0733055	0.469745	0.304765	0.309688	-0.278457	-0.66463	-0.109881
Tel_06245	1345543	1346355	+	ALP52786.1	dihydropteroate synthase	0.148318	7.79846	0.561166	0.453791	0.694294	8.09891		7.90408	7.74442	7.46206	7.66847	8.14446	8.23411	7.62642	7.36174		-0.102693	-0.262345	-0.0676156	0.138798	0.137695	0.227343	0.0967504	-0.167933
Tel_06250	1346375	1347736	+	ALP52787.1	phosphoglucosamine mutase	0.0757477	8.9722	0.12506	0.72361	0.872364	8.52753		9.06178	9.14538	8.63323	8.77359	9.34637	9.32212	8.66368	8.58709		-0.157134	-0.0735291	-0.0311697	0.109191	0.127456	0.103206	-0.000712035	-0.0773092
Tel_06255	1347848	1348603	+	ALP52788.1	triosephosphate isomerase	-0.339307	9.93599	1.71617	0.190187	0.441377	10.3414		10.3846	10.4853	9.84639	9.38169	9.86965	10.3792	8.95971	9.47885		0.104924	0.205577	0.429729	-0.0349736	-0.410047	0.0995456	-0.456946	0.0621903
Tel_06260	1348634	1348987	+	ALP52789.1	preprotein translocase subunit SecG	-0.165637	7.7571	0.718597	0.396605	0.645818	9.25936		8.23547	8.2657	7.32768	7.21848	7.90413	8.1521	6.94197	7.35182		0.0961175	0.12635	0.117696	0.00849141	-0.235219	0.0127523	-0.268015	0.141828
Tel_06265	1349018	1349102	+	anticodon=GAG	tRNA-Leu	0.331524	5.71397	1.72527	0.189017	0.440294	9.28744		6.08078	5.87697	4.77344	4.96209	6.16755	6.40606	5.04125	5.40291		-0.0520582	-0.255869	-0.271484	-0.0828295	0.0347065	0.273221	-0.00367668	0.35799
Tel_06270	1349373	1349729	+	ALP52790.1	hypothetical protein	0.0678437	8.2485	0.102919	0.748355	0.882277	9.73856		8.6468	8.55633	7.71075	7.5894	8.32824	9.03733	7.49209	7.81416		0.0046296	-0.0858464	0.0591509	-0.0621991	-0.313935	0.395152	-0.159509	0.162558
Tel_06275	1349835	1350311	+	ALP52791.1	NADH dehydrogenase	-0.00079634	8.96713	1.32606e-05	0.997095	0.998045	10.0381		9.46403	9.2369	8.50737	8.29852	9.29144	9.52377	8.17686	8.49789		0.0849927	-0.142133	0.137206	-0.0716422	-0.0875922	0.144732	-0.193298	0.127734
Tel_06280	1350323	1350943	+	ALP52792.1	NADH dehydrogenase	0.25748	9.07954	1.33992	0.247049	0.508207	9.7692		9.43116	9.13321	8.63979	8.30698	9.50191	9.6243	8.64611	8.79306		0.00851394	-0.289435	0.043302	-0.289503	0.0792681	0.201653	0.0496272	0.196573
Tel_06285	1350936	1352189	+	ALP52793.1	NADH dehydrogenase	0.0203226	9.40163	0.00684636	0.934056	0.970697	9.07625		9.89297	9.83081	8.87664	8.7275	9.43664	9.72615	8.8414	9.35306		0.171328	0.109169	-0.0730068	-0.222155	-0.285005	0.00450858	-0.108246	0.403408
Tel_06290	1352189	1352695	+	ALP52794.1	NADH dehydrogenase	-0.07125	8.25006	0.101152	0.750451	0.882402	9.23286		8.91497	8.5493	7.98252	7.35066	8.4184	8.47097	7.60043	8.07369		0.326561	-0.0391104	0.230697	-0.401163	-0.170012	-0.117439	-0.151398	0.321864
Tel_06295	1352701	1353966	+	ALP52795.1	NADH dehydrogenase	-0.0244346	9.77863	0.0100257	0.920243	0.963904	9.43949		10.2489	10.162	9.36901	9.13377	9.95375	10.1449	9.06689	9.60538		0.121538	0.0345632	0.0752479	-0.159991	-0.173642	0.0175404	-0.226875	0.311618
Tel_06300	1354021	1356384	+	ALP52796.1	NADH dehydrogenase	-0.0174763	10.7596	0.00423315	0.948124	0.976111	9.519		11.0721	11.0426	10.4851	10.2792	10.9703	11.2258	10.064	10.5103		-0.00554037	-0.0351204	0.150403	-0.0554704	-0.107419	0.14808	-0.270625	0.175692
Tel_06305	1356406	1357458	+	ALP52797.1	hypothetical protein	0.197331	8.5875	0.901818	0.342295	0.603912	8.51436		8.83274	8.57998	8.29939	8.09296	8.76215	9.15868	8.32933	8.33138		-0.000647655	-0.253407	0.0361205	-0.170306	-0.0712355	0.32529	0.0660685	0.0681166
Tel_06310	1357473	1357961	+	ALP52798.1	NADH-quinone oxidoreductase subunit I	0.0950099	7.35957	0.199572	0.655066	0.831263	8.39461		7.74347	7.42305	7.05415	6.8725	7.44107	7.85263	7.07721	7.09379		0.128412	-0.192003	0.0297399	-0.151909	-0.173985	0.237576	0.0527923	0.0693763
Tel_06315	1357983	1358594	+	ALP52799.1	NADH:ubiquinone oxidoreductase subunit J	0.209472	7.69844	1.1186	0.290221	0.54735	8.40919		7.99607	7.61304	7.24978	7.31274	8.03281	8.25604	7.3213	7.4109		0.0215845	-0.361449	-0.0738978	-0.0109399	0.0583192	0.281546	-0.00238023	0.087218
Tel_06320	1358626	1358931	+	ALP52800.1	NADH-quinone oxidoreductase subunit K	0.435115	6.46143	3.50817	0.0610669	0.23636	8.17455		6.73655	6.40314	5.54379	5.95725	6.89209	6.95995	6.26537	6.3381		-0.0113825	-0.344796	-0.482342	-0.0688762	0.14416	0.212019	0.239243	0.311975
Tel_06325	1358944	1360899	+	ALP52801.1	NADH:ubiquinone oxidoreductase subunit L	0.0938122	9.48584	0.156978	0.691954	0.8541	8.51867		9.92792	9.81194	8.99563	8.74273	9.61061	10.0249	8.95381	9.23473		0.0840848	-0.0318952	0.0139044	-0.238996	-0.233229	0.18104	-0.0279112	0.253003
Tel_06330	1360921	1362435	+	ALP52802.1	NADH:ubiquinone oxidoreductase subunit M	0.133913	9.02538	0.343251	0.557959	0.774039	8.42702		9.503	9.22077	8.51927	8.32852	9.10987	9.60994	8.57548	8.78242		0.142107	-0.140124	-0.0321514	-0.222906	-0.251024	0.249042	0.0240589	0.230999
Tel_06335	1362499	1363929	+	ALP54755.1	NADH:ubiquinone oxidoreductase subunit N	0.129536	8.82469	0.361005	0.547949	0.766744	8.30867		9.20645	9.08087	8.39554	8.16123	8.93251	9.27014	8.50473	8.64536		0.0839583	-0.0416241	-0.0311737	-0.265482	-0.18998	0.147646	0.0780131	0.218643
Tel_06340	1364028	1364777	+	ALP52803.1	stationary phase survival protein SurE	0.183531	7.7388	0.939658	0.332366	0.592172	8.15576		7.6569	7.92183	7.41695	7.52661	7.84578	8.06839	7.64008	7.71139		-0.216326	0.0486075	-0.15681	-0.04715	-0.0274423	0.195161	0.066326	0.137634
Tel_06345	1364809	1365441	+	ALP54756.1	protein-L-isoaspartate O-methyltransferase	0.26351	6.96891	1.40502	0.235884	0.497176	7.63091		6.91766	6.80212	6.59557	6.95482	6.86512	7.11403	7.18534	7.18916		-0.00707062	-0.122616	-0.385651	-0.0263986	-0.0596136	0.1893	0.204114	0.207935
Tel_06350	1365448	1366029	+	ALP52804.1	hypothetical protein	0.496017	6.59661	4.03635	0.0445302	0.19627	7.38		6.29247	6.18341	6.03003	6.66995	6.3175	6.92468	7.07433	6.8679		-0.137042	-0.246103	-0.630524	0.00939838	-0.112015	0.49516	0.413779	0.207346
Tel_06355	1366085	1366774	+	ALP52805.1	hypothetical protein	0.212505	6.16009	0.732062	0.392216	0.64192	6.69751		5.91688	6.15158	6.05642	5.99963	5.79585	6.19332	6.49806	6.48155		-0.0975284	0.137172	-0.202497	-0.259281	-0.218556	0.178912	0.239143	0.222636
Tel_06360	1366904	1367905	+	ALP52806.1	RNA polymerase sigma factor RpoS	-0.125688	9.41135	0.312235	0.576312	0.787314	9.4099		9.74241	9.76234	9.15675	9.06059	9.51247	9.83275	8.86034	8.99397		0.0299188	0.0498476	0.138835	0.0426747	-0.200021	0.120255	-0.157571	-0.0239393
Tel_06365	1367924	1368361	-	ALP52807.1	hypothetical protein	-0.107905	7.84924	0.304423	0.581123	0.790008	9.04353		7.9844	8.02274	7.73137	7.79247	7.94673	8.23219	7.3426	7.55388		-0.0621137	-0.0237774	0.126293	0.18739	-0.0997827	0.185674	-0.262484	-0.0511992
Tel_06370	1368518	1369705	+	ALP52808.1	glutamate-pyruvate aminotransferase	-0.1628	8.34166	0.688055	0.406827	0.655951	8.09434		8.73164	8.85319	8.00302	7.92562	8.48751	8.41021	7.85777	8.1039		0.110999	0.232556	0.0304409	-0.0469591	-0.133126	-0.210429	-0.114804	0.131322
Tel_06375	1369749	1371062	+	ALP52809.1	homoserine dehydrogenase	-0.0595216	8.96477	0.0761925	0.782525	0.901042	8.5719		9.19603	9.34965	8.69751	8.6093	9.24787	9.09875	8.45182	8.79692		-0.0270458	0.126573	0.0586262	-0.0295896	0.0247985	-0.124325	-0.187072	0.158035
Tel_06380	1371523	1372605	+	ALP52810.1	threonine synthase	-0.0730931	8.17301	0.129455	0.718998	0.870917	8.05931		8.28325	8.4864	7.83409	8.16788	8.39725	8.00788	7.90702	8.1628		-0.010444	0.192706	-0.183861	0.149936	0.103554	-0.285816	-0.110928	0.144853
Tel_06385	1372672	1372983	+	ALP52811.1	hypothetical protein	0.10551	8.78809	0.21986	0.639146	0.824003	10.4731		8.76021	9.35959	8.3049	8.19289	9.04019	9.37098	8.13771	8.51084		-0.372533	0.226851	0.0183165	-0.093695	-0.0925559	0.238238	-0.148876	0.224254
Tel_06390	1373064	1374371	+	ALP52812.1	hypothetical protein	0.629537	8.40105	8.82789	0.00296661	0.0316316	8.01479		8.0745	8.47705	7.66433	7.72189	9.33089	8.82162	8.18924	8.08837		-0.60151	-0.198969	-0.251631	-0.194066	0.654873	0.145605	0.27328	0.172417
Tel_06395	1374698	1375645	+	ALP54757.1	RND transporter	0.699535	7.73918	10.4173	0.00124838	0.0174847	7.81774		7.56689	7.9334	6.44391	7.06727	8.61441	8.08978	7.59843	7.57014		-0.484225	-0.117719	-0.726025	-0.102669	0.563287	0.0386568	0.428489	0.400205
Tel_06400	1375658	1378858	+	ALP52813.1	cytochrome C peroxidase	0.823657	9.27976	10.7931	0.00101882	0.0156643	7.60168		9.15601	9.53069	7.73137	8.33326	10.2202	9.73058	9.11109	9.03676		-0.503352	-0.128672	-0.821748	-0.219862	0.5608	0.0712239	0.557968	0.483642
Tel_06405	1378909	1379229	+	ALP52814.1	hypothetical protein	0.355121	6.4261	2.04176	0.153033	0.395976	8.06996		6.27214	6.71768	6.09512	5.55605	7.17357	6.7848	6.1415	5.97116		-0.464909	-0.0193692	0.154159	-0.384906	0.436524	0.0477542	0.200543	0.0302044
Tel_06410	1379304	1380188	+	ALP52815.1	cation transporter	0.52897	7.16083	5.68277	0.0171323	0.10628	7.33872		6.95003	7.37297	6.46377	6.56902	7.58287	7.3539	7.33645	7.23608		-0.364913	0.0580251	-0.437561	-0.332307	0.267927	0.0389616	0.435119	0.334749
Tel_06415	1380354	1380608	-	ALP52816.1	hypothetical protein	0.33496	5.35957	1.27532	0.258771	0.519293	7.33667		4.43323	5.25824	5.08677	5.69519	5.48128	5.3682	5.78194	5.33959		-0.702008	0.123005	-0.389099	0.219313	0.34604	0.232962	0.306067	-0.136281
Tel_06420	1380693	1382756	+	ALP52817.1	TonB-dependent receptor	0.0117676	8.04006	0.00177872	0.966359	0.984616	6.99532		8.23284	7.67032	7.52009	8.29609	7.49855	7.2702	8.63153	8.52096		0.564863	0.00234761	-0.722076	0.0539209	-0.169429	-0.397782	0.389364	0.278791
Tel_06425	1382760	1383983	+	ALP52818.1	hypothetical protein	0.0059223	7.22341	0.000416077	0.983726	0.992952	6.93299		6.90945	6.18583	7.13066	7.7327	6.35879	5.68164	8.02686	7.983		0.625524	-0.0980973	-0.587649	0.0143956	0.0748636	-0.602291	0.308559	0.264695
Tel_06430	1383980	1384462	+	ALP52819.1	hypothetical protein	0.0025664	6.17234	6.41e-05	0.993612	0.996579	7.22524		5.97466	5.08757	6.26314	6.4518	5.09316	4.88149	7.06816	6.85858		0.715436	-0.171646	-0.397282	-0.208623	-0.166057	-0.377733	0.407741	0.198164
Tel_06435	1384480	1385223	+	ALP52820.1	hypothetical protein	0.236331	6.68471	0.853584	0.35554	0.613775	7.11328		5.73566	5.26741	6.60454	7.5183	5.89463	5.46304	7.45599	7.41037		0.145479	-0.322775	-0.642759	0.271	0.304442	-0.127146	0.20869	0.163069
Tel_06440	1385332	1386216	-	ALP54758.1	ferrous iron transporter	-0.0185111	6.77202	0.00596458	0.93844	0.972904	6.9499		6.29247	6.23573	6.69969	7.3967	5.96317	6.05227	7.36325	7.26516		0.156562	0.0998205	-0.481508	0.215501	-0.172744	-0.0836389	0.182048	0.0839601
Tel_06445	1386242	1386445	+	ALP52821.1	hypothetical protein	0.27118	4.54728	0.491532	0.483245	0.719539	6.84773		4.04697	2.88886	3.87616	5.28943	3.60111	3.41047	5.55946	5.15405		0.560121	-0.597991	-1.09361	0.319653	0.114252	-0.0763826	0.589682	0.184279
Tel_06450	1386669	1389467	+	ALP52822.1	cation:proton antiporter	0.32992	8.52141	2.17711	0.140078	0.378078	7.03701		8.27433	8.57399	7.96869	8.45684	8.39228	8.48879	8.83947	8.93592		-0.158017	0.141638	-0.581536	-0.0933926	-0.0400636	0.0564424	0.289243	0.385686
Tel_06455	1389467	1389799	+	ALP52823.1	hypothetical protein	0.61762	5.54995	3.24142	0.0717985	0.257444	7.14069		5.33604	5.3124	4.86586	4.86062	5.20608	5.02163	6.34445	6.31217		0.117008	0.0933597	-0.729918	-0.735154	-0.0129586	-0.197409	0.748675	0.716397
Tel_06460	1389796	1391400	+	ALP52824.1	cation:proton antiporter	0.497998	7.59503	5.41892	0.0199197	0.117295	6.91336		7.00344	7.29554	7.16744	7.64387	7.50408	7.36271	8.20376	8.09136		-0.288006	0.00409418	-0.609168	-0.13274	0.212639	0.0712729	0.427156	0.314753
Tel_06465	1391397	1391888	+	ALP52825.1	cation:proton antiporter	0.410222	5.92127	2.0188	0.155362	0.3985	6.94748		5.46259	5.32562	5.25571	6.21537	5.42017	5.40961	6.68446	6.57363		0.0580888	-0.0788734	-0.926579	0.033079	0.0156719	0.00511268	0.502165	0.391335
Tel_06470	1391885	1392154	+	ALP52826.1	cation:proton antiporter	0.533242	4.86464	2.24298	0.134222	0.368274	6.75896		4.85848	4.53261	3.54452	4.76558	4.49543	4.88149	5.54531	5.24027		0.166476	-0.159391	-1.2294	-0.00834083	-0.19657	0.189485	0.771388	0.466353
Tel_06475	1392166	1392486	+	ALP52827.1	cation:proton antiporter	0.09123	5.63462	0.123619	0.725142	0.873518	7.27848		5.54965	5.59689	5.50599	5.60394	5.26374	5.46958	6.02311	5.87741		0.0796822	0.126927	-0.246623	-0.148676	-0.206225	-0.000384224	0.270499	0.124801
Tel_06480	1392540	1393610	-	ALP52828.1	arsenic transporter	0.336711	7.00031	2.12877	0.144557	0.384146	6.90269		6.6106	6.63686	6.61345	7.2287	6.86798	6.69554	7.59557	7.34071		-0.0921452	-0.0658868	-0.581152	0.0340894	0.165236	-0.0072045	0.400964	0.146099
Tel_06485	1393758	1394237	-	ALP52829.1	ArsC family transcriptional regulator	0.393173	6.09369	2.69111	0.100909	0.306736	7.15559		5.41236	5.47951	6.20535	6.29532	6.08874	5.90077	6.56154	6.39935		-0.307983	-0.24084	-0.160039	-0.070067	0.368396	0.180428	0.196149	0.0339575
Tel_06490	1394234	1394611	-	ALP52830.1	ArsR family transcriptional regulator	0.387592	5.72402	2.08441	0.14881	0.389865	7.13138		5.37947	5.5299	5.27831	5.78793	6.27715	5.69287	5.87446	5.66583		-0.340376	-0.189945	-0.373321	0.1363	0.557301	-0.0269802	0.222824	0.0141971
Tel_06495	1394894	1395607	+	ALP52831.1	transposase	0.071451	4.81706	0.0480324	0.826523	0.925706	5.30508		4.40549	4.47045	5.20943	5.02207	5.19244	4.47637	5.08266	4.45605		-0.230699	-0.165732	0.266878	0.0795186	0.556251	-0.15982	0.14011	-0.486506
Tel_06500	1395657	1396484	+	ALP52832.1	structural protein MipA	0.440715	5.60903	2.77026	0.0960306	0.298833	5.88307		5.49366	5.79692	5.06094	4.94979	5.95242	6.19727	5.71715	5.1336		-0.366408	-0.0631452	-0.154429	-0.265576	0.0923515	0.337202	0.501775	-0.0817697
Tel_06505	1396703	1398088	+	ALP52833.1	transposase	0.388043	5.95735	1.96904	0.160549	0.408671	5.48747		5.83259	5.83133	5.83042	5.393	5.78074	5.967	6.62795	6.02767		-0.0203238	-0.0215843	-0.139341	-0.576761	-0.0721758	0.114084	0.658189	0.0579134
Tel_06510	1398128	1399279	-	ALP52834.1	transposase	0.333233	5.16805	1.08667	0.297211	0.553594	4.96517		5.92342	5.14839	4.45426	3.7198	5.36854	5.89593	4.58671	4.85625		0.339348	-0.435678	0.0500088	-0.684458	-0.215528	0.311858	0.182455	0.451994
Tel_06515	1399400	1400785	-	ALP52835.1	transposase	0.571923	5.90029	3.73412	0.0533118	0.217403	5.4304		5.84641	5.75517	5.36532	5.18835	5.64044	5.99448	6.59799	6.19739		0.0372892	-0.0539568	-0.471944	-0.648912	-0.168685	0.185352	0.760724	0.360132
Tel_06520	1401026	1402756	+	ALP52836.1	hypothetical protein	0.406974	7.34441	3.50781	0.0610803	0.23636	6.55364		7.35603	7.08481	6.95945	7.05297	7.93039	7.40939	7.4651	7.22886		-0.0891288	-0.360348	-0.217147	-0.123629	0.485237	-0.03576	0.288506	0.0522697
Tel_06525	1403038	1404189	-	ALP52837.1	transposase	0.285787	5.23451	1.0227	0.311879	0.568613	5.03162		5.78315	5.19238	4.49342	4.34486	5.68008	5.96237	4.50377	4.82151		0.128654	-0.462115	-0.0474696	-0.196026	0.0255843	0.307877	-0.0371235	0.280619
Tel_06530	1405486	1406202	+	ALP52838.1	hypothetical protein	0.43845	3.88523	1.44295	0.229663	0.489758	4.3672		3.56882	3.79419	3.93423	3.16053	3.57331	4.2519	4.31649	4.03321		-0.228231	-0.0028665	0.0731155	-0.700586	-0.223746	0.454844	0.455377	0.172094
Tel_06535	1406242	1407393	-	ALP52839.1	transposase	0.377419	5.26582	1.49163	0.221963	0.481993	5.06293		5.92015	5.05088	4.67469	3.88395	5.68658	6.09943	4.56115	4.82151		0.230892	-0.638382	0.189365	-0.601376	-0.0026825	0.410172	0.0758271	0.336184
Tel_06540	1407457	1408044	-	ALP52840.1	transposase	0.690205	3.31172	2.95493	0.0856159	0.282434	4.08028		3.44711	2.88886	2.33168	2.45981	4.35556	3.94898	2.78307	2.63768		-0.213016	-0.771266	-0.221383	-0.0932505	0.695432	0.28885	0.230013	0.084621
Tel_06545	1408258	1409784	-	ALP52841.1	transposase	0.611099	5.48364	3.42208	0.06433	0.243732	4.87388		5.417	4.79601	5.16161	5.03377	4.74008	5.96237	6.26824	5.63887		0.188138	-0.432854	-0.364014	-0.491853	-0.488788	0.733504	0.742619	0.113248
Tel_06550	1411258	1412418	-	ALP52842.1	transposase	0.52063	6.48269	3.83689	0.0501365	0.210611	6.26857		5.87704	5.47951	6.22874	6.73591	6.27499	5.72603	7.48809	6.87022		0.0376459	-0.359883	-0.601997	-0.0948322	0.435601	-0.113363	0.657351	0.0394784
Tel_06555	1412411	1413259	-	ALP52843.1	integrase	0.61463	5.28958	3.23922	0.0718948	0.257444	5.52745		4.36765	3.64741	4.92434	5.44651	4.39579	3.72672	6.6088	6.09136		0.333257	-0.386984	-0.843412	-0.321244	0.361401	-0.307674	0.841047	0.32361
Tel_06560	1414240	1416375	-	ALP52844.1	ATP-dependent DNA helicase RecQ	0.180491	7.9207	0.578902	0.446743	0.687481	6.82647		7.48422	7.73867	7.48652	8.24037	7.3385	7.45296	8.51973	8.4775		-0.0193675	0.235081	-0.694507	0.0593396	-0.165089	-0.050625	0.3387	0.296468
Tel_06565	1416458	1416718	+	ALP52845.1	hypothetical protein	0.0247643	5.3725	0.00634337	0.936519	0.971503	7.31591		5.17559	5.5675	5.1371	5.38388	4.47304	5.40279	5.83234	5.57205		0.0208616	0.412769	-0.344248	-0.0974581	-0.681689	0.248058	0.351001	0.0907048
Tel_06570	1416725	1417126	-	ALP54759.1	hypothetical protein	0.108658	5.7306	0.159878	0.689268	0.852979	7.04893		5.40304	5.67131	5.42729	6.04081	5.22407	5.8109	6.15554	5.81777		-0.124288	0.143978	-0.433062	0.180454	-0.303263	0.283573	0.295189	-0.0425815
Tel_06575	1417195	1417971	-	ALP52846.1	hypothetical protein	0.328808	6.15714	1.13521	0.286666	0.544854	6.52301		5.87367	5.74207	5.63416	6.14698	5.56482	5.32556	6.96873	6.9106		0.247136	0.115543	-0.780959	-0.268133	-0.0617124	-0.300967	0.553611	0.495481
Tel_06580	1418224	1418514	+	ALP52847.1	hypothetical protein	-0.337785	6.27552	1.61934	0.203184	0.459466	8.0614		6.74025	6.65094	6.18157	6.06382	5.71548	6.08672	6.17099	6.31217		0.441906	0.35259	-0.000566087	-0.118319	-0.582871	-0.211625	-0.0111517	0.130037
Tel_06585	1418519	1418884	+	ALP52848.1	hypothetical protein	-0.0135954	5.98738	0.0026448	0.958985	0.981788	7.44141		6.13809	6.18583	5.87558	5.70254	5.98443	5.5704	6.07246	6.20354		0.168402	0.216143	-0.0879501	-0.260993	0.0147417	-0.399288	0.108934	0.240009
Tel_06590	1418969	1420456	+	ALP52849.1	polyphosphate kinase 2	0.195153	7.27696	0.600091	0.438543	0.682535	6.70455		7.29181	7.17404	6.74095	7.28608	6.80812	7.04344	7.73457	7.75221		0.212459	0.0946894	-0.637503	-0.0923693	-0.271233	-0.0359163	0.356118	0.373755
Tel_06595	1420481	1422022	+	ALP52850.1	hypothetical protein	0.160195	7.734	0.670436	0.4129	0.66235	7.11014		7.78891	7.60402	7.58044	7.60125	7.77586	7.53165	7.98794	7.91871		0.113799	-0.0710901	-0.191647	-0.170835	0.100748	-0.143457	0.215854	0.146628
Tel_06600	1422041	1423093	+	ALP54760.1	hypothetical protein	0.416824	6.69111	2.9367	0.0865875	0.283606	6.61798		6.26958	6.31966	6.08233	6.93935	6.60174	6.46617	7.25691	7.09511		-0.144712	-0.0946287	-0.761094	0.0959258	0.187454	0.0518874	0.413484	0.251684
Tel_06605	1423154	1423786	+	ALP52851.1	cobyrinic acid a,c-diamide synthase	-0.0477486	7.53977	0.0503152	0.822516	0.922613	8.20177		7.44728	7.73949	7.5895	7.44131	7.41194	7.92463	7.36727	7.29078		-0.183553	0.108656	0.167283	0.0190959	-0.218895	0.293791	-0.0549441	-0.131435
Tel_06610	1424088	1424291	-	ALP52852.1	hypothetical protein	-0.329112	7.1574	1.84164	0.174759	0.424748	9.45785		7.18708	7.51349	7.36511	7.02099	7.19994	7.62691	6.44061	6.49364		-0.19477	0.131631	0.535024	0.190902	-0.181914	0.245053	-0.38948	-0.336446
Tel_06615	1424369	1425301	+	ALP52853.1	multidrug ABC transporter ATP-binding protein	0.0138605	7.21685	0.00362308	0.952003	0.977548	7.31845		7.50506	7.19941	7.08011	6.99728	7.30825	6.8185	7.45914	7.22162		0.297256	-0.00839332	-0.109427	-0.192257	0.100443	-0.389306	0.269603	0.0320809
Tel_06620	1425304	1426065	+	ALP52854.1	sugar ABC transporter permease	0.122151	6.72364	0.304685	0.58096	0.790008	7.11768		6.60248	6.53235	6.87301	6.61259	6.80065	6.46944	6.99326	6.8231		0.00124773	-0.0688794	0.0475201	-0.212902	0.199419	-0.131788	0.167769	-0.00238654
Tel_06625	1426213	1426737	-	ALP52855.1	nitroreductase	-0.151738	7.47415	0.488188	0.484737	0.71954	8.40651		7.1707	7.46251	7.77969	7.73629	7.41586	7.57477	7.3025	7.25573		-0.235259	0.0565484	0.26114	0.217736	0.00990069	0.16881	-0.216054	-0.262823
Tel_06630	1426754	1427509	-	ALP52856.1	hypothetical protein	-0.0421108	6.49423	0.028125	0.866815	0.946391	6.89968		6.12398	6.46022	6.61345	6.69964	5.69305	6.29994	6.99021	6.69984		-0.0203212	0.315924	-0.137334	-0.0511487	-0.451248	0.155645	0.239426	-0.050944
Tel_06635	1427596	1428645	-	ALP52857.1	hypothetical protein	0.22587	7.28875	1.06354	0.302409	0.558443	7.21974		6.84034	7.30224	7.14302	7.2934	6.98996	7.24563	7.72257	7.55772		-0.254201	0.207699	-0.286158	-0.135776	-0.104587	0.151089	0.293389	0.128545
Tel_06640	1428804	1429763	+	ALP52858.1	RNA pseudouridine synthase	-0.13304	8.05187	0.435934	0.509091	0.738331	8.11226		7.83643	8.18454	8.3049	8.10964	7.99599	8.15616	7.87202	7.89764		-0.206849	0.14126	0.25885	0.0635923	-0.0472953	0.112884	-0.174034	-0.148408
Tel_06645	1429750	1430505	+	ALP52859.1	laccase	0.120606	7.61411	0.310718	0.57724	0.787836	8.01956		7.13876	7.33858	7.91923	7.75408	7.7827	7.63129	7.63174	7.58622		-0.334073	-0.134253	0.19641	0.0312632	0.309869	0.158456	-0.0910815	-0.136592
Tel_06650	1430546	1431067	+	ALP52860.1	amino acid-binding protein	0.0544542	7.08089	0.0616623	0.803888	0.913399	8.02153		6.80185	7.02119	7.38607	6.96708	7.23917	7.14092	7.06362	6.96804		-0.248935	-0.0295917	0.289867	-0.12912	0.188387	0.0901392	-0.0325835	-0.128164
Tel_06655	1431070	1431570	+	ALP52861.1	peptide deformylase	0.442059	6.44205	3.82589	0.0504666	0.210611	7.44205		5.87704	6.00307	6.51223	6.34783	6.53305	6.29258	6.90227	6.76029		-0.2994	-0.173365	-0.118423	-0.282829	0.356618	0.116147	0.271618	0.129634
Tel_06660	1431678	1432622	+	ALP52862.1	tRNA dimethylallyltransferase	0.323444	6.61434	1.73551	0.187708	0.438283	6.69749		5.9364	6.04632	6.63987	6.99429	6.82443	6.21295	7.02207	6.80139		-0.318627	-0.2087	-0.224533	0.129882	0.569403	-0.0420764	0.157667	-0.063016
Tel_06665	1432765	1433001	+	ALP52863.1	RNA-binding protein hfq	-0.68085	8.67657	9.32025	0.00226635	0.0260177	10.7597		9.59029	9.04965	8.57737	8.22131	8.85057	8.83625	7.48532	7.60677		0.508604	-0.0320369	0.604681	0.248616	-0.231123	-0.245444	-0.487377	-0.36592
Tel_06670	1433030	1434325	+	pseudo	hypothetical protein	-0.581732	9.83985	4.43239	0.0352631	0.170331	9.4669		10.409	10.139	9.85675	9.64321	10.4289	9.81199	8.70578	8.72655		0.211752	-0.0581944	0.623678	0.410143	0.231692	-0.38525	-0.527296	-0.506524
Tel_06675	1434486	1435712	+	ALP52864.1	HflK protein	-0.23655	10.6098	0.669225	0.413322	0.662407	10.3159		11.0049	10.8557	10.4116	10.2209	11.3618	10.7929	9.60474	9.73704		0.00107863	-0.148164	0.418018	0.227315	0.358031	-0.210946	-0.388812	-0.256521
Tel_06680	1435712	1436590	+	ALP52865.1	protease modulator HflC	-0.225493	10.0073	0.808059	0.368695	0.623741	10.195		10.5668	10.3934	9.60407	9.4667	10.6432	10.1773	9.05975	9.21387		0.121649	-0.0517641	0.267969	0.1306	0.198006	-0.267891	-0.276346	-0.122224
Tel_06685	1436674	1436862	+	ALP52866.1	hypothetical protein	0.0455812	6.24526	0.0360811	0.849348	0.936049	8.65646		6.57576	6.51706	5.66878	5.96949	6.3383	6.39235	6.09369	6.13831		0.119894	0.0611907	-0.298788	0.00192261	-0.117572	-0.0635132	0.12612	0.170745
Tel_06690	1436906	1438090	+	ALP54761.1	ATP phosphoribosyltransferase regulatory subunit	-0.0469696	8.68976	0.0464837	0.829299	0.926307	8.44609		8.98028	9.05991	8.38517	8.28389	9.17865	8.59507	8.20714	8.47191		0.0268056	0.106434	0.0481402	-0.0531339	0.225169	-0.358409	-0.129889	0.134883
Tel_06695	1438137	1439438	+	ALP52867.1	adenylosuccinate synthetase	0.0286225	8.79585	0.0180517	0.893121	0.952588	8.41623		9.12516	9.10152	8.41351	8.36487	9.12071	8.80813	8.47564	8.69287		0.0862777	0.0626383	-0.07321	-0.121853	0.0818316	-0.230748	-0.0110837	0.206147
Tel_06700	1439666	1441120	-	ALP52868.1	catalase	-0.0529618	9.16082	0.0573351	0.810759	0.916093	8.6208		9.35857	9.42019	9.09603	8.78488	9.19897	9.49038	8.87173	8.8875		-0.00846077	0.0531651	0.185997	-0.125152	-0.168058	0.123354	-0.0383085	-0.0225367
Tel_06705	1441537	1441845	+	ALP52869.1	hypothetical protein	-0.148027	6.2963	0.297102	0.585705	0.792289	7.9953		6.52295	6.62264	5.76792	6.412	5.7027	6.49532	6.29316	6.24584		0.187047	0.286736	-0.41181	0.232272	-0.633199	0.159416	0.113429	0.0661088
Tel_06710	1442000	1442500	-	ALP52870.1	hypothetical protein	-0.149913	7.31354	0.487786	0.484917	0.71954	8.31354		7.52023	7.76723	7.24406	6.86924	7.2752	7.68005	6.85716	6.98597		-0.0404452	0.206547	0.254947	-0.119867	-0.285476	0.119374	-0.131946	-0.00313474
Tel_06715	1442958	1443911	+	ALP52871.1	hypothetical protein	0.748516	7.25836	4.90992	0.0267029	0.140834	7.32781		6.34453	6.88188	6.29673	7.42363	8.41351	7.05218	7.26233	7.16669		-0.828492	-0.291142	-0.740615	0.386289	1.24048	-0.120845	0.224984	0.129342
Tel_06720	1443961	1444521	-	ALP52872.1	hypothetical protein	0.478932	6.70693	2.8667	0.09043	0.288906	7.54343		6.19051	6.59923	6.38266	6.53237	7.63338	6.39235	6.78874	6.55645		-0.51336	-0.104637	-0.182391	-0.032685	0.929511	-0.311514	0.223685	-0.00860951
Tel_06725	1444652	1445134	-	ALP52873.1	peptidylprolyl isomerase	-0.174872	9.24523	0.548955	0.458745	0.699698	10.2981		9.87559	9.87159	8.68277	8.48694	9.32907	9.54483	8.45276	8.86364		0.220323	0.216319	0.0612395	-0.134584	-0.3262	-0.110441	-0.168764	0.242109
Tel_06730	1445285	1445713	+	ALP52874.1	hypothetical protein	0.188317	6.0736	0.508101	0.475962	0.715719	7.29791		6.28742	6.29745	5.59868	5.59607	5.85477	6.34333	6.06999	6.25059		0.0916745	0.10171	-0.28015	-0.282768	-0.340973	0.147588	0.191159	0.371759
Tel_06735	1445710	1446093	+	ALP52875.1	hypothetical protein	0.218884	6.31636	0.74675	0.387507	0.638496	7.70095		6.50781	6.31082	6.06943	5.82881	6.1251	6.39579	6.54089	6.54874		0.172931	-0.0240615	-0.177533	-0.418161	-0.209782	0.0609135	0.293919	0.301775
Tel_06740	1446123	1447205	-	ALP52876.1	hypothetical protein	0.0465406	7.98503	0.0525169	0.81874	0.920581	7.87133		8.26728	8.27369	7.68562	7.52868	7.95011	8.14803	7.87697	7.96936		0.107506	0.113906	-0.0795389	-0.23648	-0.209665	-0.0117475	0.111813	0.204205
Tel_06745	1447295	1448803	-	ALP52877.1	hypothetical protein	0.48432	7.05178	4.69111	0.0303191	0.153783	6.45914		6.3494	6.61008	6.71634	7.26886	7.04412	6.76898	7.65196	7.47276		-0.343748	-0.0830622	-0.561143	-0.00862051	0.350977	0.075833	0.374483	0.19528
Tel_06750	1448877	1449110	+	ALP52878.1	hypothetical protein	-0.0296894	5.26005	0.00917866	0.923675	0.965444	7.36165		4.57279	5.11323	5.11215	6.00559	4.85421	5.3682	5.42294	5.21129		-0.404314	0.136121	-0.325839	0.567596	-0.1229	0.391092	-0.0150502	-0.226707
Tel_06755	1449296	1450912	+	ALP52879.1	hypothetical protein	0.81203	6.88691	12.0918	0.000506429	0.00993949	6.19449		6.54006	6.26349	6.19351	6.62424	7.1012	7.47263	7.26161	7.05489		-0.304286	-0.580856	-0.590053	-0.159319	0.256854	0.628287	0.478044	0.271328
Tel_06760	1451044	1452075	+	ALP52880.1	RND transporter	0.377927	7.43948	2.48833	0.114693	0.334749	7.39543		7.5907	7.57754	6.44391	7.13402	7.40407	7.87251	7.63062	7.4162		-0.020509	-0.0336622	-0.712275	-0.0221666	-0.207135	0.261306	0.474429	0.260012
Tel_06765	1452086	1455304	+	ALP52881.1	multidrug transporter AcrB	0.475816	8.15944	4.64129	0.0312116	0.157614	6.47327		7.75359	7.84966	7.74766	8.11654	7.66747	8.2739	8.78682	8.60832		-0.132563	-0.0364971	-0.567174	-0.198297	-0.218686	0.387746	0.471986	0.293484
Tel_06770	1455552	1455974	+	ALP52882.1	hypothetical protein	-1.60389	9.52169	28.4233	9.74862e-08	1.76707e-05	10.7664		10.5884	10.2683	10.0741	9.04405	8.51608	9.41189	8.00247	7.67027		0.892266	0.572089	1.3764	0.346319	-1.18008	-0.284274	-0.695259	-1.02746
Tel_06775	1455981	1456892	-	ALP54762.1	D-hexose-6-phosphate mutarotase	-1.29972	9.75813	21.6028	3.35353e-06	0.000296143	9.89261		10.6546	10.4289	10.2987	9.32448	9.03096	9.68212	8.46017	8.43086		0.705455	0.479782	1.17013	0.195937	-0.918201	-0.267036	-0.668375	-0.697688
Tel_06780	1457316	1458149	+	ALP52883.1	SAM-dependent methyltransferase	-0.354075	8.95061	2.56103	0.109527	0.32659	9.21422		9.58489	9.4225	8.56594	8.61223	9.35226	8.8632	8.11113	8.39345		0.27918	0.11679	0.145253	0.191541	0.0465435	-0.442513	-0.309552	-0.0272417
Tel_06785	1458152	1458988	+	ALP52884.1	methyltransferase	-0.386214	8.93233	3.09062	0.0787449	0.268779	9.19076		9.59516	9.31635	8.65282	8.67709	9.23046	8.77353	8.23716	8.42771		0.366288	0.0874776	0.154122	0.178395	0.00158334	-0.455349	-0.261534	-0.0709836
Tel_06790	1459188	1459931	-	ALP52885.1	cobalamin synthase	-0.197644	6.82057	0.636224	0.425082	0.673983	7.24913		6.61868	6.75564	6.88778	7.21591	6.5039	5.86152	7.13149	7.14514		0.183743	0.320702	-0.207301	0.120832	0.068967	-0.573412	0.036413	0.0500562
Tel_06795	1459933	1460532	-	ALP52886.1	alpha-ribazole phosphatase	-0.427508	7.4684	3.76964	0.0521908	0.214852	8.20777		7.40588	7.62557	7.79935	7.78037	7.27843	6.55498	7.44999	7.53305		0.189665	0.409357	0.158664	0.139677	0.0622181	-0.661239	-0.190701	-0.10764
Tel_06800	1460532	1461590	-	ALP52887.1	nicotinate-nucleotide--dimethylbenzimidazole phosphoribosyltransferase	-0.614124	8.59152	8.08051	0.00447438	0.0426451	8.51018		8.50041	8.7993	9.23825	8.84423	8.26774	7.80945	8.32485	8.52022		0.156189	0.455073	0.506359	0.112344	-0.0764864	-0.534775	-0.407036	-0.211667
Tel_06805	1461587	1462117	-	ALP52888.1	adenosylcobinamide kinase/adenosylcobinamide phosphate guanyltransferase	-0.492126	7.10989	5.24061	0.0220656	0.125196	8.02583		7.19386	7.31003	7.51058	7.27627	6.6755	6.39922	7.08048	7.16228		0.299206	0.415375	0.253181	0.0188648	-0.219152	-0.495429	-0.176921	-0.0951247
Tel_06810	1462114	1463589	-	ALP52889.1	cobyric acid synthase	-0.400912	8.25201	3.42565	0.0641908	0.243732	7.69129		8.05231	8.50105	8.62002	8.45792	7.90483	7.3539	8.3233	8.42902		0.0992907	0.548025	0.162452	0.000358279	-0.0481943	-0.599121	-0.134266	-0.0285446
Tel_06815	1463593	1464468	-	ALP52890.1	ABC transporter substrate-binding protein	-0.335183	7.56847	2.14327	0.143197	0.382037	7.76112		7.48863	7.97317	7.68138	7.67782	7.36509	6.8185	7.58321	7.70274		0.0772853	0.561821	0.0200928	0.016534	-0.0462612	-0.592846	-0.0780754	0.0414486
Tel_06820	1464450	1465466	-	ALP54763.1	threonine-phosphate decarboxylase	-0.414702	8.23522	3.81947	0.0506601	0.210717	8.21232		7.8715	8.31406	8.71832	8.66209	7.9868	7.29435	8.22722	8.34618		0.00482005	0.447388	0.22987	0.173635	0.12012	-0.572327	-0.261231	-0.142274
Tel_06825	1465459	1466358	-	ALP52891.1	cobalamin biosynthesis protein	-0.624367	8.22076	8.83877	0.00294898	0.0315413	8.37437		8.26857	8.57306	8.67853	8.44045	7.96957	7.3539	7.93736	8.15236		0.227292	0.531787	0.376354	0.138274	-0.0717048	-0.687374	-0.36481	-0.149817
Tel_06830	1466355	1467167	-	ALP52892.1	ABC transporter substrate-binding protein	-0.807647	8.18416	12.2948	0.000454231	0.00920219	8.48461		8.5221	8.73879	8.67427	8.10964	7.73645	7.2608	7.771	8.05376		0.457569	0.67425	0.522104	-0.0425267	-0.328081	-0.803738	-0.381167	-0.0984111
Tel_06835	1467164	1467781	-	ALP52893.1	cob(I)yrinic acid a,c-diamide adenosyltransferase	-0.836021	7.69115	12.7986	0.000346877	0.00785951	8.3878		8.1669	8.42269	7.86054	7.66471	7.3457	6.80822	7.08579	7.47682		0.481024	0.73681	0.338571	0.142749	-0.340173	-0.877662	-0.436179	-0.0451411
Tel_06840	1467887	1469236	-	ALP52894.1	cobyrinic acid a,c-diamide synthase	-0.756965	9.91066	6.64079	0.00996698	0.0751822	9.47877		10.0803	10.5206	10.3395	9.92194	10.1749	9.05266	8.98833	9.43382		0.123156	0.56347	0.66863	0.251031	0.217821	-0.904447	-0.682578	-0.237083
Tel_06845	1469242	1469817	-	ALP52895.1	cobalamin ABC transporter	-0.686302	9.25617	5.22077	0.0223187	0.125738	10.0545		9.47352	9.95251	9.54937	9.13445	9.62697	8.23891	8.30609	8.88176		0.150547	0.629533	0.581454	0.166531	0.303991	-1.08407	-0.661827	-0.0861588
Tel_06850	1469843	1471648	-	ALP52896.1	ligand-gated channel protein	-0.878969	11.0035	5.92639	0.0149158	0.0972502	10.1515		11.0391	11.9141	11.3535	10.9808	11.3283	9.81038	9.85996	10.4794		0.0161833	0.891106	0.685056	0.312381	0.3053	-1.21259	-0.808439	-0.188997
Tel_06855	1472110	1472718	+	ALP52897.1	hypothetical protein	-1.36351	9.09914	6.38054	0.0115378	0.0827838	9.81699		8.28515	9.07566	10.5813	9.60696	9.33244	8.10351	7.44365	7.22162		-0.414037	0.376465	1.86795	0.893568	0.633252	-0.59568	-1.26974	-1.49177
Tel_06860	1472731	1474224	+	ALP52898.1	hypothetical protein	-0.961677	9.50457	4.93003	0.0263939	0.139632	8.92636		8.56139	9.30053	10.9231	10.038	9.52839	8.54175	8.57476	8.38752		-0.421623	0.317514	1.44225	0.557135	0.545379	-0.44127	-0.906072	-1.09331
Tel_06865	1474231	1477482	+	ALP52899.1	hypothetical protein	-0.209897	8.43775	0.736837	0.390676	0.641319	6.73687		7.01878	7.77126	9.25686	9.16736	7.76822	6.94594	8.9372	8.69527		-0.357274	0.39521	0.242686	0.153187	0.392169	-0.430105	-0.0769723	-0.318901
Tel_06870	1477782	1479317	-	pseudo	hypothetical protein	0.0641063	7.00551	0.0576457	0.810256	0.916093	6.38727		6.86601	6.85629	6.64857	7.21848	6.39299	6.44973	7.74673	7.29078		0.224759	0.215034	-0.577571	-0.00766211	-0.248266	-0.191528	0.52059	0.0646428
Tel_06875	1479475	1480950	-	ALP52900.1	glutamate synthase	0.0351545	6.53666	0.0109016	0.916843	0.962686	5.97594		6.91438	6.5209	5.7838	6.44743	5.94972	5.96237	7.26016	6.71713		0.577543	0.184054	-0.768331	-0.104702	-0.387124	-0.374473	0.708034	0.164999
Tel_06880	1481134	1481742	+	ALP52901.1	hypothetical protein	-1.02624	6.93641	6.22891	0.0125681	0.0874058	7.65427		8.36234	7.89102	6.32956	5.77405	5.96851	5.93427	6.40186	6.04967		1.3233	0.851988	0.190773	-0.364739	-1.07052	-1.10477	0.263078	-0.0891132
Tel_06885	1482023	1484872	-	ALP52902.1	ABC-ATPase UvrA	-0.108716	8.93939	0.220634	0.638558	0.824003	7.42893		9.24707	9.24447	8.57052	8.83423	8.89159	8.6772	8.87444	9.02397		0.231986	0.229386	-0.255268	0.00843922	-0.123489	-0.337883	0.048649	0.19818
Tel_06890	1484949	1486367	+	ALP52903.1	MFS transporter	-0.35862	8.38762	3.12329	0.0771809	0.266077	7.88377		8.48559	8.93818	8.43127	8.30215	8.31414	8.20402	7.95732	8.268		0.000104742	0.452695	0.191585	0.0624679	-0.171343	-0.281457	-0.282366	0.0283129
Tel_06895	1486935	1488083	+	pseudo	Ig-like domain-containing protein	-0.27462	9.69589	1.08156	0.298348	0.55452	9.49677		10.2603	10.4858	9.08165	8.79093	9.54705	10.4622	8.5032	8.86558		0.0714608	0.296958	0.271311	-0.0194103	-0.641763	0.273344	-0.307137	0.0552363
Tel_06900	1488759	1489403	+	ALP52904.1	hypothetical protein	-0.351678	8.86248	1.73797	0.187396	0.437851	9.49735		9.48958	9.5185	8.58872	7.63044	8.85165	9.68353	7.51194	7.78864		0.103762	0.132687	0.708785	-0.24949	-0.534162	0.297714	-0.367997	-0.0912981
Tel_06905	1489628	1496992	+	ALP52905.1	hypothetical protein	0.117387	9.22999	0.245946	0.619944	0.814371	6.3495		9.30952	9.31911	9.02097	9.00148	8.93627	9.35429	9.5434	9.2434		0.0797227	0.089315	-0.181341	-0.200835	-0.293529	0.124492	0.341087	0.0410884
Tel_06910	1497750	1499135	-	pseudo	transposase	0.332878	5.99203	1.4757	0.224449	0.484142	5.52214		5.91688	5.79692	5.75186	5.65787	5.63036	5.91042	6.66441	6.22182		0.103235	-0.0167247	-0.322128	-0.416124	-0.183288	0.0967778	0.590423	0.147829
Tel_06915	1499997	1501634	-	ALP52906.1	hypothetical protein	0.662796	6.64913	6.25438	0.0123887	0.0867209	5.93807		5.79031	5.63281	5.97576	7.12311	6.21779	6.4792	7.54254	7.14194		-0.239712	-0.39722	-0.970076	0.177273	0.187759	0.449173	0.596699	0.196104
Tel_06920	1502108	1502569	+	ALP52907.1	single-stranded DNA-binding protein	-0.356885	8.63657	2.94731	0.0860204	0.283205	9.75373		9.02844	9.11745	8.49777	8.41271	8.57246	8.96336	7.90425	8.15394		0.108016	0.197024	0.255601	0.17054	-0.347968	0.0429288	-0.337917	-0.0882247
Tel_06925	1502709	1503878	+	ALP54764.1	succinyl-CoA synthetase subunit beta	-0.127935	9.06324	0.321973	0.570424	0.782997	8.83796		9.27608	9.37027	9.00582	8.68546	9.32595	9.40806	8.38038	8.707		-0.0690115	0.0251803	0.311156	-0.00920548	-0.0191409	0.0629722	-0.314285	0.0123349
Tel_06930	1503878	1504750	+	ALP52908.1	succinyl-CoA synthetase subunit alpha	-0.112783	8.76907	0.274286	0.600471	0.800628	8.96667		9.20946	8.95139	8.71418	8.22642	9.04968	9.00673	8.18943	8.43999		0.155146	-0.102923	0.321679	-0.166089	-0.00463933	-0.0475835	-0.203078	0.0474878
Tel_06935	1504759	1506375	+	ALP52909.1	NAD synthetase	-0.0848462	8.47697	0.180189	0.671211	0.842252	7.78455		8.4396	8.47408	8.52637	8.62195	8.46736	8.64938	8.33174	8.26888		-0.0680071	-0.0335244	0.0891353	0.184717	-0.0402443	0.141776	-0.105493	-0.168359
Tel_06940	1506437	1506775	+	ALP52910.1	transcriptional regulator	-0.150824	7.19408	0.507767	0.476107	0.715719	8.75899		7.56585	7.37932	7.09291	6.87901	7.34159	7.60182	6.60027	6.75612		0.0937052	-0.0928228	0.260836	0.0469305	-0.130555	0.129673	-0.231807	-0.0759597
Tel_06945	1506973	1509852	+	ALP52911.1	2-oxoglutarate dehydrogenase subunit E1	0.081382	9.31568	0.136179	0.712109	0.866675	7.79011		9.60333	9.46696	9.03265	8.8174	9.63812	9.75589	8.94295	8.91491		-0.0127473	-0.149119	0.105672	-0.109573	0.0220476	0.139818	0.0159683	-0.0120679
Tel_06950	1509910	1511160	+	ALP52912.1	dihydrolipoamide succinyltransferase	-0.044705	8.39562	0.0519424	0.819717	0.921379	8.07369		8.83187	8.62926	8.20228	7.82482	8.66508	8.6166	7.94973	8.10061		0.146168	-0.0564416	0.182923	-0.194537	-0.0206219	-0.069104	-0.0696344	0.0812486
Tel_06955	1511169	1512605	+	ALP52913.1	dihydrolipoamide dehydrogenase	-0.00991216	8.54099	0.00231956	0.961587	0.982802	8.01894		8.83577	8.78859	8.11396	8.33563	8.50095	8.94704	8.22037	8.3434		0.0676843	0.0205038	-0.139378	0.0822863	-0.267142	0.178954	-0.0329674	0.0900588
Tel_06960	1512928	1513452	+	ALP52914.1	hypothetical protein	-0.20821	6.81034	0.682415	0.408756	0.657523	7.7427		7.2689	7.36658	6.62231	6.18421	6.58444	6.79004	6.61671	6.65839		0.266414	0.364091	0.101907	-0.336197	-0.418052	-0.212453	0.0963073	0.137983
Tel_06965	1513464	1513793	-	ALP52915.1	hypothetical protein	-0.228498	5.60557	0.671817	0.412419	0.66235	7.20941		5.7687	5.96695	5.30056	5.68037	5.27241	5.15748	5.81475	5.62062		0.227318	0.425563	-0.303518	0.076297	-0.268975	-0.383907	0.210678	0.0165425
Tel_06970	1513914	1515794	-	ALP52916.1	histidine kinase	0.50003	6.85522	3.07803	0.0793567	0.270331	5.94448		5.39366	5.38158	6.39306	7.61884	5.97649	5.33991	7.93736	7.70664		-0.129253	-0.141332	-1.02092	0.204863	0.453582	-0.182997	0.52339	0.292665
Tel_06975	1516138	1517553	+	ALP52917.1	nitrate ABC transporter substrate-binding protein	-0.110713	7.63492	0.185599	0.666605	0.838876	7.13412		6.8929	7.4774	7.95122	8.20975	6.71261	7.76892	7.85682	7.63023		-0.320055	0.264441	0.0392169	0.297745	-0.50035	0.555964	-0.0551867	-0.281775
Tel_06980	1517556	1518383	+	ALP54765.1	nitrate ABC transporter permease	0.0276477	6.70281	0.0136089	0.907132	0.957744	6.97685		5.46707	6.11396	7.30034	7.29826	6.06897	6.12037	7.05324	7.12585		-0.475526	0.171366	0.105919	0.103838	0.126381	0.177778	-0.141186	-0.0685714
Tel_06985	1518388	1519287	+	ALP52918.1	nitrate/sulfonate/bicarbonate ABC transporter ATP-binding protein	0.152956	6.73688	0.454258	0.50032	0.729201	6.89049		5.83606	6.01673	6.9024	7.33183	5.85188	6.25142	7.30844	7.31085		-0.152962	0.0277063	-0.310978	0.118447	-0.137141	0.262396	0.0950634	0.0974671
Tel_06990	1519291	1519704	+	ALP52919.1	histidine kinase	0.0135993	5.51194	0.00221434	0.962468	0.982802	6.78773		4.8788	4.78966	5.59868	6.08647	4.1545	4.89127	6.3065	6.00955		0.20024	0.111104	-0.401617	0.0861679	-0.524054	0.21271	0.306201	0.00924782
Tel_06995	1519738	1520178	+	ALP52920.1	cyanate hydratase	0.228612	5.32521	0.380699	0.537229	0.758908	6.50963		4.52202	4.85193	5.7838	5.42889	3.70723	5.68726	6.02396	5.43461		-0.170088	0.15982	0.115984	-0.238924	-0.984883	0.995151	0.356148	-0.233208
Tel_07000	1520312	1521247	+	ALP54766.1	hypothetical protein	0.0368787	6.81617	0.0241305	0.876553	0.946945	6.91313		6.49909	6.61548	6.74095	7.13674	6.14175	6.56111	7.33405	7.10762		0.0447284	0.161119	-0.338889	0.0568999	-0.312604	0.106757	0.25421	0.0277793
Tel_07005	1521447	1522145	+	ALP52921.1	ABC transporter ATP-binding protein	0.257063	6.67786	1.34526	0.246108	0.506632	7.19656		6.12964	6.10376	6.9024	6.91108	6.43027	6.64731	7.13228	6.84056		-0.198104	-0.223986	-0.0441798	-0.0354992	0.102525	0.319565	0.185702	-0.106023
Tel_07010	1522126	1524672	+	ALP54767.1	hypothetical protein	0.619739	8.23262	8.58621	0.00338718	0.0350314	6.88438		7.03998	6.90703	8.2715	8.7293	8.0129	7.57628	8.99203	8.85136		-0.344069	-0.477015	-0.439547	0.0182505	0.62885	0.192235	0.280981	0.140315
Tel_07015	1524669	1525820	+	ALP52922.1	hydrolase	0.665948	6.43633	7.42929	0.00641705	0.0545687	6.23344		5.00739	5.29905	6.2171	6.87901	5.74381	5.81604	7.4411	7.15151		-0.45918	-0.167527	-0.705082	-0.0431714	0.277235	0.349471	0.518922	0.229331
Tel_07020	1526246	1526923	+	ALP54768.1	flagellar biosynthesis protein FlgJ	-0.816402	8.06428	15.4222	8.59735e-05	0.0030843	8.62705		8.70011	8.60279	8.41351	7.78037	7.78043	7.97032	7.26593	7.27219		0.436698	0.339383	0.730514	0.0973656	-0.482986	-0.293095	-0.417072	-0.410808
Tel_07025	1527016	1527822	+	ALP52923.1	hypothetical protein	-0.766202	8.34676	10.9917	0.000915226	0.015154	8.65791		8.74645	8.53893	9.09603	8.18766	7.99795	8.19418	7.81615	7.62429		0.377077	0.169548	0.915002	0.00662886	-0.371431	-0.175194	-0.364886	-0.556745
Tel_07030	1527846	1528262	+	ALP52924.1	hypothetical protein	-0.558767	6.55657	5.09142	0.0240444	0.132707	7.82192		7.11612	6.91435	6.78106	6.35251	6.09853	6.23231	6.52234	6.08072		0.525793	0.324022	0.346904	-0.0816504	-0.4918	-0.358015	0.0881861	-0.353439
Tel_07035	1528373	1529038	+	ALP52925.1	hypothetical protein	0.0285613	6.50964	0.0117878	0.913542	0.961564	7.09822		6.57783	6.77826	6.03003	6.43865	6.18602	6.29627	6.76502	6.75695		0.118239	0.318666	-0.467634	-0.0590115	-0.273577	-0.163328	0.267358	0.259287
Tel_07040	1529203	1530417	+	ALP52926.1	hypothetical protein	-0.238209	7.34098	1.16785	0.279843	0.540384	7.06121		7.49303	7.53452	7.45215	7.2934	6.84637	7.07381	7.51738	7.38085		0.256099	0.29759	0.0412072	-0.117544	-0.390565	-0.163124	0.106437	-0.0301001
Tel_07045	1530546	1532534	+	ALP52927.1	choline transporter	0.0189439	8.39998	0.00787061	0.929307	0.968392	7.40866		8.75701	8.58869	7.90114	8.21618	8.40219	8.30258	8.36535	8.49714		0.244394	0.0760724	-0.343815	-0.0287727	-0.110424	-0.210042	0.120399	0.252188
Tel_07050	1532536	1533117	+	ALP52928.1	hypothetical protein	0.0661591	6.87031	0.077533	0.780669	0.899807	7.6537		7.16657	7.06523	6.40337	6.60868	7.24799	6.67587	6.66223	6.88023		0.127658	0.0263106	-0.235256	-0.0299466	0.209072	-0.36304	0.0236011	0.241601
Tel_07055	1533392	1536418	+	ALP52929.1	hypothetical protein	0.0804938	8.48752	0.1277	0.720829	0.871191	6.89011		8.40732	8.49472	8.24593	8.52889	7.94334	8.34411	8.82209	8.88329		0.10995	0.197346	-0.374122	-0.0911601	-0.35403	0.0467343	0.202041	0.263241
Tel_07060	1536429	1537070	-	ALP52930.1	hypothetical protein	-0.0455932	7.66247	0.019566	0.888756	0.951228	8.30407		7.45632	7.77367	7.27809	7.95052	6.09609	7.67582	7.79013	8.35393		0.205849	0.523199	-0.565079	0.107355	-1.15439	0.42534	-0.0530404	0.510764
Tel_07065	1537158	1538525	+	ALP52931.1	DNA repair protein RadA	-0.214609	8.19518	1.06753	0.301505	0.557603	7.74417		8.51887	8.46664	8.12023	8.04027	8.05245	7.83501	8.16245	8.23508		0.300631	0.248394	-0.0192775	-0.0992327	-0.165793	-0.383233	0.0229407	0.0955695
Tel_07070	1538597	1538959	-	ALP52932.1	hypothetical protein	-0.131616	7.28016	0.394077	0.530164	0.752763	8.7461		7.50724	7.54493	7.35982	6.88548	7.3093	7.45626	7.09553	6.92926		0.0528074	0.0904956	0.2923	-0.182043	-0.145128	0.0018255	0.0280074	-0.138264
Tel_07075	1538995	1540137	-	ALP52933.1	succinyl-diaminopimelate desuccinylase	-0.0265137	7.6292	0.017947	0.893429	0.952622	7.43763		7.71644	7.55619	7.65572	7.62272	7.60877	7.33611	7.76872	7.72341		0.16206	0.00181442	-0.0369206	-0.0699275	0.0543917	-0.218267	0.0760767	0.0307714
Tel_07080	1540294	1541046	+	ALP54769.1	hypothetical protein	-0.281541	7.39618	1.59329	0.206856	0.465253	7.80738		7.64608	7.60764	7.63836	7.16893	7.16777	6.96921	7.29688	7.52129		0.298402	0.259962	0.231995	-0.237432	-0.179901	-0.378462	-0.109488	0.114925
Tel_07085	1541067	1541741	-	ALP52934.1	hypothetical protein	-0.380279	7.61413	3.11166	0.0777338	0.266914	8.18331		7.64113	8.00846	7.98939	7.43912	7.71197	7.52696	7.22398	7.1496		-0.0809985	0.286329	0.538867	-0.0114036	-0.0101614	-0.195169	-0.226544	-0.300919
Tel_07090	1541978	1542271	+	ALP52935.1	hypothetical protein	-0.071956	4.91401	0.0463833	0.829481	0.926307	6.68504		5.26063	5.02948	4.67469	4.61792	4.72752	4.18987	5.27358	5.09181		0.458756	0.227607	-0.239808	-0.296582	-0.0743537	-0.612009	0.359083	0.177307
Tel_07095	1542311	1542658	-	ALP52936.1	arsenate reductase	-0.177351	5.29208	0.244706	0.620828	0.814371	6.81907		5.93963	5.83133	4.56868	4.73723	4.78924	4.92973	5.25631	5.47378		0.567145	0.458851	-0.440317	-0.271772	-0.583245	-0.442751	0.247311	0.464778
Tel_07100	1542749	1543570	-	ALP52937.1	2,3,4,5-tetrahydropyridine-2,6-dicarboxylate N-succinyltransferase	-0.194093	6.75092	0.499671	0.479645	0.71728	7.03547		7.39886	7.25578	6.2171	6.24084	6.4088	6.62989	6.59913	6.72569		0.475528	0.332446	-0.228593	-0.204852	-0.514532	-0.293442	0.153439	0.280006
Tel_07105	1543594	1544793	-	ALP52938.1	succinyldiaminopimelate transaminase	-0.158234	7.46277	0.444106	0.505147	0.733443	7.20094		7.60093	7.75098	7.02104	7.64196	7.12413	7.13887	7.47975	7.7187		0.1972	0.34725	-0.444323	0.176596	-0.279593	-0.264857	0.0143849	0.253341
Tel_07110	1544869	1545753	+	ALP52939.1	hypothetical protein	0.398151	6.13888	1.87618	0.170769	0.421193	6.31676		5.29631	5.23038	5.73562	6.51994	4.91637	5.44323	7.08741	6.99805		0.074739	0.00880434	-0.849634	-0.0653129	-0.305201	0.221658	0.502158	0.412789
Tel_07115	1546105	1548498	-	ALP52940.1	hypothetical protein	0.929408	7.01427	14.2777	0.00015772	0.00456461	5.75545		6.942	6.35234	6.35104	6.02331	7.67157	7.8004	7.25655	6.63675		-0.249574	-0.839238	-0.215876	-0.543605	0.479992	0.60882	0.689638	0.0698427
Tel_07120	1548691	1549257	+	ALP52941.1	hypothetical protein	0.861237	4.54038	5.90153	0.0151277	0.0979322	5.3615		4.11707	4.15192	3.93423	3.56712	5.0585	5.83643	3.94473	4.11894		-0.673913	-0.639057	0.0429786	-0.324138	0.267516	1.04545	0.0534732	0.227686
Tel_07125	1549579	1551507	+	ALP52942.1	hypothetical protein	1.0918	6.72757	12.7044	0.000364791	0.00807242	5.78047		6.71599	5.41909	5.61653	5.95109	7.45922	7.80816	6.78322	6.22545		-0.134623	-1.43153	-0.527544	-0.19298	0.608605	0.957546	0.639151	0.0813731
Tel_07130	1551504	1552196	-	ALP52943.1	hypothetical protein	1.37148	5.75477	16.5036	4.85588e-05	0.00202454	6.28592		5.22933	4.22903	3.99006	5.52322	6.26634	6.28518	6.46649	5.99403		-0.273144	-1.27344	-1.50339	0.0297721	0.763867	0.782715	0.973041	0.500582
Tel_07135	1552204	1554447	-	ALP52944.1	secretion system protein E	1.30663	7.02017	26.5697	2.54197e-07	3.36714e-05	5.85474		6.32245	5.62925	6.06943	6.6737	7.26763	7.60924	7.78637	7.35623		-0.384693	-1.07789	-0.902001	-0.297738	0.560487	0.902097	0.814939	0.3848
Tel_07140	1554487	1555740	-	ALP52945.1	hypothetical protein	1.32896	6.01074	16.8894	3.96221e-05	0.00184403	5.68535		5.32621	4.30223	4.86586	5.74587	5.64712	6.45303	7.07925	6.54584		-0.105935	-1.12992	-1.19335	-0.313339	0.214973	1.02088	1.02005	0.486638
Tel_07145	1555733	1556392	-	ALP52946.1	GTPase	1.33491	4.83611	13.0168	0.000308704	0.00723249	5.43776		3.68106	3.66139	2.77469	4.84742	4.7212	4.99467	5.87162	5.43252		-0.583519	-0.603192	-1.95688	0.11586	0.456623	0.730088	1.14006	0.700954
Tel_07150	1556424	1557719	-	ALP52947.1	two-component system response regulator	0.970177	5.3119	10.0351	0.00153583	0.0202232	4.93895		4.745	3.91579	4.77344	5.25984	5.42795	5.60647	6.13679	5.47581		-0.178799	-1.00801	-0.638031	-0.15163	0.504149	0.682663	0.725321	0.06434
Tel_07155	1557854	1559086	-	ALP52948.1	hypothetical protein	1.90142	3.8982	13.4024	0.000251302	0.00618203	3.59719		4.18391	2.65738	1.68909	-0.437959	4.73381	5.47609	3.55986	2.3843		-0.0788902	-1.60542	-0.10973	-2.23678	0.471014	1.21329	1.76103	0.58548
Tel_07160	1559288	1560034	-	ALP52949.1	hypothetical protein	0.826538	5.35437	6.42392	0.0112594	0.081294	5.77712		5.21874	4.96895	3.54452	5.10206	5.93614	6.10364	5.58504	4.90231		-0.33813	-0.587918	-1.23897	0.318574	0.379272	0.546776	0.801561	0.11883
Tel_07165	1560217	1560477	+	ALP52950.1	hypothetical protein	0.268224	5.17275	0.695466	0.404311	0.653732	7.11616		5.64367	5.14839	4.41401	4.63338	4.93833	5.40961	5.55122	5.05149		0.358672	-0.136611	-0.498512	-0.279145	-0.346668	0.124608	0.638692	0.138965
Tel_07170	1560477	1560818	+	ALP52951.1	hydrogenase nickel incorporation protein HypA	0.47423	6.49662	3.24487	0.0716472	0.257444	8.04877		6.81245	6.41556	5.73562	5.80851	6.44951	6.90067	6.76248	6.57742		0.1679	-0.228988	-0.485385	-0.412494	-0.195038	0.256125	0.541468	0.356411
Tel_07175	1560818	1561591	+	ALP52952.1	hydrogenase nickel incorporation protein HypB	0.259576	7.58952	1.20815	0.271698	0.533243	7.96098		8.12428	7.67894	6.66581	7.07578	7.65757	7.87128	7.60782	7.52914		0.291263	-0.154078	-0.553827	-0.143855	-0.175445	0.0382606	0.388182	0.3095
Tel_07180	1561593	1561826	+	ALP52953.1	hypothetical protein	0.00661237	5.90581	0.000510364	0.981976	0.992257	8.0074		6.48369	5.55258	5.7838	5.55605	5.67027	5.75309	6.12098	6.02351		0.618785	-0.312329	-0.0872858	-0.315032	-0.194639	-0.111817	0.249891	0.152426
Tel_07185	1561823	1562956	+	ALP52954.1	hydrogenase formation protein HupD	0.165628	7.82091	0.535315	0.464381	0.705482	7.64076		8.19215	7.76075	7.25549	7.60125	7.62663	7.8982	7.90702	8.09202		0.322719	-0.108685	-0.458455	-0.112696	-0.2428	0.0287663	0.193075	0.378077
Tel_07190	1562953	1563981	+	ALP52955.1	hydrogenase expression/formation protein HypE	0.278793	7.28239	1.28091	0.25773	0.517866	7.24255		7.57418	7.142	6.70804	6.97013	7.09021	7.27953	7.54372	7.65376		0.302699	-0.129479	-0.510875	-0.248783	-0.181272	0.00805179	0.32481	0.434847
Tel_07195	1564028	1565158	-	ALP52956.1	phosphohydrolase	0.629888	5.08921	3.53818	0.0599713	0.23338	4.91289		5.43083	4.78328	4.09562	4.30679	5.00748	5.52087	5.61922	5.0378		0.245214	-0.402332	-0.66924	-0.458066	-0.178139	0.335257	0.854363	0.272943
Tel_07200	1565522	1566604	+	ALP52957.1	hypothetical protein	0.114004	7.7617	0.284519	0.593755	0.796623	7.648		7.98127	7.82968	7.30585	7.62078	7.47339	7.92224	7.85323	7.94646		0.179627	0.0280323	-0.375728	-0.0608028	-0.328257	0.120597	0.171652	0.264878
Tel_07205	1566604	1569747	+	ALP52958.1	acriflavin resistance protein	0.467905	8.27778	3.6018	0.0577172	0.228218	6.62563		7.79427	7.71037	7.51058	8.64216	8.12245	7.78343	8.90916	8.92089		-0.0583637	-0.142258	-0.985115	0.146462	0.269821	-0.0691992	0.413461	0.425193
Tel_07210	1569971	1570657	+	ALP52959.1	hypothetical protein	-0.292761	7.08593	0.614152	0.433229	0.678699	7.62965		5.68272	6.24968	7.35452	8.53508	6.88927	6.12037	6.60766	7.18171		-0.552792	0.0141683	-0.0652264	1.11534	0.653765	-0.115141	-0.812077	-0.238036
Tel_07215	1570901	1571569	-	ALP52960.1	hypothetical protein	-1.04368	11.4892	2.79674	0.0944562	0.296273	12.0713		9.90911	10.8573	11.9564	13.3032	10.4638	10.653	8.28194	11.4395		-0.561662	0.386492	0.711185	2.0579	-0.00700862	0.182178	-2.96332	0.194237
Tel_07220	1572044	1573486	-	ALP52961.1	urea transporter	0.0859041	7.80031	0.143441	0.704884	0.86208	7.27224		7.91723	7.96966	7.2092	7.80106	7.50408	7.80558	7.84266	8.13799		0.118095	0.170524	-0.538528	0.0533285	-0.295058	0.00643968	0.0949373	0.390262
Tel_07225	1573524	1573964	-	ALP52962.1	hypothetical protein	-0.101733	6.47787	0.133089	0.715251	0.868591	7.66229		6.83168	6.86537	5.66878	6.49052	6.1227	6.56723	6.20289	6.64851		0.234937	0.268628	-0.583898	0.237848	-0.474045	-0.0295192	-0.0497878	0.395838
Tel_07230	1574333	1575937	-	ALP52963.1	hypothetical protein	0.295619	6.25393	1.08781	0.296956	0.553418	5.57225		5.70185	5.61496	5.70259	6.74661	5.51454	5.73691	7.13228	6.73845		0.0597836	-0.0271068	-0.877396	0.166631	-0.127523	0.094846	0.5523	0.158465
Tel_07235	1576298	1577305	+	ALP52964.1	alpha-L-fucosidase	0.0960682	7.22351	0.166908	0.682874	0.849815	7.21345		7.29055	7.10156	6.65722	7.48246	7.23474	6.9553	7.35008	7.50048		0.145013	-0.0439736	-0.59034	0.2349	0.0892014	-0.190241	0.102522	0.252919
Tel_07240	1577278	1577973	+	ALP52965.1	peptidase C26	0.327709	6.15716	1.27467	0.258892	0.519293	6.68207		5.65157	5.68163	5.36532	6.64347	5.63709	5.75844	6.80219	6.75862		-0.0306149	-0.000550384	-1.02708	0.251067	-0.0450955	0.0762608	0.409792	0.366223
Tel_07245	1577986	1578432	+	ALP52966.1	hypothetical protein	0.677917	5.37136	5.21314	0.0224168	0.125738	6.53624		4.84477	4.8701	4.74127	5.22963	5.55419	4.75867	6.14463	5.88202		-0.162161	-0.136831	-0.758121	-0.269755	0.547257	-0.248265	0.645246	0.38263
Tel_07250	1578382	1580649	-	ALP52967.1	carbamoyltransferase	0.519544	7.61072	5.11917	0.0236629	0.130811	6.42993		6.50781	6.54183	7.41185	8.08736	7.20335	6.56417	8.52033	8.3434		-0.196479	-0.162462	-0.678888	-0.00337742	0.499056	-0.140115	0.429601	0.252665
Tel_07255	1580633	1581691	-	ALP52968.1	succinylglutamate desuccinylase	-0.0418821	7.52266	0.0423097	0.83703	0.928842	7.44132		7.23121	7.23724	7.60746	7.90347	7.06048	6.98528	7.88401	7.90181		0.102659	0.108684	-0.216726	0.0792795	-0.0680695	-0.143273	0.0598272	0.0776192
Tel_07260	1581691	1582596	-	ALP52969.1	ribosomal protein S6 modification protein	-0.0418058	7.67982	0.0404635	0.840577	0.929954	7.82383		7.75999	7.97457	7.43214	7.5894	7.80304	7.40428	7.60583	7.76431		0.0245217	0.239097	-0.165783	-0.00851887	0.0675705	-0.331189	0.00791049	0.166391
Tel_07265	1582667	1583149	-	ALP52970.1	ribosomal protein S6 modification protein	-0.0803935	6.72233	0.126282	0.722318	0.871576	7.77522		6.8282	7.05467	6.47359	6.63196	6.53666	6.75566	6.62066	6.77357		0.0344069	0.260875	-0.151354	0.0070185	-0.257141	-0.0381413	-0.00428868	0.148624
Tel_07270	1583317	1584522	+	ALP52971.1	S-adenosylmethionine synthase	-0.434972	7.58782	3.8209	0.050617	0.210717	7.31879		7.80315	8.00366	7.83409	7.45007	7.13725	7.15316	7.71152	7.36119		0.278848	0.479356	0.244869	-0.139145	-0.387061	-0.371144	0.122303	-0.228027
Tel_07275	1584682	1586010	+	ALP52972.1	nicotinate phosphoribosyltransferase	-0.372678	7.87372	3.61118	0.0573923	0.227981	7.46447		7.72301	8.00572	8.31039	8.08595	7.3385	7.51278	8.05834	7.7217		0.0780102	0.360718	0.266294	0.0418539	-0.306504	-0.132225	0.0142468	-0.322395
Tel_07280	1586020	1586520	-	ALP52973.1	hypothetical protein	0.111696	6.89176	0.25231	0.615453	0.811684	7.89176		6.88957	7.0757	6.8046	6.52824	7.03013	6.93417	6.98192	6.80624		-0.0928243	0.0933101	0.024352	-0.252012	0.0477386	-0.0482243	0.201669	0.0259904
Tel_07285	1586536	1587075	-	ALP52974.1	hypothetical protein	-0.0561181	6.98073	0.0584421	0.808975	0.91528	7.87238		6.61666	7.21134	7.22673	6.90791	6.9005	6.92468	7.16389	6.79652		-0.296634	0.298045	0.202973	-0.115854	-0.0127913	0.011381	0.140125	-0.227243
Tel_07290	1587162	1588973	-	ALP52975.1	potassium transporter KefB	0.12074	8.21354	0.420289	0.516793	0.742213	7.35675		7.83643	7.93915	8.4363	8.31179	8.00382	8.009	8.49938	8.49689		-0.110668	-0.00795044	0.000207109	-0.124299	0.0567163	0.0619021	0.0632911	0.0608006
Tel_07295	1589030	1589629	-	ALP52976.1	nitroreductase	-0.0484883	7.61081	0.0564211	0.812245	0.917171	8.35019		7.46755	7.73702	7.86427	7.43471	7.47808	7.6673	7.56638	7.62795		-0.119941	0.149531	0.240947	-0.188618	-0.109406	0.0798163	-0.0569476	0.00461902
Tel_07300	1589951	1591564	-	ALP52977.1	nitroreductase	0.290176	7.68767	1.85651	0.173028	0.422727	6.99792		7.17755	7.43937	7.36511	7.98408	7.68381	7.34326	8.132	8.03286		-0.233446	0.0283742	-0.513403	0.105572	0.272812	-0.06774	0.253485	0.154345
Tel_07305	1591765	1591851	-	anticodon=CAG	tRNA-Leu	0.479354	4.71185	1.82114	0.177178	0.427311	8.25137		4.07072	3.79419	4.60489	5.13502	5.15073	5.04809	4.60729	4.76279		-0.445212	-0.721743	-0.172608	0.357525	0.634794	0.532162	-0.17021	-0.0147063
Tel_07310	1591975	1594305	+	ALP52978.1	exoribonuclease R	-0.131969	9.10057	0.350234	0.553981	0.772121	7.88024		9.41154	9.35073	8.88403	8.97137	9.09284	8.99033	8.90258	9.10023		0.200178	0.139367	-0.0805222	0.00681895	-0.11852	-0.221025	-0.0619702	0.135673
Tel_07315	1594312	1595049	+	ALP52979.1	23S rRNA methyltransferase	0.135461	7.44805	0.444388	0.505012	0.733443	7.88831		7.22064	7.16549	7.69404	7.40573	7.32918	7.56105	7.58696	7.54762		-0.0984512	-0.153601	0.135456	-0.152855	0.0100901	0.241962	0.0283728	-0.0109734
Tel_07320	1595179	1595562	+	ALP52980.1	30S ribosomal protein S6	-0.343988	8.60345	2.20587	0.137486	0.373131	9.98803		9.10014	9.27973	8.34291	8.04462	8.38431	8.99884	7.65636	8.2494		0.159387	0.338973	0.26959	-0.028705	-0.556445	0.0580853	-0.416966	0.176081
Tel_07325	1595578	1595898	+	ALP52981.1	primosomal replication protein N	-0.299289	8.13175	2.21032	0.13709	0.372748	9.7756		8.66982	8.60506	7.93353	7.64387	8.17426	8.42711	7.2877	7.73407		0.200759	0.135993	0.283743	-0.00592387	-0.294801	-0.041951	-0.362095	0.0842758
Tel_07330	1595917	1596147	+	ALP52982.1	30S ribosomal protein S18	-0.331601	7.75852	2.26756	0.132108	0.363994	9.87882		8.25633	8.36993	7.7149	6.95482	7.71197	8.11399	6.88177	7.29597		0.143274	0.256877	0.503035	-0.257044	-0.401087	0.000935799	-0.330094	0.0841023
Tel_07335	1596236	1597159	+	ALP52983.1	hypothetical protein	-0.170734	8.66605	0.640822	0.423413	0.672663	8.78165		8.91702	8.94605	8.68065	8.30094	8.83894	9.01905	8.24885	8.06156		-0.0132454	0.0157849	0.357649	-0.0220588	-0.0913229	0.0887834	-0.0741509	-0.26144
Tel_07340	1597191	1597643	+	ALP52984.1	50S ribosomal protein L9	-0.396358	8.83278	3.30097	0.069239	0.25368	9.97839		9.36608	9.42173	8.687	8.24541	8.95726	9.15005	7.83153	8.19647		0.142304	0.197955	0.446894	0.00530993	-0.266525	-0.0737329	-0.40857	-0.0436345
Tel_07345	1597762	1599162	+	ALP52985.1	replicative DNA helicase	-0.133772	8.64773	0.429811	0.512082	0.739459	8.1623		8.64236	8.91138	8.74087	8.51852	8.75405	8.71623	8.36082	8.46272		-0.113647	0.155374	0.220139	-0.00221114	-0.00195463	-0.0397725	-0.159914	-0.0580143
Tel_07350	1599159	1600235	+	ALP52986.1	alanine racemase	0.293111	7.39965	1.57611	0.209322	0.467094	7.29397		6.50345	6.69407	7.93353	7.60125	7.39219	7.15722	7.81664	7.53256		-0.43328	-0.242661	0.212539	-0.119746	0.455454	0.220487	0.0956408	-0.188434
Tel_07355	1600274	1602451	+	ALP52987.1	acyl-[ACP]--phospholipid O-acyltransferase	0.550623	7.77714	7.50036	0.00616866	0.0534338	6.6548		6.67785	6.85477	7.67288	8.19289	7.46679	7.2399	8.57025	8.36522		-0.381979	-0.205061	-0.527429	-0.00742092	0.406966	0.180074	0.369942	0.164908
Tel_07360	1602461	1603687	+	ALP52988.1	hypothetical protein	0.35366	6.49551	2.07094	0.150129	0.391997	6.20155		5.6555	5.6782	6.38266	6.86924	5.86913	5.61239	7.37062	7.17296		-0.048306	-0.0256055	-0.566209	-0.0796307	0.165327	-0.0914153	0.421749	0.22409
Tel_07365	1603939	1604625	+	ALP52989.1	hypothetical protein	0.157135	6.88624	0.517584	0.471874	0.713091	7.42996		6.60451	6.76214	6.78895	7.02099	6.74255	6.88363	7.1032	7.09379		-0.143696	0.0139282	-0.21278	0.0192564	-0.0056534	0.135421	0.101466	0.0920578
Tel_07370	1604672	1606300	-	ALP54770.1	diguanylate cyclase	0.173178	7.55594	0.686063	0.407507	0.656433	6.85284		7.38945	7.63091	7.19739	7.58145	7.46112	7.53634	7.86586	7.66983		-0.115002	0.126456	-0.381242	0.00282016	-0.0433364	0.0318821	0.287228	0.0911944
Tel_07375	1606402	1607016	-	ALP52990.1	hypothetical protein	-0.0719097	6.39837	0.0901686	0.763963	0.889943	7.10206		6.23847	6.4781	6.63112	6.38027	6.05648	6.62404	6.3801	6.34034		-0.110805	0.12883	0.198162	-0.0526864	-0.292794	0.274769	-0.0528539	-0.0926219
Tel_07380	1607390	1607896	+	ALP52991.1	hypothetical protein	-0.579723	7.26804	7.11826	0.00763026	0.0621244	8.25083		7.89828	7.57015	7.41185	7.02978	7.42561	7.33253	6.411	6.44778		0.341639	0.0135109	0.586745	0.204679	-0.131036	-0.224114	-0.414104	-0.377319
Tel_07385	1607904	1610369	+	pseudo	ATPase P	-0.400289	9.00873	3.10014	0.0782856	0.268442	7.70714		9.46066	8.99516	9.22813	9.0527	9.0405	8.63053	8.8299	8.64061		0.428948	-0.0365515	0.290294	0.114867	0.0087893	-0.401186	-0.107936	-0.297225
Tel_07390	1610383	1610586	+	ALP52992.1	cytochrome C oxidase Cbb3	-0.276351	5.17622	1.03456	0.309089	0.565794	7.47667		5.21342	4.99126	5.56232	5.42889	4.89408	4.64767	5.44978	5.06775		0.27681	0.0546515	0.185133	0.0517054	-0.0425291	-0.288932	0.0725945	-0.309433
Tel_07395	1610614	1611165	+	ALP52993.1	hypothetical protein	-0.0210317	6.32771	0.0081915	0.927884	0.967494	7.18759		6.25928	6.2404	6.62231	6.20506	6.14648	6.25521	6.487	6.36686		0.0339393	0.0150557	0.202006	-0.215249	-0.0788635	0.0298684	0.0666891	-0.0534466
Tel_07400	1611546	1611884	+	ALP52994.1	hypothetical protein	0.110206	7.4911	0.246981	0.619209	0.814371	9.05601		7.09312	7.66079	7.39643	7.50365	7.58287	7.88358	7.43312	7.22706		-0.46197	0.105701	0.00637064	0.113585	0.0277792	0.32849	0.0430527	-0.163008
Tel_07405	1612017	1612604	-	ALP52995.1	hypothetical protein	0.181898	6.3606	0.607202	0.435843	0.681363	7.12917		6.16316	6.3843	6.05642	6.40301	6.36691	6.35751	6.62571	6.42271		-0.154811	0.0663271	-0.320543	0.0260437	0.0489443	0.0395394	0.248747	0.0457525
Tel_07410	1612636	1613436	-	ALP52996.1	hypothetical protein	0.0423568	7.13215	0.0336438	0.854466	0.940186	7.45408		6.69131	6.96735	7.28369	7.42586	7.29129	6.58541	7.45347	7.11546		-0.192527	0.0835104	-0.0359311	0.106238	0.407447	-0.29843	0.133849	-0.204156
Tel_07415	1613433	1614113	-	ALP52997.1	hypothetical protein	-0.155313	6.57657	0.392976	0.530739	0.753138	7.13296		6.55487	6.2612	6.74906	6.95174	6.5827	5.74772	6.85859	6.59529		0.268248	-0.0254225	-0.0396109	0.16307	0.296076	-0.538902	0.0699224	-0.193382
Tel_07420	1614151	1615566	-	ALP52998.1	4Fe-4S ferredoxin	-0.124959	7.32536	0.240813	0.623619	0.815393	6.82456		7.40121	7.48528	7.32226	7.33183	7.79629	6.56417	7.293	7.12391		0.0894677	0.17354	0.0545083	0.0640786	0.484556	-0.747564	0.0252513	-0.143838
Tel_07425	1615978	1616832	-	ALP52999.1	cytochrome C oxidase subunit III	-0.331944	7.27529	1.47713	0.224224	0.484142	7.50298		6.85751	7.53357	7.76776	7.41247	7.44395	7.32353	7.08701	6.39398		-0.432134	0.243933	0.602456	0.247166	0.154311	0.0338893	-0.0782993	-0.771322
Tel_07430	1616836	1617030	-	ALP53000.1	hypothetical protein	-0.0573462	5.33622	0.025752	0.872507	0.946582	7.70209		4.9763	5.08239	6.19351	4.96209	5.74381	5.24397	5.42423	4.62307		-0.285314	-0.179228	0.892784	-0.338632	0.482192	-0.0176505	0.123506	-0.677658
Tel_07435	1617027	1617671	-	ALP53001.1	cytochrome oxidase subunit II	-0.146641	6.75309	0.225064	0.635209	0.822537	7.38796		6.00578	6.716	7.53893	6.76779	7.02501	6.54881	6.76807	6.17129		-0.568119	0.142102	0.72741	-0.0437315	0.451107	-0.0250906	-0.0434496	-0.640229
Tel_07440	1617686	1619110	-	ALP53002.1	cytochrome oxidase	-0.275327	7.83106	0.963473	0.326313	0.585629	7.32111		7.12465	8.01527	8.47594	7.98408	7.93039	7.77421	7.81909	7.03642		-0.586481	0.304141	0.647057	0.155201	0.219258	0.0630817	-0.00979504	-0.792464
Tel_07445	1619375	1619686	-	ALP53003.1	hypothetical protein	-0.873598	7.61059	7.13228	0.00757084	0.0619124	9.29561		7.20731	8.14031	8.32403	7.92719	7.55915	7.69129	6.84133	6.08205		-0.442205	0.490797	1.03038	0.633538	-0.0903666	0.041775	-0.452324	-1.2116
Tel_07450	1620163	1620495	+	ALP53004.1	hypothetical protein	0.701141	7.014	1.96465	0.161017	0.408955	8.60474		5.96835	5.43137	7.73954	6.49899	7.39715	8.07376	6.96297	6.09401		-0.749309	-1.28629	0.915661	-0.324887	0.679491	1.3561	0.139094	-0.729868
Tel_07455	1620631	1621668	+	ALP53005.1	hypothetical protein	-0.0274252	7.87369	0.0153934	0.90126	0.956235	7.82127		7.33902	7.66946	8.43881	7.97501	7.68055	7.95874	7.96354	7.73661		-0.322926	0.00751818	0.410318	-0.0534832	0.0186115	0.296796	-0.0649543	-0.29188
Tel_07460	1621668	1623416	+	ALP53006.1	single-stranded-DNA-specific exonuclease RecJ	0.0712154	8.1855	0.128984	0.719488	0.870917	7.37979		7.6725	7.90357	8.44631	8.47519	8.16556	7.87128	8.46925	8.26124		-0.230726	0.000345028	0.0333147	0.0621932	0.262332	-0.0319505	0.0562545	-0.151762
Tel_07465	1623619	1624827	+	ALP53007.1	hypothetical protein	1.18567	7.6357	18.0698	2.12948e-05	0.00124304	7.36308		7.27147	6.60286	6.35104	6.78174	8.53197	8.91684	7.30879	7.04192		-0.559315	-1.22793	-0.519835	-0.089134	0.701182	1.08606	0.437921	0.171047
Tel_07470	1624854	1625222	+	ALP53008.1	hypothetical protein	1.22885	5.79981	23.6366	1.16355e-06	0.000143117	7.24204		5.14796	5.05088	4.8954	5.05689	6.37095	6.5049	6.24873	5.90029		-0.620717	-0.717795	-0.629932	-0.468434	0.602282	0.73623	0.7234	0.374966
Tel_07475	1625934	1626866	+	ALP53009.1	peptide chain release factor 2	-0.115517	7.70531	0.343455	0.557842	0.774039	7.8069		7.94801	8.03621	7.6296	7.36925	7.582	7.86757	7.48099	7.58904		0.0895614	0.177765	0.112378	-0.147967	-0.27645	0.00912319	-0.0362346	0.0718239
Tel_07480	1626894	1628396	+	ALP53010.1	lysine--tRNA ligase	-0.0203415	7.96112	0.00852583	0.926432	0.967151	7.37423		8.3539	8.23448	7.61636	7.57546	7.76438	7.94355	7.97919	8.02073		0.279819	0.160407	-0.181579	-0.222473	-0.309696	-0.130531	0.181259	0.222793
Tel_07485	1628435	1629274	-	ALP53011.1	hypothetical protein	0.49583	6.69352	4.88398	0.0271071	0.14145	6.94677		6.4947	6.16391	6.43389	6.56499	6.96075	7.06736	6.84566	6.77852		-0.176975	-0.507772	-0.22188	-0.0907705	0.289071	0.395676	0.189897	0.122753
Tel_07490	1629317	1630162	-	ALP53012.1	hypothetical protein	0.802265	7.29739	12.7064	0.00036441	0.00807242	7.54037		7.37641	6.80369	6.46377	6.38485	7.90413	8.21282	7.17312	6.96153		-0.197853	-0.770573	-0.282047	-0.360968	0.329867	0.638559	0.427304	0.215711
Tel_07495	1630231	1631184	-	ALP53013.1	hypothetical protein	-0.181735	8.05812	0.793114	0.37316	0.625993	8.12758		8.49055	8.52943	7.77175	7.65528	8.00121	8.1192	7.68245	7.9161		0.20545	0.244334	0.0153555	-0.101118	-0.283886	-0.165898	-0.0739399	0.159702
Tel_07500	1631301	1631687	+	ALP53014.1	hypothetical protein	-0.285681	7.53585	1.26409	0.260879	0.521454	8.90918		7.85193	7.73619	7.74361	7.02099	7.89644	7.97837	6.93385	6.42271		-0.013802	-0.12954	0.713317	-0.00930123	0.0307078	0.112634	-0.0964411	-0.607574
Tel_07505	1631684	1632031	+	ALP53015.1	succinate dehydrogenase	-0.173502	6.96818	0.472896	0.491658	0.72362	8.49518		7.15551	6.79579	7.28926	6.90472	7.10485	7.11194	6.93611	6.24941		0.113489	-0.246231	0.444385	0.0598492	0.0628225	0.0699192	0.0912345	-0.595469
Tel_07510	1632028	1633797	+	ALP53016.1	succinate dehydrogenase	-0.0973186	8.9711	0.18077	0.670712	0.842119	8.14817		8.93573	8.97991	9.1445	8.98876	8.92049	9.2692	8.90015	8.52685		-0.0906059	-0.0464245	0.254434	0.0986932	-0.105837	0.242867	0.0100852	-0.363212
Tel_07515	1633808	1634500	+	ALP53017.1	succinate dehydrogenase	0.0847404	7.68235	0.185927	0.666328	0.838876	8.2135		7.75634	7.67636	7.55753	7.53486	7.97157	7.84636	7.66183	7.36119		-0.0563203	-0.136297	0.0286725	0.00601062	0.158912	0.0337048	0.13298	-0.167663
Tel_07520	1634500	1634760	+	ALP53018.1	hypothetical protein	0.2318	5.80442	0.804536	0.369741	0.624515	7.74784		5.84985	5.60415	5.34405	5.84218	5.83149	6.03032	6.1138	5.61878		0.0208976	-0.224805	-0.385651	0.112475	0.00254059	0.201366	0.384099	-0.110923
Tel_07525	1634807	1635193	+	ALP53019.1	hypothetical protein	0.0455951	6.57324	0.0272954	0.868776	0.946391	7.94657		6.3494	6.53804	6.75713	6.38027	7.03651	7.06736	6.24946	5.82097		-0.39843	-0.209782	0.455171	0.0783134	0.288681	0.31953	-0.0525011	-0.480983
Tel_07530	1635261	1635599	+	ALP53020.1	pterin-4-alpha-carbinolamine dehydratase	-0.226287	6.58303	0.713351	0.398333	0.646494	8.14793		6.53793	6.78146	6.71634	6.5969	6.67387	7.1182	6.16637	5.69229		-0.239933	0.00359866	0.423362	0.303923	-0.104001	0.340335	-0.126602	-0.600683
Tel_07535	1635741	1637204	+	ALP53021.1	catalase	0.442817	7.66793	4.34165	0.0371909	0.1757	7.119		7.62016	7.32108	7.26684	7.43029	7.91317	8.29431	7.76542	7.40505		-0.167017	-0.466103	-0.200062	-0.0366078	0.12599	0.50713	0.298521	-0.0618506
Tel_07540	1637669	1637890	+	ALP53022.1	translation initiation factor IF-1	-0.228246	5.44943	0.466851	0.49444	0.725447	7.62731		5.48485	5.66438	5.42729	5.58815	6.22896	4.65917	5.05962	4.88406		-0.024492	0.155043	0.187511	0.348371	0.719624	-0.850175	-0.180165	-0.355717
Tel_07545	1638648	1638833	-	ALP54771.1	CopG family transcriptional regulator	-0.228885	5.37582	0.579858	0.446368	0.687481	7.81022		5.09684	5.89778	5.42729	5.24984	5.81675	5.69287	4.69963	4.6194		-0.529221	0.271725	0.428253	0.250803	0.19069	0.0668067	-0.299413	-0.379642
Tel_07550	1638945	1640720	+	ALP53023.1	transporter	-0.26759	8.32459	0.765541	0.3816	0.634244	7.49677		6.72724	7.393	9.45211	9.21053	7.72387	7.59136	8.27909	8.20782		-0.631626	0.0341336	0.664718	0.423143	0.365	0.232492	-0.508296	-0.579565
Tel_07555	1640709	1642319	-	ALP53024.1	L-aspartate oxidase	-0.469926	8.83543	3.82988	0.0503466	0.210611	8.14837		8.80779	9.08087	9.40283	8.825	8.49771	8.99261	8.41078	8.36027		-0.0369561	0.236123	0.653106	0.0752814	-0.347029	0.147863	-0.338941	-0.389446
Tel_07560	1642464	1643036	+	ALP54772.1	RNA polymerase sigma factor RpoE	-0.300366	8.26227	2.06462	0.150753	0.392146	9.06818		8.67902	8.61137	7.81489	8.14379	8.74668	8.60699	7.32026	7.38518		0.0180084	-0.0496444	0.148863	0.477757	0.085663	-0.054027	-0.345768	-0.280853
Tel_07565	1643064	1643678	+	ALP53025.1	hypothetical protein	-0.34543	8.98018	2.16366	0.141308	0.37975	9.68387		9.28404	9.28538	8.87294	8.9092	9.46433	9.12281	8.15528	8.20323		-0.00510354	-0.00376188	0.337774	0.374039	0.175194	-0.166328	-0.37988	-0.331933
Tel_07570	1643780	1644664	+	ALP53026.1	hypothetical protein	-0.221635	8.56446	1.05054	0.305383	0.562127	8.74234		8.64829	8.79851	8.56364	8.57467	8.9723	8.62541	8.03575	8.04352		-0.112841	0.0373817	0.259247	0.270277	0.211173	-0.135714	-0.268646	-0.260877
Tel_07575	1644661	1645146	+	ALP53027.1	hypothetical protein	-0.148526	7.49932	0.43247	0.510779	0.739459	8.54326		7.6131	7.45951	7.63836	7.51204	7.96088	7.45461	7.03774	7.12456		-0.00892184	-0.162517	0.310185	0.183866	0.338855	-0.167416	-0.290435	-0.203616
Tel_07580	1645190	1646632	+	ALP53028.1	serine peptidase	-0.0480037	10.0677	0.021302	0.883959	0.948576	9.53961		10.0979	10.1678	9.70551	10.0219	11.1317	9.97919	9.05122	9.40917		-0.246269	-0.176364	0.158561	0.474945	0.787593	-0.36496	-0.495729	-0.137778
Tel_07585	1646952	1648745	+	ALP53029.1	elongation factor 4	0.085903	8.06128	0.163073	0.686343	0.852029	7.21891		8.22691	8.27879	7.64272	7.85482	8.19948	7.81588	8.1611	8.16343		0.0966414	0.148527	-0.312797	-0.100697	0.0692164	-0.314385	0.205579	0.207915
Tel_07590	1648746	1649567	+	ALP53030.1	S26 family signal peptidase	0.318455	7.02138	1.8199	0.177326	0.427369	7.30593		7.31809	7.16916	6.14515	6.58103	7.24248	7.16329	6.98847	7.15912		0.0948357	-0.0540942	-0.573291	-0.13741	0.0192267	-0.0599682	0.270028	0.440673
Tel_07595	1649588	1649962	+	ALP53031.1	hypothetical protein	-0.0418705	6.77224	0.0289144	0.864977	0.946008	8.19113		7.44274	7.2149	6.26314	5.86855	6.8259	7.03905	6.29316	6.50164		0.312094	0.0842522	0.031515	-0.363068	-0.304746	-0.0915998	0.0615344	0.270018
Tel_07600	1649975	1650640	+	ALP54773.1	ribonuclease III	-0.145774	6.67679	0.410054	0.521942	0.746808	7.26536		7.09022	6.72601	6.78895	6.30501	6.64578	6.6787	6.49745	6.55837		0.305038	-0.0591636	0.251507	-0.232431	-0.139397	-0.106477	-0.0399968	0.020921
Tel_07605	1650655	1651557	+	ALP53032.1	GTPase Era	0.123211	7.00879	0.285865	0.592882	0.796623	7.1576		6.84379	7.0861	6.83541	6.94556	6.99389	6.60337	7.32199	7.27803		-0.0379971	0.204313	-0.25984	-0.149686	0.112104	-0.27842	0.226747	0.18278
Tel_07610	1651578	1652351	+	ALP53033.1	hypothetical protein	-0.0989844	7.23548	0.238551	0.625254	0.816375	7.60694		7.07121	7.23256	7.33309	7.47604	7.02885	7.13887	7.23944	7.31936		-0.04666	0.114687	-0.00889233	0.134056	-0.0890227	0.0209952	-0.102542	-0.0226217
Tel_07615	1652362	1653099	+	ALP53034.1	pyridoxine 5'-phosphate synthase	-0.0445265	7.7011	0.0469456	0.828466	0.925884	8.14136		7.58143	7.80392	7.78364	7.70003	8.06872	7.58082	7.43663	7.56251		-0.177292	0.0451966	0.16294	0.0793213	0.309994	-0.177899	-0.18407	-0.0581907
Tel_07620	1653096	1653482	+	ALP53035.1	hypothetical protein	-0.0399855	6.46776	0.0277527	0.867692	0.946391	7.84108		6.46813	6.52663	6.48335	6.44305	6.9158	6.38891	6.09773	6.2904		-0.106738	-0.0482344	0.154717	0.114415	0.340934	-0.185962	-0.2309	-0.0382325
Tel_07625	1653563	1653639	+	anticodon=CAT	tRNA-Met	-0.31947	5.64255	0.990946	0.319511	0.57794	9.3604		5.50241	6.03295	5.7192	5.70254	5.62021	6.32541	4.48659	5.12586		-0.36783	0.162703	0.460654	0.443991	-0.250039	0.455166	-0.771955	-0.13269
Tel_07630	1653785	1654249	+	ALP54774.1	ribosome maturation protein RimP	-0.340581	7.32371	2.54104	0.110922	0.327909	8.43151		7.69273	7.94488	7.2092	6.8627	7.32189	7.58233	6.56972	6.87331		0.0572716	0.309419	0.330469	-0.0160339	-0.313568	-0.0531233	-0.309012	-0.00542321
Tel_07635	1654305	1655801	+	ALP53036.1	transcription elongation factor NusA	-0.265479	9.23005	1.37904	0.240264	0.501781	8.64894		9.55522	9.66705	9.03099	9.0317	9.55262	9.23936	8.50076	8.88902		0.0516557	0.163488	0.16787	0.168582	0.0490563	-0.264199	-0.362358	0.0259065
Tel_07640	1655831	1658380	+	ALP53037.1	translation initiation factor IF-2	-0.287824	10.8668	0.968847	0.324968	0.584456	9.5169		11.3965	11.3907	10.5311	10.4518	11.2977	10.7172	9.80664	10.6258		0.19597	0.190171	0.177235	0.0980165	0.0971773	-0.483318	-0.547184	0.271932
Tel_07645	1658383	1658745	+	ALP53038.1	ribosome-binding factor A	-0.111325	7.32814	0.234136	0.628474	0.818552	8.79408		7.74439	7.40551	7.23253	7.0327	7.80229	7.20701	6.67691	7.19472		0.204591	-0.134289	0.198317	-0.00151581	0.262493	-0.332795	-0.357308	0.160507
Tel_07650	1658781	1659704	+	ALP53039.1	hypothetical protein	-0.122526	7.86866	0.321066	0.570967	0.783119	7.98426		7.83557	7.7304	8.04974	8.06472	8.23872	7.71763	7.5086	7.66938		-0.0450156	-0.150178	0.226628	0.24161	0.358142	-0.162948	-0.314512	-0.153726
Tel_07655	1659828	1660097	+	ALP53040.1	30S ribosomal protein S15	-0.246306	7.80733	1.20371	0.272581	0.533391	9.70165		8.24202	8.32343	7.30034	7.5183	7.62579	8.47585	6.84807	7.30514		0.075246	0.156661	0.0573799	0.275337	-0.540986	0.309079	-0.394897	0.0621798
Tel_07660	1660220	1662307	+	ALP53041.1	polyribonucleotide nucleotidyltransferase	-0.177721	10.4024	0.428804	0.512576	0.739553	9.34094		10.675	10.5136	10.4941	10.1064	10.7253	10.6937	9.66044	10.0068		0.02308	-0.138278	0.42718	0.0394509	0.0733994	0.0417987	-0.406507	-0.0601237
Tel_07665	1662379	1662930	-	ALP53042.1	hypothetical protein	0.0496962	6.40729	0.0415935	0.838397	0.929333	7.26717		6.39478	6.22871	6.44391	6.412	6.48164	5.82628	6.59913	6.6981		0.161929	-0.00414266	-0.0943721	-0.126286	0.24879	-0.406576	0.0608405	0.159818
Tel_07670	1662953	1664143	-	ALP54775.1	aspartate aminotransferase	-0.18315	8.65446	0.8073	0.36892	0.623741	8.4035		8.83664	8.96554	8.65498	8.48055	8.6007	8.70726	8.31394	8.57742		0.0591012	0.188007	0.148256	-0.0261741	-0.176834	-0.0702742	-0.19278	0.0706983
Tel_07675	1664222	1666246	+	ALP53043.1	excinuclease ABC subunit B	0.126182	8.15905	0.407884	0.523045	0.747489	7.14184		7.9552	8.09661	8.03654	8.23278	8.12545	7.81331	8.45134	8.43295		-0.0424434	0.0989696	-0.25186	-0.0556262	0.127804	-0.18433	0.162939	0.144547
[truncated: 1,909 more rows]
